# Supplementary material for: Structure of PDE3A-SLFN12 complex reveals requirements for activation of SLFN12 RNase
Source: Nat Commun. 2021 Jul 16;12:4375. doi: 10.1038/s41467-021-24495-w (PMC8285493; doi:10.1038/s41467-021-24495-w)
Supplement: Supplementary file 4 — Supplementary Data 1 [file 41467_2021_24495_MOESM4_ESM.xlsx]

## Sheet: Table_SX_DUptake_PDE3A_TP51vsPD
Protein State	Start	End	Sequence	Deut Time (sec)	maxD	#D	%D	Conf Interval (#D)	#Pts	Confidence	Stddev
PDE3A-BRD9500	640	666	GEDETECLREPLRKASACSTYAPETMM	30	23	14.846	58.093	0.786	2	High	0.087
PDE3A-BRD9500	640	666	GEDETECLREPLRKASACSTYAPETMM	300	23	14.929	58.417	1.662	2	High	0.185
PDE3A-BRD9500	640	666	GEDETECLREPLRKASACSTYAPETMM	3000	23	15.399	60.258	0.484	2	High	0.054
PDE3A-BRD9500	646	654	CLREPLRKA	30	6	4.13	61.949	0.316	5	Medium	0.254
PDE3A-BRD9500	646	654	CLREPLRKA	300	6	4.075	61.125	0.24	8	Medium	0.287
PDE3A-BRD9500	646	654	CLREPLRKA	3000	6	4.332	64.979	0.069	8	Medium	0.083
PDE3A-BRD9500	646	655	CLREPLRKAS	30	7	4.644	59.708	0.672	2	Medium	0.075
PDE3A-BRD9500	646	655	CLREPLRKAS	300	7	4.932	63.417	0.479	3	Medium	0.193
PDE3A-BRD9500	646	655	CLREPLRKAS	3000	7	4.888	62.846	0.409	2	Medium	0.046
PDE3A-BRD9500	646	657	CLREPLRKASAC	30	9	6.567	65.667	0.716	4	Medium	0.45
PDE3A-BRD9500	646	657	CLREPLRKASAC	300	9	6.307	63.071	0.526	4	Medium	0.331
PDE3A-BRD9500	646	657	CLREPLRKASAC	3000	9	6.339	63.394	0.306	4	Medium	0.192
PDE3A-BRD9500	646	660	CLREPLRKASACSTY	30	12	6.521	48.905	0.751	2	Medium	0.084
PDE3A-BRD9500	646	660	CLREPLRKASACSTY	300	12	6.619	49.639	0.841	2	Medium	0.094
PDE3A-BRD9500	646	660	CLREPLRKASACSTY	3000	12	6.682	50.117	1.873	2	Medium	0.208
PDE3A-BRD9500	646	666	CLREPLRKASACSTYAPETMM	30	17	10.868	57.538	0.513	8	High	0.613
PDE3A-BRD9500	646	666	CLREPLRKASACSTYAPETMM	300	17	10.392	55.016	0.186	8	Medium	0.223
PDE3A-BRD9500	646	666	CLREPLRKASACSTYAPETMM	3000	17	10.662	56.445	0.153	8	High	0.182
PDE3A-BRD9500	646	667	CLREPLRKASACSTYAPETMMF	30	18	10.574	52.87	0.81	4	Medium	0.509
PDE3A-BRD9500	646	667	CLREPLRKASACSTYAPETMMF	300	18	10.291	51.456	0.842	4	Medium	0.529
PDE3A-BRD9500	646	667	CLREPLRKASACSTYAPETMMF	3000	18	10.514	52.572	0.74	4	Medium	0.465
PDE3A-BRD9500	647	653	LREPLRK	30	4	2.923	65.76	0.329	3	Medium	0.133
PDE3A-BRD9500	647	653	LREPLRK	300	4	3.052	68.67	0.412	4	Medium	0.259
PDE3A-BRD9500	647	653	LREPLRK	3000	4	2.946	66.285	0.11	4	Medium	0.069
PDE3A-BRD9500	647	654	LREPLRKA	30	5	3.887	69.968	0.905	3	Medium	0.364
PDE3A-BRD9500	647	654	LREPLRKA	300	5	3.837	69.07	0.405	4	Medium	0.254
PDE3A-BRD9500	647	654	LREPLRKA	3000	5	3.762	67.717	0.21	3	Medium	0.085
PDE3A-BRD9500	647	655	LREPLRKAS	30	6	4.324	64.864	1.35	3	Medium	0.543
PDE3A-BRD9500	647	655	LREPLRKAS	300	6	4.364	65.464	0.712	4	Medium	0.447
PDE3A-BRD9500	647	655	LREPLRKAS	3000	6	4.276	64.141	0.975	3	Medium	0.393
PDE3A-BRD9500	647	657	LREPLRKASAC	30	8	5.222	58.752	1.031	3	Medium	0.415
PDE3A-BRD9500	647	657	LREPLRKASAC	300	8	5.212	58.639	0.683	4	Medium	0.429
PDE3A-BRD9500	647	657	LREPLRKASAC	3000	8	5.361	60.309	0.521	4	High	0.327
PDE3A-BRD9500	647	659	LREPLRKASACST	30	10	5.312	47.811	1.258	2	High	0.14
PDE3A-BRD9500	647	659	LREPLRKASACST	300	10	6.08	54.719	1.239	4	Medium	0.779
PDE3A-BRD9500	647	659	LREPLRKASACST	3000	10	6.06	54.539	1.123	4	Medium	0.706
PDE3A-BRD9500	647	660	LREPLRKASACSTY	30	11	6.555	53.63	1.274	4	High	0.801
PDE3A-BRD9500	647	660	LREPLRKASACSTY	300	11	6.151	50.324	0.712	4	High	0.447
PDE3A-BRD9500	647	660	LREPLRKASACSTY	3000	11	6.405	52.406	0.794	4	High	0.499
PDE3A-BRD9500	647	665	LREPLRKASACSTYAPETM	30	15	9.295	55.772	0.678	8	Medium	0.811
PDE3A-BRD9500	647	665	LREPLRKASACSTYAPETM	300	15	8.72	52.319	0.267	5	Medium	0.215
PDE3A-BRD9500	647	665	LREPLRKASACSTYAPETM	3000	15	8.691	52.144	0.058	3	Medium	0.024
PDE3A-BRD9500	647	666	LREPLRKASACSTYAPETMM	30	16	9.47	53.268	0.464	12	Medium	0.73
PDE3A-BRD9500	647	666	LREPLRKASACSTYAPETMM	300	16	8.826	49.644	0.514	12	Medium	0.809
PDE3A-BRD9500	647	666	LREPLRKASACSTYAPETMM	3000	16	9.214	51.828	0.39	11	Medium	0.581
PDE3A-BRD9500	648	666	REPLRKASACSTYAPETMM	30	15	8.288	49.728	1.881	2	Medium	0.209
PDE3A-BRD9500	648	666	REPLRKASACSTYAPETMM	300	15	8.369	50.213	1.674	2	High	0.186
PDE3A-BRD9500	648	666	REPLRKASACSTYAPETMM	3000	15	8.517	51.101	0.472	2	High	0.053
PDE3A-BRD9500	667	673	FLDKPIL	30	4	1.846	41.527	0.151	4	High	0.095
PDE3A-BRD9500	667	673	FLDKPIL	300	4	2.281	51.33	0.168	4	Medium	0.105
PDE3A-BRD9500	667	673	FLDKPIL	3000	4	2.381	53.566	0.131	4	Medium	0.082
PDE3A-BRD9500	667	675	FLDKPILAP	30	5	2.109	37.97	0.198	4	High	0.124
PDE3A-BRD9500	667	675	FLDKPILAP	300	5	2.63	47.339	0.192	2	High	0.021
PDE3A-BRD9500	667	675	FLDKPILAP	3000	5	2.955	53.195	0.242	2	High	0.027
PDE3A-BRD9500	667	677	FLDKPILAPEP	30	6	2.279	34.189	0.374	4	Medium	0.235
PDE3A-BRD9500	667	677	FLDKPILAPEP	300	6	3.187	47.799	0.376	4	Medium	0.236
PDE3A-BRD9500	667	677	FLDKPILAPEP	3000	6	3.553	53.292	0.413	4	Medium	0.26
PDE3A-BRD9500	667	678	FLDKPILAPEPL	30	7	3.126	40.191	0.311	4	Medium	0.196
PDE3A-BRD9500	667	678	FLDKPILAPEPL	300	7	3.92	50.402	0.398	4	Medium	0.25
PDE3A-BRD9500	667	678	FLDKPILAPEPL	3000	7	4.478	57.577	0.279	4	Medium	0.175
PDE3A-BRD9500	667	680	FLDKPILAPEPLVM	30	9	3.594	35.942	0.223	4	High	0.14
PDE3A-BRD9500	667	680	FLDKPILAPEPLVM	300	9	4.758	47.579	0.63	4	Medium	0.396
PDE3A-BRD9500	667	680	FLDKPILAPEPLVM	3000	9	5.665	56.655	0.631	4	High	0.397
PDE3A-BRD9500	667	681	FLDKPILAPEPLVMD	30	10	3.676	33.081	0.375	4	High	0.236
PDE3A-BRD9500	667	681	FLDKPILAPEPLVMD	300	10	5.03	45.273	0.64	4	High	0.402
PDE3A-BRD9500	667	681	FLDKPILAPEPLVMD	3000	10	6.09	54.806	0.635	4	High	0.399
PDE3A-BRD9500	667	682	FLDKPILAPEPLVMDN	30	11	4.252	34.791	0.703	4	Medium	0.442
PDE3A-BRD9500	667	682	FLDKPILAPEPLVMDN	300	11	5.832	47.718	0.586	4	Medium	0.368
PDE3A-BRD9500	667	682	FLDKPILAPEPLVMDN	3000	11	6.885	56.333	0.696	4	Medium	0.437
PDE3A-BRD9500	667	683	FLDKPILAPEPLVMDNL	30	12	5.337	40.029	0.215	7	Medium	0.233
PDE3A-BRD9500	667	683	FLDKPILAPEPLVMDNL	300	12	6.756	50.671	0.352	8	Medium	0.421
PDE3A-BRD9500	667	683	FLDKPILAPEPLVMDNL	3000	12	8.421	63.155	0.527	8	Medium	0.631
PDE3A-BRD9500	668	673	LDKPIL	30	3	1.408	42.246	0.214	4	Medium	0.135
PDE3A-BRD9500	668	673	LDKPIL	300	3	1.842	55.261	0.21	4	Medium	0.132
PDE3A-BRD9500	668	673	LDKPIL	3000	3	1.999	59.976	0.151	4	Medium	0.095
PDE3A-BRD9500	668	675	LDKPILAP	30	4	1.926	43.327	0.183	4	Medium	0.115
PDE3A-BRD9500	668	675	LDKPILAP	300	4	2.523	56.775	0.318	4	Medium	0.2
PDE3A-BRD9500	668	675	LDKPILAP	3000	4	2.901	65.272	0.269	4	Medium	0.169
PDE3A-BRD9500	668	678	LDKPILAPEPL	30	6	3.03	45.456	0.179	4	Medium	0.112
PDE3A-BRD9500	668	678	LDKPILAPEPL	300	6	3.777	56.648	0.426	4	Medium	0.268
PDE3A-BRD9500	668	678	LDKPILAPEPL	3000	6	4.273	64.098	0.324	4	Medium	0.204
PDE3A-BRD9500	668	680	LDKPILAPEPLVM	30	8	3.079	34.634	0.157	4	High	0.099
PDE3A-BRD9500	668	680	LDKPILAPEPLVM	300	8	4.275	48.095	0.695	4	High	0.437
PDE3A-BRD9500	668	680	LDKPILAPEPLVM	3000	8	5.218	58.702	0.843	4	High	0.53
PDE3A-BRD9500	668	681	LDKPILAPEPLVMD	30	9	3.557	35.569	0.297	4	Medium	0.187
PDE3A-BRD9500	668	681	LDKPILAPEPLVMD	300	9	4.992	49.92	0.637	4	Medium	0.401
PDE3A-BRD9500	668	681	LDKPILAPEPLVMD	3000	9	6.006	60.057	0.71	4	Medium	0.446
PDE3A-BRD9500	668	682	LDKPILAPEPLVMDN	30	10	3.445	31.003	0.36	4	Medium	0.226
PDE3A-BRD9500	668	682	LDKPILAPEPLVMDN	300	10	4.769	42.923	0.802	4	Medium	0.504
PDE3A-BRD9500	668	682	LDKPILAPEPLVMDN	3000	10	5.729	51.561	0.991	4	Medium	0.623
PDE3A-BRD9500	668	683	LDKPILAPEPLVMDNL	30	11	4.567	37.37	0.36	4	High	0.226
PDE3A-BRD9500	668	683	LDKPILAPEPLVMDNL	300	11	5.981	48.933	0.718	4	High	0.451
PDE3A-BRD9500	668	683	LDKPILAPEPLVMDNL	3000	11	7.204	58.939	0.93	4	High	0.584
PDE3A-BRD9500	669	678	DKPILAPEPL	30	5	2.417	43.507	0.09	4	Medium	0.057
PDE3A-BRD9500	669	678	DKPILAPEPL	300	5	3.16	56.885	0.524	4	Medium	0.329
PDE3A-BRD9500	669	678	DKPILAPEPL	3000	5	3.561	64.097	0.467	4	Medium	0.293
PDE3A-BRD9500	669	680	DKPILAPEPLVM	30	7	2.508	32.246	0.14	4	High	0.088
PDE3A-BRD9500	669	680	DKPILAPEPLVM	300	7	3.791	48.739	0.676	4	High	0.425
PDE3A-BRD9500	669	680	DKPILAPEPLVM	3000	7	4.593	59.058	0.709	4	Medium	0.446
PDE3A-BRD9500	670	678	KPILAPEPL	30	5	2.084	37.506	0.206	4	Medium	0.129
PDE3A-BRD9500	670	678	KPILAPEPL	300	5	2.994	53.89	0.385	4	Medium	0.242
PDE3A-BRD9500	670	678	KPILAPEPL	3000	5	3.446	62.021	0.448	4	Medium	0.282
PDE3A-BRD9500	670	680	KPILAPEPLVM	30	7	2.646	34.023	0.264	4	High	0.166
PDE3A-BRD9500	670	680	KPILAPEPLVM	300	7	3.991	51.307	0.586	4	High	0.368
PDE3A-BRD9500	670	680	KPILAPEPLVM	3000	7	4.911	63.144	0.832	4	High	0.523
PDE3A-BRD9500	670	681	KPILAPEPLVMD	30	8	2.611	29.373	0.282	4	High	0.177
PDE3A-BRD9500	670	681	KPILAPEPLVMD	300	8	4.014	45.161	0.648	4	High	0.407
PDE3A-BRD9500	670	681	KPILAPEPLVMD	3000	8	5.044	56.744	0.636	4	High	0.4
PDE3A-BRD9500	670	683	KPILAPEPLVMDNL	30	10	4.544	40.896	0.322	4	High	0.202
PDE3A-BRD9500	670	683	KPILAPEPLVMDNL	300	10	6.028	54.248	0.774	4	High	0.487
PDE3A-BRD9500	670	683	KPILAPEPLVMDNL	3000	10	7.075	63.679	0.716	4	High	0.45
PDE3A-BRD9500	672	683	ILAPEPLVMDNL	30	8	2.979	33.516	0.462	4	Medium	0.29
PDE3A-BRD9500	672	683	ILAPEPLVMDNL	300	8	3.778	42.506	0.501	4	Medium	0.315
PDE3A-BRD9500	672	683	ILAPEPLVMDNL	3000	8	4.742	53.346	0.551	4	Medium	0.347
PDE3A-BRD9500	673	683	LAPEPLVMDNL	30	7	2.789	35.863	0.211	4	Medium	0.133
PDE3A-BRD9500	673	683	LAPEPLVMDNL	300	7	3.4	43.717	0.384	4	High	0.241
PDE3A-BRD9500	673	683	LAPEPLVMDNL	3000	7	4.083	52.499	0.453	4	High	0.285
PDE3A-BRD9500	674	683	APEPLVMDNL	30	7	2.92	37.541	0.321	4	Medium	0.202
PDE3A-BRD9500	674	683	APEPLVMDNL	300	7	3.733	48.001	0.275	4	Medium	0.173
PDE3A-BRD9500	674	683	APEPLVMDNL	3000	7	4.285	55.091	0.433	4	High	0.272
PDE3A-BRD9500	691	698	NTWNFPIF	30	5	0.922	16.589	0.053	4	Medium	0.033
PDE3A-BRD9500	691	698	NTWNFPIF	300	5	1.328	23.913	0.056	4	Medium	0.035
PDE3A-BRD9500	691	698	NTWNFPIF	3000	5	1.934	34.804	0.811	3	Medium	0.326
PDE3A-BRD9500	691	699	NTWNFPIFD	30	6	1.097	16.455	0.326	4	Medium	0.205
PDE3A-BRD9500	691	699	NTWNFPIFD	300	6	1.602	24.025	0.071	4	Medium	0.045
PDE3A-BRD9500	691	699	NTWNFPIFD	3000	6	1.977	29.657	0.279	4	Medium	0.176
PDE3A-BRD9500	692	698	TWNFPIF	30	4	0.31	6.978	0.019	4	Medium	0.012
PDE3A-BRD9500	692	698	TWNFPIF	300	4	0.582	13.104	0.18	4	Medium	0.113
PDE3A-BRD9500	692	698	TWNFPIF	3000	4	0.75	16.872	0.435	4	Medium	0.273
PDE3A-BRD9500	699	706	DLVENIGR	30	6	1.543	23.144	0.66	2	High	0.073
PDE3A-BRD9500	699	706	DLVENIGR	300	6	2.982	44.736	0.401	3	Medium	0.162
PDE3A-BRD9500	699	706	DLVENIGR	3000	6	3.806	57.09	0.137	3	Medium	0.055
PDE3A-BRD9500	699	707	DLVENIGRK	30	7	2.672	34.359	0.698	4	Medium	0.439
PDE3A-BRD9500	699	707	DLVENIGRK	300	7	3.732	47.983	0.454	4	Medium	0.286
PDE3A-BRD9500	699	707	DLVENIGRK	3000	7	4.462	57.362	0.376	4	Medium	0.236
PDE3A-BRD9500	699	708	DLVENIGRKC	30	8	3.331	37.477	0.535	4	Medium	0.336
PDE3A-BRD9500	699	708	DLVENIGRKC	300	8	4.321	48.607	0.938	4	Medium	0.589
PDE3A-BRD9500	699	708	DLVENIGRKC	3000	8	4.924	55.396	0.901	4	Medium	0.567
PDE3A-BRD9500	699	712	DLVENIGRKCGRIL	30	12	4.87	36.523	0.387	4	High	0.244
PDE3A-BRD9500	699	712	DLVENIGRKCGRIL	300	12	7.126	53.448	0.778	4	Medium	0.489
PDE3A-BRD9500	699	712	DLVENIGRKCGRIL	3000	12	7.66	57.447	0.794	4	Medium	0.499
PDE3A-BRD9500	700	707	LVENIGRK	30	6	2.44	36.595	0.163	3	Medium	0.066
PDE3A-BRD9500	700	707	LVENIGRK	300	6	3.563	53.439	0.569	3	Medium	0.229
PDE3A-BRD9500	700	707	LVENIGRK	3000	6	3.934	59.008	0.242	4	Medium	0.152
PDE3A-BRD9500	700	712	LVENIGRKCGRIL	30	11	3.866	31.634	0.286	4	High	0.18
PDE3A-BRD9500	700	712	LVENIGRKCGRIL	300	11	5.108	41.797	0.474	4	High	0.298
PDE3A-BRD9500	700	712	LVENIGRKCGRIL	3000	11	5.854	47.893	0.379	4	High	0.238
PDE3A-BRD9500	700	719	LVENIGRKCGRILSQVSYRL	30	18	4.428	22.138	0.145	2	Medium	0.016
PDE3A-BRD9500	700	719	LVENIGRKCGRILSQVSYRL	300	18	5.086	25.428	0.749	4	Medium	0.471
PDE3A-BRD9500	700	719	LVENIGRKCGRILSQVSYRL	3000	18	6.189	30.944	6.626	2	Medium	0.737
PDE3A-BRD9500	701	712	VENIGRKCGRIL	30	10	2.838	25.538	0.194	2	Medium	0.022
PDE3A-BRD9500	701	712	VENIGRKCGRIL	300	10	3.676	33.082	0.612	2	Medium	0.068
PDE3A-BRD9500	701	712	VENIGRKCGRIL	3000	10	4.106	36.953	0.716	2	Medium	0.08
PDE3A-BRD9500	703	719	NIGRKCGRILSQVSYRL	30	15	2.342	14.054	0.065	2	Medium	0.007
PDE3A-BRD9500	703	719	NIGRKCGRILSQVSYRL	300	15	2.684	16.106	2.698	2	Medium	0.3
PDE3A-BRD9500	703	719	NIGRKCGRILSQVSYRL	3000	15	2.907	17.441	0.994	2	Medium	0.111
PDE3A-BRD9500	704	712	IGRKCGRIL	30	7	1.75	22.505	0.742	4	Medium	0.466
PDE3A-BRD9500	704	712	IGRKCGRIL	300	7	2.147	27.601	0.472	4	Medium	0.297
PDE3A-BRD9500	704	712	IGRKCGRIL	3000	7	2.515	32.336	0.541	4	Medium	0.34
PDE3A-BRD9500	709	719	GRILSQVSYRL	30	9	0.286	2.858	0.199	3	Medium	0.08
PDE3A-BRD9500	709	719	GRILSQVSYRL	300	9	0.487	4.87	0.135	4	Medium	0.085
PDE3A-BRD9500	709	719	GRILSQVSYRL	3000	9	0.612	6.116	0.145	3	Medium	0.058
PDE3A-BRD9500	710	725	RILSQVSYRLFEDMGL	30	14	3.098	19.913	0.423	4	Medium	0.266
PDE3A-BRD9500	710	725	RILSQVSYRLFEDMGL	300	14	4.457	28.65	0.74	4	Medium	0.465
PDE3A-BRD9500	710	725	RILSQVSYRLFEDMGL	3000	14	6.117	39.326	1.037	4	Medium	0.652
PDE3A-BRD9500	711	719	ILSQVSYRL	30	7	0.228	2.925	0.096	4	Medium	0.061
PDE3A-BRD9500	711	719	ILSQVSYRL	300	7	0.258	3.322	0.092	4	Medium	0.058
PDE3A-BRD9500	711	719	ILSQVSYRL	3000	7	0.243	3.128	0.089	4	Medium	0.056
PDE3A-BRD9500	713	719	SQVSYRL	30	5	0.262	4.725	0.155	4	Medium	0.098
PDE3A-BRD9500	713	719	SQVSYRL	300	5	0.186	3.349	0.151	3	Medium	0.061
PDE3A-BRD9500	713	719	SQVSYRL	3000	5	0.24	4.317	0.104	4	Medium	0.065
PDE3A-BRD9500	729	736	FKIPIREF	30	5	0.435	7.834	0.075	4	Medium	0.047
PDE3A-BRD9500	729	736	FKIPIREF	300	5	0.846	15.227	0.182	3	Medium	0.073
PDE3A-BRD9500	729	736	FKIPIREF	3000	5	1.116	20.089	0.161	4	Medium	0.101
PDE3A-BRD9500	729	739	FKIPIREFMNY	30	8	0.544	6.123	0.418	4	High	0.263
PDE3A-BRD9500	729	739	FKIPIREFMNY	300	8	1.264	14.221	0.286	4	Medium	0.18
PDE3A-BRD9500	729	739	FKIPIREFMNY	3000	8	1.516	17.058	0.284	4	Medium	0.178
PDE3A-BRD9500	744	757	EIGYRDIPYHNRIH	30	11	1.203	9.844	0.385	4	High	0.242
PDE3A-BRD9500	744	757	EIGYRDIPYHNRIH	300	11	1.282	10.492	0.199	4	High	0.125
PDE3A-BRD9500	744	757	EIGYRDIPYHNRIH	3000	11	1.321	10.812	0.191	4	High	0.12
PDE3A-BRD9500	744	762	EIGYRDIPYHNRIHATDVL	30	16	1.148	6.457	0.171	8	High	0.204
PDE3A-BRD9500	744	762	EIGYRDIPYHNRIHATDVL	300	16	1.227	6.904	0.11	8	High	0.132
PDE3A-BRD9500	744	762	EIGYRDIPYHNRIHATDVL	3000	16	1.246	7.011	0.066	8	High	0.079
PDE3A-BRD9500	745	753	IGYRDIPYH	30	6	0.702	10.526	0.148	4	Medium	0.093
PDE3A-BRD9500	745	753	IGYRDIPYH	300	6	0.693	10.4	0.098	4	Medium	0.062
PDE3A-BRD9500	745	753	IGYRDIPYH	3000	6	0.645	9.671	0.12	4	Medium	0.075
PDE3A-BRD9500	745	757	IGYRDIPYHNRIH	30	10	1.199	10.795	0.11	10	Medium	0.154
PDE3A-BRD9500	745	757	IGYRDIPYHNRIH	300	10	1.401	12.611	0.07	11	Medium	0.104
PDE3A-BRD9500	745	757	IGYRDIPYHNRIH	3000	10	1.496	13.463	0.076	11	Medium	0.114
PDE3A-BRD9500	745	758	IGYRDIPYHNRIHA	30	11	1.466	11.994	0.282	8	Medium	0.337
PDE3A-BRD9500	745	758	IGYRDIPYHNRIHA	300	11	1.42	11.62	0.224	7	Medium	0.243
PDE3A-BRD9500	745	758	IGYRDIPYHNRIHA	3000	11	1.521	12.443	0.078	7	Medium	0.085
PDE3A-BRD9500	745	760	IGYRDIPYHNRIHATD	30	13	1.421	9.839	0.394	4	High	0.248
PDE3A-BRD9500	745	760	IGYRDIPYHNRIHATD	300	13	1.42	9.83	0.25	4	Medium	0.157
PDE3A-BRD9500	745	760	IGYRDIPYHNRIHATD	3000	13	1.351	9.351	0.267	4	High	0.168
PDE3A-BRD9500	745	762	IGYRDIPYHNRIHATDVL	30	15	1.181	7.085	0.096	12	Medium	0.151
PDE3A-BRD9500	745	762	IGYRDIPYHNRIHATDVL	300	15	1.207	7.241	0.083	10	Medium	0.116
PDE3A-BRD9500	745	762	IGYRDIPYHNRIHATDVL	3000	15	1.242	7.451	0.084	10	Medium	0.118
PDE3A-BRD9500	745	763	IGYRDIPYHNRIHATDVLH	30	16	1.173	6.598	0.314	4	Medium	0.197
PDE3A-BRD9500	745	763	IGYRDIPYHNRIHATDVLH	300	16	1.323	7.44	0.522	4	Medium	0.328
PDE3A-BRD9500	745	763	IGYRDIPYHNRIHATDVLH	3000	16	1.318	7.415	0.186	4	Medium	0.117
PDE3A-BRD9500	745	766	IGYRDIPYHNRIHATDVLHAVW	30	19	0.854	4.046	0.357	2	Medium	0.04
PDE3A-BRD9500	745	766	IGYRDIPYHNRIHATDVLHAVW	300	19	0.852	4.038	0.179	3	Medium	0.072
PDE3A-BRD9500	745	766	IGYRDIPYHNRIHATDVLHAVW	3000	19	0.948	4.491	0.04	4	Medium	0.025
PDE3A-BRD9500	745	767	IGYRDIPYHNRIHATDVLHAVWY	30	20	0.853	3.837	0.083	4	Medium	0.052
PDE3A-BRD9500	745	767	IGYRDIPYHNRIHATDVLHAVWY	300	20	0.861	3.873	0.217	5	Medium	0.174
PDE3A-BRD9500	745	767	IGYRDIPYHNRIHATDVLHAVWY	3000	20	0.875	3.939	0.361	5	Medium	0.291
PDE3A-BRD9500	747	755	YRDIPYHNR	30	6	0.695	10.419	0.137	6	Medium	0.131
PDE3A-BRD9500	747	755	YRDIPYHNR	300	6	0.78	11.706	0.104	6	Medium	0.099
PDE3A-BRD9500	747	755	YRDIPYHNR	3000	6	0.804	12.065	0.11	7	Medium	0.119
PDE3A-BRD9500	747	757	YRDIPYHNRIH	30	8	0.792	8.912	0.18	7	Medium	0.195
PDE3A-BRD9500	747	757	YRDIPYHNRIH	300	8	0.819	9.219	0.137	8	Medium	0.164
PDE3A-BRD9500	747	757	YRDIPYHNRIH	3000	8	0.896	10.085	0.14	8	Medium	0.168
PDE3A-BRD9500	747	758	YRDIPYHNRIHA	30	9	0.85	8.499	0.227	4	Medium	0.143
PDE3A-BRD9500	747	758	YRDIPYHNRIHA	300	9	0.934	9.341	0.148	4	Medium	0.093
PDE3A-BRD9500	747	758	YRDIPYHNRIHA	3000	9	0.996	9.957	0.131	4	Medium	0.082
PDE3A-BRD9500	747	759	YRDIPYHNRIHAT	30	10	0.918	8.258	0.377	4	Medium	0.237
PDE3A-BRD9500	747	759	YRDIPYHNRIHAT	300	10	0.96	8.644	0.224	4	Medium	0.141
PDE3A-BRD9500	747	759	YRDIPYHNRIHAT	3000	10	0.972	8.75	0.057	3	Medium	0.023
PDE3A-BRD9500	747	760	YRDIPYHNRIHATD	30	11	0.84	6.869	0.372	3	Medium	0.15
PDE3A-BRD9500	747	760	YRDIPYHNRIHATD	300	11	0.933	7.635	0.26	4	Medium	0.163
PDE3A-BRD9500	747	760	YRDIPYHNRIHATD	3000	11	0.944	7.727	0.231	3	Medium	0.093
PDE3A-BRD9500	747	762	YRDIPYHNRIHATDVL	30	13	0.684	4.733	0.15	8	Medium	0.18
PDE3A-BRD9500	747	762	YRDIPYHNRIHATDVL	300	13	0.739	5.114	0.102	8	Medium	0.122
PDE3A-BRD9500	747	762	YRDIPYHNRIHATDVL	3000	13	0.77	5.331	0.098	8	Medium	0.118
PDE3A-BRD9500	748	755	RDIPYHNR	30	5	0.543	9.772	0.288	3	Medium	0.116
PDE3A-BRD9500	748	755	RDIPYHNR	300	5	0.664	11.95	0.154	4	Medium	0.097
PDE3A-BRD9500	748	755	RDIPYHNR	3000	5	0.695	12.511	0.199	4	Medium	0.125
PDE3A-BRD9500	748	757	RDIPYHNRIH	30	7	0.66	8.48	0.097	6	Medium	0.093
PDE3A-BRD9500	748	757	RDIPYHNRIH	300	7	0.796	10.24	0.048	8	Medium	0.057
PDE3A-BRD9500	748	757	RDIPYHNRIH	3000	7	0.868	11.166	0.051	8	Medium	0.061
PDE3A-BRD9500	748	758	RDIPYHNRIHA	30	8	0.773	8.694	0.208	4	Medium	0.13
PDE3A-BRD9500	748	758	RDIPYHNRIHA	300	8	0.869	9.779	0.054	6	Medium	0.051
PDE3A-BRD9500	748	758	RDIPYHNRIHA	3000	8	0.921	10.367	0.103	6	Medium	0.099
PDE3A-BRD9500	748	760	RDIPYHNRIHATD	30	10	0.846	7.618	0.819	3	Medium	0.33
PDE3A-BRD9500	748	760	RDIPYHNRIHATD	300	10	0.872	7.846	0.186	4	Medium	0.117
PDE3A-BRD9500	748	760	RDIPYHNRIHATD	3000	10	0.946	8.513	0.301	4	Medium	0.189
PDE3A-BRD9500	748	762	RDIPYHNRIHATDVL	30	12	0.375	2.813	0.159	10	Medium	0.222
PDE3A-BRD9500	748	762	RDIPYHNRIHATDVL	300	12	0.511	3.829	0.141	11	Medium	0.21
PDE3A-BRD9500	748	762	RDIPYHNRIHATDVL	3000	12	0.62	4.653	0.133	12	Medium	0.209
PDE3A-BRD9500	749	757	DIPYHNRIH	30	6	0.584	8.765	0.07	7	Medium	0.076
PDE3A-BRD9500	749	757	DIPYHNRIH	300	6	0.704	10.567	0.082	8	Medium	0.098
PDE3A-BRD9500	749	757	DIPYHNRIH	3000	6	0.784	11.762	0.06	8	Medium	0.072
PDE3A-BRD9500	749	759	DIPYHNRIHAT	30	8	0.715	8.049	0.102	8	Medium	0.123
PDE3A-BRD9500	749	759	DIPYHNRIHAT	300	8	0.786	8.846	0.101	8	Medium	0.121
PDE3A-BRD9500	749	759	DIPYHNRIHAT	3000	8	0.859	9.662	0.095	8	Medium	0.114
PDE3A-BRD9500	749	760	DIPYHNRIHATD	30	9	0.774	7.743	0.139	7	Medium	0.15
PDE3A-BRD9500	749	760	DIPYHNRIHATD	300	9	0.866	8.659	0.093	6	Medium	0.089
PDE3A-BRD9500	749	760	DIPYHNRIHATD	3000	9	0.915	9.152	0.09	7	Medium	0.097
PDE3A-BRD9500	749	762	DIPYHNRIHATDVL	30	11	0.63	5.157	0.189	6	Medium	0.18
PDE3A-BRD9500	749	762	DIPYHNRIHATDVL	300	11	0.686	5.612	0.113	6	Medium	0.108
PDE3A-BRD9500	749	762	DIPYHNRIHATDVL	3000	11	0.791	6.476	0.132	5	Medium	0.106
PDE3A-BRD9500	750	757	IPYHNRIH	30	6	0.592	8.887	0.105	8	Medium	0.125
PDE3A-BRD9500	750	757	IPYHNRIH	300	6	0.652	9.78	0.098	8	Medium	0.118
PDE3A-BRD9500	750	757	IPYHNRIH	3000	6	0.779	11.682	0.074	8	Medium	0.089
PDE3A-BRD9500	750	762	IPYHNRIHATDVL	30	11	0.462	3.781	0.136	7	Medium	0.147
PDE3A-BRD9500	750	762	IPYHNRIHATDVL	300	11	0.567	4.64	0.154	8	Medium	0.184
PDE3A-BRD9500	750	762	IPYHNRIHATDVL	3000	11	0.584	4.776	0.164	8	Medium	0.197
PDE3A-BRD9500	751	757	PYHNRIH	30	5	0.557	10.017	0.215	4	Medium	0.135
PDE3A-BRD9500	751	757	PYHNRIH	300	5	0.678	12.207	0.177	4	Medium	0.111
PDE3A-BRD9500	751	757	PYHNRIH	3000	5	0.668	12.018	0.141	4	Medium	0.089
PDE3A-BRD9500	767	781	YLTTQPIPGLSTVIN	30	11	3.602	29.468	0.416	4	Medium	0.261
PDE3A-BRD9500	767	781	YLTTQPIPGLSTVIN	300	11	3.821	31.261	0.228	4	Medium	0.143
PDE3A-BRD9500	767	781	YLTTQPIPGLSTVIN	3000	11	4.453	36.438	0.317	4	Medium	0.199
PDE3A-BRD9500	767	797	YLTTQPIPGLSTVINDHGSTSDSDSDSGFTH	30	27	8.301	27.669	2.396	4	Medium	1.506
PDE3A-BRD9500	767	797	YLTTQPIPGLSTVINDHGSTSDSDSDSGFTH	300	27	8.508	28.359	1.767	4	High	1.11
PDE3A-BRD9500	767	797	YLTTQPIPGLSTVINDHGSTSDSDSDSGFTH	3000	27	9.259	30.863	1.457	4	High	0.915
PDE3A-BRD9500	768	776	LTTQPIPGL	30	5	0.432	7.772	0.113	4	Medium	0.071
PDE3A-BRD9500	768	776	LTTQPIPGL	300	5	0.59	10.62	0.12	4	Medium	0.076
PDE3A-BRD9500	768	776	LTTQPIPGL	3000	5	0.855	15.388	0.357	4	Medium	0.224
PDE3A-BRD9500	768	778	LTTQPIPGLST	30	7	1.527	19.629	0.043	4	Medium	0.027
PDE3A-BRD9500	768	778	LTTQPIPGLST	300	7	1.656	21.291	0.372	3	Medium	0.15
PDE3A-BRD9500	768	778	LTTQPIPGLST	3000	7	1.973	25.362	0.352	4	Medium	0.221
PDE3A-BRD9500	768	781	LTTQPIPGLSTVIN	30	10	3.754	33.79	0.459	4	Medium	0.288
PDE3A-BRD9500	768	781	LTTQPIPGLSTVIN	300	10	4.081	36.732	0.419	4	Medium	0.263
PDE3A-BRD9500	768	781	LTTQPIPGLSTVIN	3000	10	4.625	41.626	0.361	4	Medium	0.227
PDE3A-BRD9500	768	797	LTTQPIPGLSTVINDHGSTSDSDSDSGFTH	30	26	8.824	30.546	1.454	4	High	0.914
PDE3A-BRD9500	768	797	LTTQPIPGLSTVINDHGSTSDSDSDSGFTH	300	26	8.999	31.152	0.815	4	High	0.512
PDE3A-BRD9500	768	797	LTTQPIPGLSTVINDHGSTSDSDSDSGFTH	3000	26	9.668	33.465	0.469	4	High	0.294
PDE3A-BRD9500	769	778	TTQPIPGLST	30	6	1.687	25.309	0.147	4	Medium	0.093
PDE3A-BRD9500	769	778	TTQPIPGLST	300	6	1.892	28.381	0.19	4	Medium	0.12
PDE3A-BRD9500	769	778	TTQPIPGLST	3000	6	2.213	33.202	0.287	4	Medium	0.181
PDE3A-BRD9500	769	797	TTQPIPGLSTVINDHGSTSDSDSDSGFTH	30	25	8.631	31.071	2.335	4	High	1.467
PDE3A-BRD9500	769	797	TTQPIPGLSTVINDHGSTSDSDSDSGFTH	300	25	8.796	31.665	1.718	4	High	1.08
PDE3A-BRD9500	769	797	TTQPIPGLSTVINDHGSTSDSDSDSGFTH	3000	25	9.26	33.335	1.711	4	Medium	1.075
PDE3A-BRD9500	770	777	TQPIPGLS	30	4	0.89	20.022	0.072	4	Medium	0.045
PDE3A-BRD9500	770	777	TQPIPGLS	300	4	1.069	24.061	0.188	4	Medium	0.118
PDE3A-BRD9500	770	777	TQPIPGLS	3000	4	1.503	33.824	0.396	3	Medium	0.159
PDE3A-BRD9500	773	797	IPGLSTVINDHGSTSDSDSDSGFTH	30	23	6.631	25.946	3.352	2	Medium	0.373
PDE3A-BRD9500	773	797	IPGLSTVINDHGSTSDSDSDSGFTH	300	23	7.557	29.57	0.924	2	Medium	0.103
PDE3A-BRD9500	773	797	IPGLSTVINDHGSTSDSDSDSGFTH	3000	23	8.913	34.877	1.573	4	Medium	0.989
PDE3A-BRD9500	776	797	LSTVINDHGSTSDSDSDSGFTH	30	20	7.732	34.793	2.883	4	High	1.812
PDE3A-BRD9500	776	797	LSTVINDHGSTSDSDSDSGFTH	300	20	7.627	34.321	2.335	4	High	1.468
PDE3A-BRD9500	776	797	LSTVINDHGSTSDSDSDSGFTH	3000	20	8.012	36.053	2.253	4	Medium	1.416
PDE3A-BRD9500	777	797	STVINDHGSTSDSDSDSGFTH	30	19	7.79	36.902	1.781	4	High	1.119
PDE3A-BRD9500	777	797	STVINDHGSTSDSDSDSGFTH	300	19	7.64	36.19	1.292	4	High	0.812
PDE3A-BRD9500	777	797	STVINDHGSTSDSDSDSGFTH	3000	19	7.895	37.399	1.298	4	High	0.816
PDE3A-BRD9500	777	800	STVINDHGSTSDSDSDSGFTHGHM	30	22	7.028	28.752	1.439	4	High	0.904
PDE3A-BRD9500	777	800	STVINDHGSTSDSDSDSGFTHGHM	300	22	6.977	28.541	1.128	4	High	0.709
PDE3A-BRD9500	777	800	STVINDHGSTSDSDSDSGFTHGHM	3000	22	7.216	29.518	1.08	4	High	0.678
PDE3A-BRD9500	778	788	TVINDHGSTSD	30	9	4.497	44.967	0.308	3	Medium	0.124
PDE3A-BRD9500	778	788	TVINDHGSTSD	300	9	4.473	44.727	0.14	4	Medium	0.088
PDE3A-BRD9500	778	788	TVINDHGSTSD	3000	9	4.556	45.563	0.096	4	Medium	0.06
PDE3A-BRD9500	778	792	TVINDHGSTSDSDSD	30	13	5.723	39.624	0.814	3	Medium	0.328
PDE3A-BRD9500	778	792	TVINDHGSTSDSDSD	300	13	5.908	40.904	0.421	4	Medium	0.265
PDE3A-BRD9500	778	792	TVINDHGSTSDSDSD	3000	13	5.954	41.221	0.207	4	Medium	0.13
PDE3A-BRD9500	778	797	TVINDHGSTSDSDSDSGFTH	30	18	7.355	36.776	1.433	4	High	0.9
PDE3A-BRD9500	778	797	TVINDHGSTSDSDSDSGFTH	300	18	7.086	35.432	0.806	4	High	0.507
PDE3A-BRD9500	778	797	TVINDHGSTSDSDSDSGFTH	3000	18	7.284	36.422	0.872	4	High	0.548
PDE3A-BRD9500	778	799	TVINDHGSTSDSDSDSGFTHGH	30	20	6.159	27.714	0.524	8	Medium	0.627
PDE3A-BRD9500	778	799	TVINDHGSTSDSDSDSGFTHGH	300	20	5.782	26.018	0.444	6	High	0.423
PDE3A-BRD9500	778	799	TVINDHGSTSDSDSDSGFTHGH	3000	20	6.016	27.072	0.323	8	Medium	0.386
PDE3A-BRD9500	778	800	TVINDHGSTSDSDSDSGFTHGHM	30	21	6.489	27.812	0.593	8	High	0.709
PDE3A-BRD9500	778	800	TVINDHGSTSDSDSDSGFTHGHM	300	21	6.26	26.828	0.402	8	High	0.48
PDE3A-BRD9500	778	800	TVINDHGSTSDSDSDSGFTHGHM	3000	21	6.506	27.883	0.41	8	High	0.491
PDE3A-BRD9500	778	801	TVINDHGSTSDSDSDSGFTHGHMG	30	22	6.52	26.673	1.075	8	Medium	1.285
PDE3A-BRD9500	778	801	TVINDHGSTSDSDSDSGFTHGHMG	300	22	6.212	25.412	0.95	7	High	1.027
PDE3A-BRD9500	778	801	TVINDHGSTSDSDSDSGFTHGHMG	3000	22	6.123	25.048	0.698	7	High	0.754
PDE3A-BRD9500	778	802	TVINDHGSTSDSDSDSGFTHGHMGY	30	23	5.927	23.192	0.78	8	High	0.932
PDE3A-BRD9500	778	802	TVINDHGSTSDSDSDSGFTHGHMGY	300	23	5.913	23.14	0.497	8	Medium	0.595
PDE3A-BRD9500	778	802	TVINDHGSTSDSDSDSGFTHGHMGY	3000	23	6.295	24.635	0.634	8	High	0.758
PDE3A-BRD9500	779	792	VINDHGSTSDSDSD	30	12	5.248	39.36	1.01	3	Medium	0.407
PDE3A-BRD9500	779	792	VINDHGSTSDSDSD	300	12	5.232	39.242	0.358	4	High	0.225
PDE3A-BRD9500	779	792	VINDHGSTSDSDSD	3000	12	5.077	38.075	0.411	3	High	0.165
PDE3A-BRD9500	779	797	VINDHGSTSDSDSDSGFTH	30	17	6.689	35.411	0.78	8	Medium	0.933
PDE3A-BRD9500	779	797	VINDHGSTSDSDSDSGFTH	300	17	6.23	32.984	0.593	8	Medium	0.709
PDE3A-BRD9500	779	797	VINDHGSTSDSDSDSGFTH	3000	17	6.445	34.118	0.482	8	Medium	0.576
PDE3A-BRD9500	779	799	VINDHGSTSDSDSDSGFTHGH	30	19	4.824	22.849	1.221	2	Medium	0.136
PDE3A-BRD9500	779	799	VINDHGSTSDSDSDSGFTHGH	300	19	5.108	24.194	0.68	3	Medium	0.274
PDE3A-BRD9500	779	799	VINDHGSTSDSDSDSGFTHGH	3000	19	5.257	24.9	0.934	3	Medium	0.376
PDE3A-BRD9500	780	797	INDHGSTSDSDSDSGFTH	30	16	5.768	32.445	1.412	4	High	0.887
PDE3A-BRD9500	780	797	INDHGSTSDSDSDSGFTH	300	16	5.516	31.03	1.217	4	Medium	0.765
PDE3A-BRD9500	780	797	INDHGSTSDSDSDSGFTH	3000	16	5.508	30.983	0.989	4	High	0.622
PDE3A-BRD9500	782	797	DHGSTSDSDSDSGFTH	30	14	5.432	34.92	1.318	3	High	0.531
PDE3A-BRD9500	782	797	DHGSTSDSDSDSGFTH	300	14	5.452	35.048	0.809	4	High	0.508
PDE3A-BRD9500	782	797	DHGSTSDSDSDSGFTH	3000	14	5.488	35.281	0.59	4	High	0.371
PDE3A-BRD9500	782	800	DHGSTSDSDSDSGFTHGHM	30	17	5.094	26.969	0.588	8	Medium	0.703
PDE3A-BRD9500	782	800	DHGSTSDSDSDSGFTHGHM	300	17	4.628	24.504	0.412	8	Medium	0.492
PDE3A-BRD9500	782	800	DHGSTSDSDSDSGFTHGHM	3000	17	4.691	24.837	0.458	8	Medium	0.548
PDE3A-BRD9500	782	801	DHGSTSDSDSDSGFTHGHMG	30	18	4.194	20.97	0.999	3	Medium	0.402
PDE3A-BRD9500	782	801	DHGSTSDSDSDSGFTHGHMG	300	18	4.175	20.873	1.518	3	Medium	0.611
PDE3A-BRD9500	782	801	DHGSTSDSDSDSGFTHGHMG	3000	18	4.308	21.538	1.043	4	Medium	0.655
PDE3A-BRD9500	782	802	DHGSTSDSDSDSGFTHGHMGY	30	19	3.535	16.744	1.284	2	High	0.143
PDE3A-BRD9500	782	802	DHGSTSDSDSDSGFTHGHMGY	300	19	3.718	17.611	0.512	2	High	0.057
PDE3A-BRD9500	782	802	DHGSTSDSDSDSGFTHGHMGY	3000	19	3.77	17.858	0.091	2	High	0.01
PDE3A-BRD9500	805	811	SKTYNVT	30	5	2.3	41.398	0.702	2	High	0.078
PDE3A-BRD9500	805	811	SKTYNVT	300	5	2.884	51.914	0.267	3	Medium	0.108
PDE3A-BRD9500	805	811	SKTYNVT	3000	5	3.454	62.18	0.054	3	Medium	0.022
PDE3A-BRD9500	805	812	SKTYNVTD	30	6	3.092	46.374	0.226	3	High	0.091
PDE3A-BRD9500	805	812	SKTYNVTD	300	6	3.513	52.69	0.5	4	High	0.314
PDE3A-BRD9500	805	812	SKTYNVTD	3000	6	4.061	60.908	0.525	4	Medium	0.33
PDE3A-BRD9500	805	813	SKTYNVTDD	30	7	3.15	40.506	0.342	3	Medium	0.138
PDE3A-BRD9500	805	813	SKTYNVTDD	300	7	3.772	48.498	0.375	3	Medium	0.151
PDE3A-BRD9500	805	813	SKTYNVTDD	3000	7	4.274	54.953	0.598	2	Medium	0.067
PDE3A-BRD9500	805	815	SKTYNVTDDKY	30	9	3.982	39.825	0.395	4	High	0.248
PDE3A-BRD9500	805	815	SKTYNVTDDKY	300	9	4.602	46.024	0.31	4	High	0.195
PDE3A-BRD9500	805	815	SKTYNVTDDKY	3000	9	5.246	52.458	0.303	4	High	0.19
PDE3A-BRD9500	805	818	SKTYNVTDDKYGCL	30	12	3.604	27.027	0.586	4	High	0.368
PDE3A-BRD9500	805	818	SKTYNVTDDKYGCL	300	12	4.198	31.488	0.35	4	Medium	0.22
PDE3A-BRD9500	805	818	SKTYNVTDDKYGCL	3000	12	5.229	39.218	0.564	4	Medium	0.355
PDE3A-BRD9500	808	815	YNVTDDKY	30	6	3.296	49.443	0.239	4	Medium	0.15
PDE3A-BRD9500	808	815	YNVTDDKY	300	6	3.561	53.422	0.189	4	Medium	0.119
PDE3A-BRD9500	808	815	YNVTDDKY	3000	6	3.756	56.338	0.212	4	Medium	0.133
PDE3A-BRD9500	808	818	YNVTDDKYGCL	30	9	3.076	30.762	0.457	4	High	0.287
PDE3A-BRD9500	808	818	YNVTDDKYGCL	300	9	3.384	33.841	0.231	4	High	0.145
PDE3A-BRD9500	808	818	YNVTDDKYGCL	3000	9	3.944	39.437	0.418	4	Medium	0.262
PDE3A-BRD9500	808	823	YNVTDDKYGCLSGNIP	30	13	2.934	20.31	0.57	2	Medium	0.063
PDE3A-BRD9500	808	823	YNVTDDKYGCLSGNIP	300	13	3.347	23.168	0.933	2	Medium	0.104
PDE3A-BRD9500	808	823	YNVTDDKYGCLSGNIP	3000	13	3.939	27.273	0.067	2	Medium	0.007
PDE3A-BRD9500	810	818	VTDDKYGCL	30	7	0.884	11.371	0.226	4	Medium	0.142
PDE3A-BRD9500	810	818	VTDDKYGCL	300	7	1.193	15.343	0.173	4	Medium	0.109
PDE3A-BRD9500	810	818	VTDDKYGCL	3000	7	1.627	20.915	0.226	4	Medium	0.142
PDE3A-BRD9500	810	827	VTDDKYGCLSGNIPALEL	30	15	0.839	5.035	0.133	2	Medium	0.015
PDE3A-BRD9500	810	827	VTDDKYGCLSGNIPALEL	300	15	1.614	9.683	0.997	3	Medium	0.401
PDE3A-BRD9500	810	827	VTDDKYGCLSGNIPALEL	3000	15	2.413	14.479	0.393	2	Medium	0.044
PDE3A-BRD9500	812	818	DDKYGCL	30	5	0.637	11.459	0.296	4	High	0.186
PDE3A-BRD9500	812	818	DDKYGCL	300	5	0.931	16.763	0.164	4	High	0.103
PDE3A-BRD9500	812	818	DDKYGCL	3000	5	1.284	23.108	0.246	4	High	0.154
PDE3A-BRD9500	813	827	DKYGCLSGNIPALEL	30	12	0.567	4.256	0.281	2	Medium	0.031
PDE3A-BRD9500	813	827	DKYGCLSGNIPALEL	300	12	1.442	10.818	0.268	2	Medium	0.03
PDE3A-BRD9500	813	827	DKYGCLSGNIPALEL	3000	12	1.943	14.573	0.044	2	Medium	0.005
PDE3A-BRD9500	819	827	SGNIPALEL	30	6	0.279	4.192	0.182	4	High	0.115
PDE3A-BRD9500	819	827	SGNIPALEL	300	6	0.518	7.77	0.12	4	High	0.075
PDE3A-BRD9500	819	827	SGNIPALEL	3000	6	0.804	12.057	0.191	4	High	0.12
PDE3A-BRD9500	828	849	MALYVAAAMHDYDHPGRTNAFL	30	19	0.875	4.146	0.123	2	High	0.014
PDE3A-BRD9500	828	849	MALYVAAAMHDYDHPGRTNAFL	300	19	1.054	4.992	0.039	2	High	0.004
PDE3A-BRD9500	828	849	MALYVAAAMHDYDHPGRTNAFL	3000	19	1.276	6.045	0.328	2	High	0.037
PDE3A-BRD9500	829	849	ALYVAAAMHDYDHPGRTNAFL	30	18	1.039	5.193	0.803	2	High	0.089
PDE3A-BRD9500	829	849	ALYVAAAMHDYDHPGRTNAFL	300	18	1.138	5.692	0.357	2	High	0.04
PDE3A-BRD9500	829	849	ALYVAAAMHDYDHPGRTNAFL	3000	18	1.467	7.335	0.913	2	Medium	0.102
PDE3A-BRD9500	830	847	LYVAAAMHDYDHPGRTNA	30	15	1.197	7.183	0.449	4	Medium	0.282
PDE3A-BRD9500	830	847	LYVAAAMHDYDHPGRTNA	300	15	1.152	6.911	0.442	3	Medium	0.178
PDE3A-BRD9500	830	847	LYVAAAMHDYDHPGRTNA	3000	15	1.308	7.85	0.393	4	Medium	0.247
PDE3A-BRD9500	830	848	LYVAAAMHDYDHPGRTNAF	30	16	1.397	7.86	0.397	4	High	0.249
PDE3A-BRD9500	830	848	LYVAAAMHDYDHPGRTNAF	300	16	1.454	8.179	0.282	4	Medium	0.177
PDE3A-BRD9500	830	848	LYVAAAMHDYDHPGRTNAF	3000	16	1.749	9.841	0.18	4	High	0.113
PDE3A-BRD9500	830	849	LYVAAAMHDYDHPGRTNAFL	30	17	1.285	6.804	0.419	5	Medium	0.338
PDE3A-BRD9500	830	849	LYVAAAMHDYDHPGRTNAFL	300	17	1.444	7.644	0.229	7	Medium	0.247
PDE3A-BRD9500	830	849	LYVAAAMHDYDHPGRTNAFL	3000	17	1.67	8.841	0.207	8	Medium	0.248
PDE3A-BRD9500	831	846	YVAAAMHDYDHPGRTN	30	13	0.957	6.625	0.39	4	Medium	0.245
PDE3A-BRD9500	831	846	YVAAAMHDYDHPGRTN	300	13	0.991	6.861	0.583	3	High	0.235
PDE3A-BRD9500	831	846	YVAAAMHDYDHPGRTN	3000	13	0.978	6.771	0.366	3	High	0.148
PDE3A-BRD9500	831	848	YVAAAMHDYDHPGRTNAF	30	15	1.437	8.624	0.365	4	Medium	0.229
PDE3A-BRD9500	831	848	YVAAAMHDYDHPGRTNAF	300	15	1.576	9.456	0.364	4	Medium	0.229
PDE3A-BRD9500	831	848	YVAAAMHDYDHPGRTNAF	3000	15	1.758	10.55	0.262	4	Medium	0.165
PDE3A-BRD9500	831	849	YVAAAMHDYDHPGRTNAFL	30	16	1.453	8.171	0.195	12	Medium	0.307
PDE3A-BRD9500	831	849	YVAAAMHDYDHPGRTNAFL	300	16	1.467	8.25	0.113	12	Medium	0.178
PDE3A-BRD9500	831	849	YVAAAMHDYDHPGRTNAFL	3000	16	1.71	9.618	0.069	12	Medium	0.109
PDE3A-BRD9500	832	849	VAAAMHDYDHPGRTNAFL	30	15	1.205	7.229	0.288	2	High	0.032
PDE3A-BRD9500	832	849	VAAAMHDYDHPGRTNAFL	300	15	1.361	8.167	0.189	2	High	0.021
PDE3A-BRD9500	832	849	VAAAMHDYDHPGRTNAFL	3000	15	1.713	10.277	1.319	2	High	0.147
PDE3A-BRD9500	833	850	AAAMHDYDHPGRTNAFLV	30	15	1.141	6.848	0.983	2	Medium	0.109
PDE3A-BRD9500	833	850	AAAMHDYDHPGRTNAFLV	300	15	1.3	7.798	0.412	2	High	0.046
PDE3A-BRD9500	833	850	AAAMHDYDHPGRTNAFLV	3000	15	1.632	9.79	0.254	2	Medium	0.028
PDE3A-BRD9500	834	844	AAMHDYDHPGR	30	8	0.436	4.901	0.124	6	Medium	0.118
PDE3A-BRD9500	834	844	AAMHDYDHPGR	300	8	0.44	4.949	0.09	7	Medium	0.097
PDE3A-BRD9500	834	844	AAMHDYDHPGR	3000	8	0.447	5.031	0.112	7	Medium	0.121
PDE3A-BRD9500	834	846	AAMHDYDHPGRTN	30	10	1.114	10.03	0.146	6	Medium	0.139
PDE3A-BRD9500	834	846	AAMHDYDHPGRTN	300	10	1.155	10.398	0.05	8	Medium	0.06
PDE3A-BRD9500	834	846	AAMHDYDHPGRTN	3000	10	1.23	11.066	0.056	8	Medium	0.067
PDE3A-BRD9500	834	847	AAMHDYDHPGRTNA	30	11	1.59	13.012	0.197	6	Medium	0.188
PDE3A-BRD9500	834	847	AAMHDYDHPGRTNA	300	11	1.682	13.764	0.103	8	Medium	0.124
PDE3A-BRD9500	834	847	AAMHDYDHPGRTNA	3000	11	1.778	14.549	0.102	8	Medium	0.123
PDE3A-BRD9500	834	848	AAMHDYDHPGRTNAF	30	12	1.463	10.974	0.39	4	High	0.245
PDE3A-BRD9500	834	848	AAMHDYDHPGRTNAF	300	12	1.492	11.19	0.208	4	Medium	0.13
PDE3A-BRD9500	834	848	AAMHDYDHPGRTNAF	3000	12	1.747	13.106	0.248	4	High	0.156
PDE3A-BRD9500	834	849	AAMHDYDHPGRTNAFL	30	13	1.37	9.485	0.224	8	Medium	0.268
PDE3A-BRD9500	834	849	AAMHDYDHPGRTNAFL	300	13	1.402	9.707	0.128	8	Medium	0.153
PDE3A-BRD9500	834	849	AAMHDYDHPGRTNAFL	3000	13	1.685	11.665	0.091	8	Medium	0.109
PDE3A-BRD9500	835	846	AMHDYDHPGRTN	30	9	0.869	8.689	0.199	6	High	0.19
PDE3A-BRD9500	835	846	AMHDYDHPGRTN	300	9	0.965	9.648	0.122	8	Medium	0.146
PDE3A-BRD9500	835	846	AMHDYDHPGRTN	3000	9	0.995	9.945	0.108	8	Medium	0.13
PDE3A-BRD9500	835	847	AMHDYDHPGRTNA	30	10	1.101	9.906	0.373	3	High	0.15
PDE3A-BRD9500	835	847	AMHDYDHPGRTNA	300	10	1.169	10.517	0.114	4	High	0.072
PDE3A-BRD9500	835	847	AMHDYDHPGRTNA	3000	10	1.233	11.1	0.114	4	High	0.072
PDE3A-BRD9500	835	848	AMHDYDHPGRTNAF	30	11	1.425	11.657	0.174	8	High	0.209
PDE3A-BRD9500	835	848	AMHDYDHPGRTNAF	300	11	1.48	12.105	0.113	8	High	0.136
PDE3A-BRD9500	835	848	AMHDYDHPGRTNAF	3000	11	1.724	14.106	0.064	8	High	0.077
PDE3A-BRD9500	835	849	AMHDYDHPGRTNAFL	30	12	1.291	9.68	0.153	12	Medium	0.241
PDE3A-BRD9500	835	849	AMHDYDHPGRTNAFL	300	12	1.325	9.938	0.086	12	Medium	0.136
PDE3A-BRD9500	835	849	AMHDYDHPGRTNAFL	3000	12	1.569	11.77	0.068	11	Medium	0.102
PDE3A-BRD9500	837	844	HDYDHPGR	30	5	0.372	6.688	0.322	2	High	0.036
PDE3A-BRD9500	837	844	HDYDHPGR	300	5	0.365	6.572	0.097	2	High	0.011
PDE3A-BRD9500	837	844	HDYDHPGR	3000	5	0.414	7.457	0.126	3	Medium	0.051
PDE3A-BRD9500	837	846	HDYDHPGRTN	30	7	0.977	12.558	0.205	7	Medium	0.222
PDE3A-BRD9500	837	846	HDYDHPGRTN	300	7	1.034	13.292	0.082	8	Medium	0.098
PDE3A-BRD9500	837	846	HDYDHPGRTN	3000	7	1.098	14.112	0.097	7	Medium	0.105
PDE3A-BRD9500	837	847	HDYDHPGRTNA	30	8	1.531	17.218	0.166	7	Medium	0.18
PDE3A-BRD9500	837	847	HDYDHPGRTNA	300	8	1.655	18.624	0.123	8	Medium	0.147
PDE3A-BRD9500	837	847	HDYDHPGRTNA	3000	8	1.698	19.102	0.085	7	Medium	0.092
PDE3A-BRD9500	837	848	HDYDHPGRTNAF	30	9	1.415	14.153	0.382	4	High	0.24
PDE3A-BRD9500	837	848	HDYDHPGRTNAF	300	9	1.458	14.577	0.195	4	High	0.123
PDE3A-BRD9500	837	848	HDYDHPGRTNAF	3000	9	1.734	17.338	0.121	4	High	0.076
PDE3A-BRD9500	837	849	HDYDHPGRTNAFL	30	10	1.229	11.063	0.169	11	Medium	0.251
PDE3A-BRD9500	837	849	HDYDHPGRTNAFL	300	10	1.289	11.601	0.096	12	Medium	0.151
PDE3A-BRD9500	837	849	HDYDHPGRTNAFL	3000	10	1.536	13.824	0.051	12	Medium	0.08
PDE3A-BRD9500	838	846	DYDHPGRTN	30	6	0.869	13.029	0.094	5	Medium	0.075
PDE3A-BRD9500	838	846	DYDHPGRTN	300	6	0.978	14.666	0.086	7	Medium	0.093
PDE3A-BRD9500	838	846	DYDHPGRTN	3000	6	1.117	16.756	0.153	7	Medium	0.165
PDE3A-BRD9500	838	848	DYDHPGRTNAF	30	8	1.452	16.331	0.157	8	Medium	0.187
PDE3A-BRD9500	838	848	DYDHPGRTNAF	300	8	1.489	16.754	0.083	7	Medium	0.09
PDE3A-BRD9500	838	848	DYDHPGRTNAF	3000	8	1.779	20.013	0.087	7	Medium	0.094
PDE3A-BRD9500	838	849	DYDHPGRTNAFL	30	9	1.396	13.962	0.452	4	High	0.284
PDE3A-BRD9500	838	849	DYDHPGRTNAFL	300	9	1.427	14.27	0.283	4	High	0.178
PDE3A-BRD9500	838	849	DYDHPGRTNAFL	3000	9	1.722	17.224	0.183	4	High	0.115
PDE3A-BRD9500	848	859	FLVATSAPQAVL	30	9	1.133	11.334	0.289	4	Medium	0.181
PDE3A-BRD9500	848	859	FLVATSAPQAVL	300	9	1.386	13.864	0.164	4	Medium	0.103
PDE3A-BRD9500	848	859	FLVATSAPQAVL	3000	9	3.046	30.461	0.057	3	Medium	0.023
PDE3A-BRD9500	849	859	LVATSAPQAVL	30	8	1.155	12.997	0.18	4	High	0.113
PDE3A-BRD9500	849	859	LVATSAPQAVL	300	8	1.411	15.876	0.162	4	Medium	0.102
PDE3A-BRD9500	849	859	LVATSAPQAVL	3000	8	3.04	34.205	0.515	3	Medium	0.207
PDE3A-BRD9500	849	863	LVATSAPQAVLYNDR	30	12	1.583	11.87	0.31	2	Medium	0.035
PDE3A-BRD9500	849	863	LVATSAPQAVLYNDR	300	12	3.311	24.833	0.084	2	Medium	0.009
PDE3A-BRD9500	849	863	LVATSAPQAVLYNDR	3000	12	7.098	53.232	0.244	2	Medium	0.027
PDE3A-BRD9500	850	859	VATSAPQAVL	30	7	1.091	14.027	0.36	4	Medium	0.226
PDE3A-BRD9500	850	859	VATSAPQAVL	300	7	1.203	15.464	0.162	4	Medium	0.102
PDE3A-BRD9500	850	859	VATSAPQAVL	3000	7	2.837	36.474	0.305	3	Medium	0.123
PDE3A-BRD9500	850	866	VATSAPQAVLYNDRSVL	30	14	2.36	15.174	0.699	2	High	0.078
PDE3A-BRD9500	850	866	VATSAPQAVLYNDRSVL	300	14	2.699	17.349	0.009	2	High	0.001
PDE3A-BRD9500	850	866	VATSAPQAVLYNDRSVL	3000	14	7.446	47.864	2.078	2	High	0.231
PDE3A-BRD9500	850	870	VATSAPQAVLYNDRSVLENHH	30	18	2.592	12.962	1.134	2	Medium	0.126
PDE3A-BRD9500	850	870	VATSAPQAVLYNDRSVLENHH	300	18	2.775	13.875	0.439	2	High	0.049
PDE3A-BRD9500	850	870	VATSAPQAVLYNDRSVLENHH	3000	18	6.564	32.819	0.223	2	Medium	0.025
PDE3A-BRD9500	860	866	YNDRSVL	30	5	1.144	20.584	0.139	3	Medium	0.056
PDE3A-BRD9500	860	866	YNDRSVL	300	5	1.15	20.694	0.129	4	Medium	0.081
PDE3A-BRD9500	860	866	YNDRSVL	3000	5	1.787	32.162	0.075	3	Medium	0.03
PDE3A-BRD9500	860	867	YNDRSVLE	30	6	1.215	18.229	0.283	4	High	0.178
PDE3A-BRD9500	860	867	YNDRSVLE	300	6	1.197	17.949	0.107	4	High	0.067
PDE3A-BRD9500	860	867	YNDRSVLE	3000	6	1.851	27.759	0.334	3	High	0.135
PDE3A-BRD9500	860	870	YNDRSVLENHH	30	9	1.1	11.003	0.223	3	High	0.09
PDE3A-BRD9500	860	870	YNDRSVLENHH	300	9	1.182	11.818	0.112	3	High	0.045
PDE3A-BRD9500	860	870	YNDRSVLENHH	3000	9	1.956	19.56	0.357	3	High	0.144
PDE3A-BRD9500	860	876	YNDRSVLENHHAAAAWN	30	15	1.359	8.151	0.531	4	Medium	0.334
PDE3A-BRD9500	860	876	YNDRSVLENHHAAAAWN	300	15	1.347	8.081	0.134	3	High	0.054
PDE3A-BRD9500	860	876	YNDRSVLENHHAAAAWN	3000	15	2.14	12.838	0.357	3	Medium	0.144
PDE3A-BRD9500	860	877	YNDRSVLENHHAAAAWNL	30	16	1.171	6.589	0.185	6	Medium	0.176
PDE3A-BRD9500	860	877	YNDRSVLENHHAAAAWNL	300	16	1.261	7.095	0.116	8	Medium	0.139
PDE3A-BRD9500	860	877	YNDRSVLENHHAAAAWNL	3000	16	1.833	10.31	0.092	6	Medium	0.087
PDE3A-BRD9500	860	878	YNDRSVLENHHAAAAWNLF	30	17	0.966	5.112	0.214	8	Medium	0.256
PDE3A-BRD9500	860	878	YNDRSVLENHHAAAAWNLF	300	17	1.161	6.146	0.136	8	Medium	0.163
PDE3A-BRD9500	860	878	YNDRSVLENHHAAAAWNLF	3000	17	1.547	8.19	0.22	8	Medium	0.264
PDE3A-BRD9500	861	878	NDRSVLENHHAAAAWNLF	30	16	0.929	5.225	0.137	5	Medium	0.11
PDE3A-BRD9500	861	878	NDRSVLENHHAAAAWNLF	300	16	0.959	5.394	0.286	6	Medium	0.273
PDE3A-BRD9500	861	878	NDRSVLENHHAAAAWNLF	3000	16	1.361	7.657	0.145	6	Medium	0.138
PDE3A-BRD9500	862	870	DRSVLENHH	30	7	0.754	9.689	0.294	2	Medium	0.033
PDE3A-BRD9500	862	870	DRSVLENHH	300	7	1.121	14.416	0.598	3	Medium	0.241
PDE3A-BRD9500	862	870	DRSVLENHH	3000	7	1.43	18.39	0.425	3	Medium	0.171
PDE3A-BRD9500	863	872	RSVLENHHAA	30	8	0.386	4.344	0.189	2	High	0.021
PDE3A-BRD9500	863	872	RSVLENHHAA	300	8	0.403	4.538	0.097	2	High	0.011
PDE3A-BRD9500	863	872	RSVLENHHAA	3000	8	0.704	7.918	0.668	2	High	0.074
PDE3A-BRD9500	863	877	RSVLENHHAAAAWNL	30	13	0.639	4.424	0.325	4	High	0.204
PDE3A-BRD9500	863	877	RSVLENHHAAAAWNL	300	13	0.614	4.252	0.174	4	High	0.109
PDE3A-BRD9500	863	877	RSVLENHHAAAAWNL	3000	13	0.762	5.278	0.178	4	High	0.112
PDE3A-BRD9500	864	877	SVLENHHAAAAWNL	30	12	0.545	4.091	0.114	8	High	0.137
PDE3A-BRD9500	864	877	SVLENHHAAAAWNL	300	12	0.55	4.125	0.09	8	Medium	0.108
PDE3A-BRD9500	864	877	SVLENHHAAAAWNL	3000	12	0.622	4.667	0.078	8	Medium	0.094
PDE3A-BRD9500	865	877	VLENHHAAAAWNL	30	11	0.564	4.614	0.254	4	High	0.16
PDE3A-BRD9500	865	877	VLENHHAAAAWNL	300	11	0.539	4.411	0.194	4	High	0.122
PDE3A-BRD9500	865	877	VLENHHAAAAWNL	3000	11	0.549	4.491	0.174	4	Medium	0.11
PDE3A-BRD9500	865	878	VLENHHAAAAWNLF	30	12	0.534	4.003	0.386	3	Medium	0.155
PDE3A-BRD9500	865	878	VLENHHAAAAWNLF	300	12	0.536	4.021	0.229	4	Medium	0.144
PDE3A-BRD9500	865	878	VLENHHAAAAWNLF	3000	12	0.634	4.758	0.278	4	Medium	0.175
PDE3A-BRD9500	866	877	LENHHAAAAWNL	30	10	0.368	3.314	0.213	4	High	0.134
PDE3A-BRD9500	866	877	LENHHAAAAWNL	300	10	0.373	3.356	0.119	4	High	0.075
PDE3A-BRD9500	866	877	LENHHAAAAWNL	3000	10	0.377	3.393	0.099	4	Medium	0.062
PDE3A-BRD9500	867	875	ENHHAAAAW	30	7	0.385	4.954	0.072	8	Medium	0.086
PDE3A-BRD9500	867	875	ENHHAAAAW	300	7	0.363	4.666	0.052	8	Medium	0.062
PDE3A-BRD9500	867	875	ENHHAAAAW	3000	7	0.381	4.902	0.064	8	Medium	0.077
PDE3A-BRD9500	867	876	ENHHAAAAWN	30	8	0.421	4.737	0.364	4	Medium	0.229
PDE3A-BRD9500	867	876	ENHHAAAAWN	300	8	0.447	5.031	0.2	4	Medium	0.125
PDE3A-BRD9500	867	876	ENHHAAAAWN	3000	8	0.443	4.986	0.178	4	Medium	0.112
PDE3A-BRD9500	867	877	ENHHAAAAWNL	30	9	0.418	4.176	0.114	6	Medium	0.108
PDE3A-BRD9500	867	877	ENHHAAAAWNL	300	9	0.455	4.546	0.075	6	Medium	0.072
PDE3A-BRD9500	867	877	ENHHAAAAWNL	3000	9	0.418	4.185	0.074	6	Medium	0.071
PDE3A-BRD9500	867	878	ENHHAAAAWNLF	30	10	0.445	4.006	0.174	4	High	0.109
PDE3A-BRD9500	867	878	ENHHAAAAWNLF	300	10	0.448	4.035	0.138	4	High	0.087
PDE3A-BRD9500	867	878	ENHHAAAAWNLF	3000	10	0.439	3.953	0.123	4	High	0.077
PDE3A-BRD9500	868	878	NHHAAAAWNLF	30	9	0.382	3.824	0.194	4	Medium	0.122
PDE3A-BRD9500	868	878	NHHAAAAWNLF	300	9	0.338	3.381	0.384	3	Medium	0.154
PDE3A-BRD9500	868	878	NHHAAAAWNLF	3000	9	0.383	3.828	0.079	4	Medium	0.05
PDE3A-BRD9500	878	884	FMSRPEY	30	4	0.544	12.232	0.161	4	High	0.101
PDE3A-BRD9500	878	884	FMSRPEY	300	4	1	22.504	0.209	4	High	0.131
PDE3A-BRD9500	878	884	FMSRPEY	3000	4	1.365	30.722	0.224	4	High	0.141
PDE3A-BRD9500	878	885	FMSRPEYN	30	5	0.621	11.176	0.174	4	High	0.109
PDE3A-BRD9500	878	885	FMSRPEYN	300	5	1.081	19.461	0.228	4	Medium	0.143
PDE3A-BRD9500	878	885	FMSRPEYN	3000	5	1.469	26.434	0.248	4	Medium	0.156
PDE3A-BRD9500	878	886	FMSRPEYNF	30	6	0.535	8.028	0.205	4	Medium	0.129
PDE3A-BRD9500	878	886	FMSRPEYNF	300	6	0.973	14.595	0.187	4	Medium	0.117
PDE3A-BRD9500	878	886	FMSRPEYNF	3000	6	1.335	20.019	0.208	4	Medium	0.13
PDE3A-BRD9500	878	887	FMSRPEYNFL	30	7	0.543	6.98	0.375	3	Medium	0.151
PDE3A-BRD9500	878	887	FMSRPEYNFL	300	7	0.872	11.216	0.155	4	Medium	0.097
PDE3A-BRD9500	878	887	FMSRPEYNFL	3000	7	1.203	15.471	0.173	4	Medium	0.109
PDE3A-BRD9500	879	886	MSRPEYNF	30	5	0.497	8.939	0.112	4	High	0.07
PDE3A-BRD9500	879	886	MSRPEYNF	300	5	0.803	14.457	0.113	4	Medium	0.071
PDE3A-BRD9500	879	886	MSRPEYNF	3000	5	0.904	16.269	0.074	4	High	0.046
PDE3A-BRD9500	879	887	MSRPEYNFL	30	6	0.496	7.434	0.16	4	Medium	0.101
PDE3A-BRD9500	879	887	MSRPEYNFL	300	6	0.872	13.073	0.346	4	Medium	0.217
PDE3A-BRD9500	879	887	MSRPEYNFL	3000	6	0.882	13.235	0.047	4	Medium	0.03
PDE3A-BRD9500	880	887	SRPEYNFL	30	5	0.46	8.278	0.109	4	Medium	0.069
PDE3A-BRD9500	880	887	SRPEYNFL	300	5	0.709	12.77	0.087	4	Medium	0.054
PDE3A-BRD9500	880	887	SRPEYNFL	3000	5	0.829	14.927	0.162	3	Medium	0.065
PDE3A-BRD9500	886	900	FLINLDHVEFKHFRF	30	13	0.538	3.726	0.107	6	Medium	0.102
PDE3A-BRD9500	886	900	FLINLDHVEFKHFRF	300	13	0.83	5.745	0.169	6	Medium	0.161
PDE3A-BRD9500	886	900	FLINLDHVEFKHFRF	3000	13	1.32	9.141	0.043	5	Medium	0.035
PDE3A-BRD9500	887	900	LINLDHVEFKHFRF	30	12	0.45	3.379	0.088	4	Medium	0.056
PDE3A-BRD9500	887	900	LINLDHVEFKHFRF	300	12	0.686	5.147	0.067	4	Medium	0.042
PDE3A-BRD9500	887	900	LINLDHVEFKHFRF	3000	12	1.181	8.86	0.139	4	Medium	0.087
PDE3A-BRD9500	888	899	INLDHVEFKHFR	30	10	0.594	5.349	0.403	2	High	0.045
PDE3A-BRD9500	888	899	INLDHVEFKHFR	300	10	0.913	8.218	0.225	2	High	0.025
PDE3A-BRD9500	888	899	INLDHVEFKHFR	3000	10	1.403	12.629	0.05	2	High	0.006
PDE3A-BRD9500	888	900	INLDHVEFKHFRF	30	11	0.534	4.371	0.163	8	Medium	0.194
PDE3A-BRD9500	888	900	INLDHVEFKHFRF	300	11	0.766	6.269	0.097	7	Medium	0.105
PDE3A-BRD9500	888	900	INLDHVEFKHFRF	3000	11	1.124	9.196	0.562	3	Medium	0.226
PDE3A-BRD9500	890	897	LDHVEFKH	30	6	0.794	11.91	0.102	6	Medium	0.097
PDE3A-BRD9500	890	897	LDHVEFKH	300	6	1.195	17.919	0.169	8	Medium	0.202
PDE3A-BRD9500	890	897	LDHVEFKH	3000	6	1.846	27.684	0.25	7	Medium	0.271
PDE3A-BRD9500	890	898	LDHVEFKHF	30	7	0.881	11.326	0.216	2	Medium	0.024
PDE3A-BRD9500	890	898	LDHVEFKHF	300	7	1.048	13.475	0.939	3	Medium	0.378
PDE3A-BRD9500	890	898	LDHVEFKHF	3000	7	1.715	22.045	0.368	2	Medium	0.041
PDE3A-BRD9500	890	899	LDHVEFKHFR	30	8	0.585	6.579	0.077	6	Medium	0.073
PDE3A-BRD9500	890	899	LDHVEFKHFR	300	8	0.807	9.084	0.049	6	Medium	0.046
PDE3A-BRD9500	890	899	LDHVEFKHFR	3000	8	1.237	13.913	0.143	6	Medium	0.136
PDE3A-BRD9500	890	900	LDHVEFKHFRF	30	9	0.593	5.934	0.055	8	High	0.066
PDE3A-BRD9500	890	900	LDHVEFKHFRF	300	9	0.736	7.355	0.053	8	Medium	0.063
PDE3A-BRD9500	890	900	LDHVEFKHFRF	3000	9	1.101	11.009	0.124	8	Medium	0.148
PDE3A-BRD9500	891	898	DHVEFKHF	30	6	0.626	9.388	0.312	4	High	0.196
PDE3A-BRD9500	891	898	DHVEFKHF	300	6	0.884	13.267	0.224	4	High	0.141
PDE3A-BRD9500	891	898	DHVEFKHF	3000	6	1.534	23.009	0.36	4	High	0.226
PDE3A-BRD9500	891	899	DHVEFKHFR	30	7	0.545	7.012	0.152	8	Medium	0.182
PDE3A-BRD9500	891	899	DHVEFKHFR	300	7	0.797	10.244	0.113	8	High	0.136
PDE3A-BRD9500	891	899	DHVEFKHFR	3000	7	1.454	18.692	0.177	6	High	0.169
PDE3A-BRD9500	891	900	DHVEFKHFRF	30	8	0.423	4.76	0.104	8	Medium	0.124
PDE3A-BRD9500	891	900	DHVEFKHFRF	300	8	0.594	6.687	0.074	8	Medium	0.088
PDE3A-BRD9500	891	900	DHVEFKHFRF	3000	8	1.127	12.679	0.136	6	Medium	0.13
PDE3A-BRD9500	893	899	VEFKHFR	30	5	0.113	2.033	0.06	3	Medium	0.024
PDE3A-BRD9500	893	899	VEFKHFR	300	5	0.18	3.239	0.07	4	Medium	0.044
PDE3A-BRD9500	893	899	VEFKHFR	3000	5	0.626	11.273	0.073	3	Medium	0.029
PDE3A-BRD9500	900	917	FLVIEAILATDLKKHFDF	30	16	1.848	10.397	0.361	2	High	0.04
PDE3A-BRD9500	900	917	FLVIEAILATDLKKHFDF	300	16	2.651	14.91	0.428	2	High	0.048
PDE3A-BRD9500	900	917	FLVIEAILATDLKKHFDF	3000	16	3.13	17.607	0.389	2	High	0.043
PDE3A-BRD9500	906	912	ILATDLK	30	5	1.171	21.07	0.057	4	Medium	0.036
PDE3A-BRD9500	906	912	ILATDLK	300	5	1.449	26.09	0.101	4	Medium	0.063
PDE3A-BRD9500	906	912	ILATDLK	3000	5	1.823	32.809	0.094	3	Medium	0.038
PDE3A-BRD9500	906	914	ILATDLKKH	30	7	1.247	16.031	0.089	2	Medium	0.01
PDE3A-BRD9500	906	914	ILATDLKKH	300	7	2.1	26.999	0.143	3	Medium	0.057
PDE3A-BRD9500	906	914	ILATDLKKH	3000	7	2.579	33.162	0.401	2	Medium	0.045
PDE3A-BRD9500	906	915	ILATDLKKHF	30	8	1.616	18.184	0.455	2	Medium	0.051
PDE3A-BRD9500	906	915	ILATDLKKHF	300	8	2.738	30.804	0.365	2	Medium	0.041
PDE3A-BRD9500	906	915	ILATDLKKHF	3000	8	3.121	35.109	0.185	2	Medium	0.021
PDE3A-BRD9500	906	919	ILATDLKKHFDFVA	30	12	1.964	14.732	0.151	4	Medium	0.095
PDE3A-BRD9500	906	919	ILATDLKKHFDFVA	300	12	2.663	19.975	0.327	3	High	0.132
PDE3A-BRD9500	906	919	ILATDLKKHFDFVA	3000	12	3.404	25.529	0.421	3	Medium	0.169
PDE3A-BRD9500	906	920	ILATDLKKHFDFVAK	30	13	1.769	12.243	0.115	2	High	0.013
PDE3A-BRD9500	906	920	ILATDLKKHFDFVAK	300	13	2.729	18.892	0.372	3	Medium	0.15
PDE3A-BRD9500	906	920	ILATDLKKHFDFVAK	3000	13	3.727	25.805	0.667	3	Medium	0.268
PDE3A-BRD9500	906	922	ILATDLKKHFDFVAKFN	30	15	2.057	12.344	0.02	2	Medium	0.002
PDE3A-BRD9500	906	922	ILATDLKKHFDFVAKFN	300	15	3.064	18.386	0.014	2	Medium	0.002
PDE3A-BRD9500	906	922	ILATDLKKHFDFVAKFN	3000	15	4.55	27.303	0.174	2	Medium	0.019
PDE3A-BRD9500	906	926	ILATDLKKHFDFVAKFNGKVN	30	19	2.438	11.55		1	High	0
PDE3A-BRD9500	906	926	ILATDLKKHFDFVAKFNGKVN	300	19	4.88	23.115	0.71	2	Medium	0.079
PDE3A-BRD9500	906	926	ILATDLKKHFDFVAKFNGKVN	3000	19	6.88	32.589	1.464	2	Medium	0.163
PDE3A-BRD9500	906	927	ILATDLKKHFDFVAKFNGKVND	30	20	2.686	12.085	0.571	2	Medium	0.064
PDE3A-BRD9500	906	927	ILATDLKKHFDFVAKFNGKVND	300	20	4.419	19.887	0.75	2	Medium	0.083
PDE3A-BRD9500	906	927	ILATDLKKHFDFVAKFNGKVND	3000	20	6.178	27.801	0.374	2	Medium	0.042
PDE3A-BRD9500	906	928	ILATDLKKHFDFVAKFNGKVNDD	30	21	2.582	11.066	0.986	2	Medium	0.11
PDE3A-BRD9500	906	928	ILATDLKKHFDFVAKFNGKVNDD	300	21	4.646	19.912	0.107	3	Medium	0.043
PDE3A-BRD9500	906	928	ILATDLKKHFDFVAKFNGKVNDD	3000	21	6.415	27.493	0.12	2	Medium	0.013
PDE3A-BRD9500	906	940	ILATDLKKHFDFVAKFNGKVNDDVGIDWTNENDRL	30	33	4.373	11.927	0.218	4	High	0.137
PDE3A-BRD9500	906	940	ILATDLKKHFDFVAKFNGKVNDDVGIDWTNENDRL	300	33	7.623	20.789	0.567	6	Medium	0.541
PDE3A-BRD9500	906	940	ILATDLKKHFDFVAKFNGKVNDDVGIDWTNENDRL	3000	33	10.232	27.905	1.109	5	Medium	0.893
PDE3A-BRD9500	908	917	ATDLKKHFDF	30	8	1.278	14.383	0.704	2	High	0.078
PDE3A-BRD9500	908	917	ATDLKKHFDF	300	8	2.092	23.54	0.161	2	High	0.018
PDE3A-BRD9500	908	917	ATDLKKHFDF	3000	8	2.288	25.737	0.211	2	High	0.023
PDE3A-BRD9500	908	940	ATDLKKHFDFVAKFNGKVNDDVGIDWTNENDRL	30	31	3.631	10.541	1.296	2	High	0.144
PDE3A-BRD9500	908	940	ATDLKKHFDFVAKFNGKVNDDVGIDWTNENDRL	300	31	6.797	19.733	1.255	2	High	0.14
PDE3A-BRD9500	908	940	ATDLKKHFDFVAKFNGKVNDDVGIDWTNENDRL	3000	31	8.798	25.543	0.659	2	Medium	0.073
PDE3A-BRD9500	909	917	TDLKKHFDF	30	7	1.207	15.523	0.251	4	Medium	0.158
PDE3A-BRD9500	909	917	TDLKKHFDF	300	7	1.806	23.215	0.158	4	Medium	0.099
PDE3A-BRD9500	909	917	TDLKKHFDF	3000	7	2.148	27.621	0.297	4	Medium	0.187
PDE3A-BRD9500	911	926	LKKHFDFVAKFNGKVN	30	14	1.297	8.34	1.21	3	Medium	0.487
PDE3A-BRD9500	911	926	LKKHFDFVAKFNGKVN	300	14	2.355	15.137	0.24	2	Medium	0.027
PDE3A-BRD9500	911	926	LKKHFDFVAKFNGKVN	3000	14	3.721	23.919	0.463	3	Medium	0.186
PDE3A-BRD9500	911	928	LKKHFDFVAKFNGKVNDD	30	16	1.296	7.291	0.172	6	High	0.164
PDE3A-BRD9500	911	928	LKKHFDFVAKFNGKVNDD	300	16	2.161	12.157	0.158	8	Medium	0.189
PDE3A-BRD9500	911	928	LKKHFDFVAKFNGKVNDD	3000	16	3.965	22.302	0.327	6	Medium	0.311
PDE3A-BRD9500	911	940	LKKHFDFVAKFNGKVNDDVGIDWTNENDRL	30	28	2.946	9.471	0.169	6	Medium	0.161
PDE3A-BRD9500	911	940	LKKHFDFVAKFNGKVNDDVGIDWTNENDRL	300	28	4.975	15.99	0.287	7	Medium	0.31
PDE3A-BRD9500	911	940	LKKHFDFVAKFNGKVNDDVGIDWTNENDRL	3000	28	7.173	23.055	0.231	6	Medium	0.22
PDE3A-BRD9500	918	926	VAKFNGKVN	30	7	1.184	15.217	0.053	7	Medium	0.057
PDE3A-BRD9500	918	926	VAKFNGKVN	300	7	2.162	27.797	0.133	6	Medium	0.127
PDE3A-BRD9500	918	926	VAKFNGKVN	3000	7	3.593	46.202	0.191	6	Medium	0.182
PDE3A-BRD9500	918	927	VAKFNGKVND	30	8	1.723	19.383	0.111	4	Medium	0.069
PDE3A-BRD9500	918	927	VAKFNGKVND	300	8	2.625	29.536	0.155	6	Medium	0.148
PDE3A-BRD9500	918	927	VAKFNGKVND	3000	8	4.003	45.03	0.317	6	Medium	0.302
PDE3A-BRD9500	918	928	VAKFNGKVNDD	30	9	1.884	18.839	0.169	6	Medium	0.161
PDE3A-BRD9500	918	928	VAKFNGKVNDD	300	9	2.834	28.342	0.124	6	Medium	0.118
PDE3A-BRD9500	918	928	VAKFNGKVNDD	3000	9	4.154	41.54	0.271	6	Medium	0.258
PDE3A-BRD9500	918	937	VAKFNGKVNDDVGIDWTNEN	30	18	3.869	19.347	0.361	4	High	0.227
PDE3A-BRD9500	918	937	VAKFNGKVNDDVGIDWTNEN	300	18	5.35	26.748	0.526	4	High	0.33
PDE3A-BRD9500	918	937	VAKFNGKVNDDVGIDWTNEN	3000	18	7.715	38.577	0.362	3	High	0.146
PDE3A-BRD9500	918	940	VAKFNGKVNDDVGIDWTNENDRL	30	21	3.937	16.873	0.366	8	Medium	0.438
PDE3A-BRD9500	918	940	VAKFNGKVNDDVGIDWTNENDRL	300	21	5.421	23.232	0.322	7	Medium	0.348
PDE3A-BRD9500	918	940	VAKFNGKVNDDVGIDWTNENDRL	3000	21	7.09	30.384	0.539	8	Medium	0.645
PDE3A-BRD9500	919	929	AKFNGKVNDDV	30	9	2.033	20.33	0.334	3	High	0.135
PDE3A-BRD9500	919	929	AKFNGKVNDDV	300	9	2.989	29.885	0.186	3	High	0.075
PDE3A-BRD9500	919	929	AKFNGKVNDDV	3000	9	4.332	43.317	0.408	3	High	0.164
PDE3A-BRD9500	921	928	FNGKVNDD	30	6	1.687	25.298	0.032	3	Medium	0.013
PDE3A-BRD9500	921	928	FNGKVNDD	300	6	2.542	38.128	0.396	3	Medium	0.159
PDE3A-BRD9500	921	928	FNGKVNDD	3000	6	3.4	50.996	0.266	3	Medium	0.107
PDE3A-BRD9500	921	940	FNGKVNDDVGIDWTNENDRL	30	18	3.289	16.447	0.595	2	Medium	0.066
PDE3A-BRD9500	921	940	FNGKVNDDVGIDWTNENDRL	300	18	5.069	25.346	2.256	2	Medium	0.251
PDE3A-BRD9500	921	940	FNGKVNDDVGIDWTNENDRL	3000	18	6.605	33.024	0.295	3	Medium	0.119
PDE3A-BRD9500	923	932	GKVNDDVGID	30	8	2.693	30.301	0.342	4	Medium	0.215
PDE3A-BRD9500	923	932	GKVNDDVGID	300	8	2.984	33.567	0.511	4	Medium	0.321
PDE3A-BRD9500	923	932	GKVNDDVGID	3000	8	3.926	44.164	0.309	4	Medium	0.194
PDE3A-BRD9500	923	936	GKVNDDVGIDWTNE	30	12	2.998	22.484	0.462	3	High	0.186
PDE3A-BRD9500	923	936	GKVNDDVGIDWTNE	300	12	4.174	31.304	0.266	3	High	0.107
PDE3A-BRD9500	923	936	GKVNDDVGIDWTNE	3000	12	5.361	40.205	0.603	4	High	0.379
PDE3A-BRD9500	923	939	GKVNDDVGIDWTNENDR	30	15	3.103	18.62	0.791	2	High	0.088
PDE3A-BRD9500	923	939	GKVNDDVGIDWTNENDR	300	15	4.335	26.007	0.074	2	High	0.008
PDE3A-BRD9500	923	939	GKVNDDVGIDWTNENDR	3000	15	5.723	34.335	0.698	2	High	0.078
PDE3A-BRD9500	927	939	DDVGIDWTNENDR	30	11	2.461	20.133	0.799	2	High	0.089
PDE3A-BRD9500	927	939	DDVGIDWTNENDR	300	11	3.411	27.911	1.669	2	High	0.186
PDE3A-BRD9500	927	939	DDVGIDWTNENDR	3000	11	4.277	34.992	0.087	2	High	0.01
PDE3A-BRD9500	928	941	DVGIDWTNENDRLL	30	12	2.901	21.758	0.387	2	Medium	0.043
PDE3A-BRD9500	928	941	DVGIDWTNENDRLL	300	12	4.578	34.334	0.3	3	High	0.121
PDE3A-BRD9500	928	941	DVGIDWTNENDRLL	3000	12	5.872	44.036	0.128	3	High	0.052
PDE3A-BRD9500	929	937	VGIDWTNEN	30	7	1.561	20.072	0.424	2	Medium	0.047
PDE3A-BRD9500	929	937	VGIDWTNEN	300	7	2.476	31.833	0.765	2	Medium	0.085
PDE3A-BRD9500	929	937	VGIDWTNEN	3000	7	3.334	42.867	0.111	2	Medium	0.012
PDE3A-BRD9500	929	939	VGIDWTNENDR	30	9	1.855	18.55	0.273	2	High	0.03
PDE3A-BRD9500	929	939	VGIDWTNENDR	300	9	2.892	28.92	0.076	2	Medium	0.009
PDE3A-BRD9500	929	939	VGIDWTNENDR	3000	9	3.764	37.643	0.036	2	High	0.004
PDE3A-BRD9500	931	939	IDWTNENDR	30	7	1.456	18.725	0.267	2	Medium	0.03
PDE3A-BRD9500	931	939	IDWTNENDR	300	7	1.99	25.59	0.573	2	Medium	0.064
PDE3A-BRD9500	931	939	IDWTNENDR	3000	7	2.678	34.429	0.622	2	Medium	0.069
PDE3A-BRD9500	931	940	IDWTNENDRL	30	8	1.374	15.454	0.266	2	High	0.03
PDE3A-BRD9500	931	940	IDWTNENDRL	300	8	2.055	23.119		1	Medium	0
PDE3A-BRD9500	931	940	IDWTNENDRL	3000	8	2.711	30.496	0.103	2	High	0.011
PDE3A-BRD9500	932	941	DWTNENDRLL	30	8	1.374	15.454	0.266	2	High	0.03
PDE3A-BRD9500	932	941	DWTNENDRLL	300	8	1.975	22.219	0.239	3	Medium	0.096
PDE3A-BRD9500	932	941	DWTNENDRLL	3000	8	2.716	30.55	0.029	3	Medium	0.012
PDE3A-BRD9500	945	960	MCIKLADINGPAKCKE	30	13	1.139	7.884	0.175	2	Medium	0.019
PDE3A-BRD9500	945	960	MCIKLADINGPAKCKE	300	13	1.438	9.959	0.801	2	Medium	0.089
PDE3A-BRD9500	945	960	MCIKLADINGPAKCKE	3000	13	1.404	9.719	0.624	2	Medium	0.069
PDE3A-BRD9500	946	953	CIKLADIN	30	6	0.378	5.67	0.147	4	Medium	0.092
PDE3A-BRD9500	946	953	CIKLADIN	300	6	0.282	4.223	0.213	4	Medium	0.134
PDE3A-BRD9500	946	953	CIKLADIN	3000	6	0.21	3.152	0.153	4	Medium	0.096
PDE3A-BRD9500	946	959	CIKLADINGPAKCK	30	11	1.001	8.187	0.054	4	Medium	0.034
PDE3A-BRD9500	946	959	CIKLADINGPAKCK	300	11	1.049	8.583	0.183	6	Medium	0.175
PDE3A-BRD9500	946	959	CIKLADINGPAKCK	3000	11	0.951	7.784	0.107	6	Medium	0.102
PDE3A-BRD9500	946	960	CIKLADINGPAKCKE	30	12	1.344	10.082	0.388	4	Medium	0.244
PDE3A-BRD9500	946	960	CIKLADINGPAKCKE	300	12	1.616	12.123	0.318	4	Medium	0.2
PDE3A-BRD9500	946	960	CIKLADINGPAKCKE	3000	12	1.614	12.104	0.212	4	Medium	0.133
PDE3A-BRD9500	946	961	CIKLADINGPAKCKEL	30	13	0.757	5.243	0.38	2	Medium	0.042
PDE3A-BRD9500	946	961	CIKLADINGPAKCKEL	300	13	1.066	7.381	0.77	2	Medium	0.086
PDE3A-BRD9500	946	961	CIKLADINGPAKCKEL	3000	13	1.11	7.688	1.118	2	Medium	0.124
PDE3A-BRD9500	946	963	CIKLADINGPAKCKELHL	30	15	1.196	7.173	0.459	7	Medium	0.496
PDE3A-BRD9500	946	963	CIKLADINGPAKCKELHL	300	15	1.32	7.92	0.266	7	Medium	0.287
PDE3A-BRD9500	946	963	CIKLADINGPAKCKELHL	3000	15	1.371	8.227	0.304	6	Medium	0.29
PDE3A-BRD9500	946	964	CIKLADINGPAKCKELHLQ	30	16	0.704	3.963	0.062	4	High	0.039
PDE3A-BRD9500	946	964	CIKLADINGPAKCKELHLQ	300	16	1.19	6.691	0.292	7	Medium	0.315
PDE3A-BRD9500	946	964	CIKLADINGPAKCKELHLQ	3000	16	1.118	6.289	0.284	4	Medium	0.178
PDE3A-BRD9500	946	967	CIKLADINGPAKCKELHLQWTD	30	19	0.891	4.222	0.202	4	Medium	0.127
PDE3A-BRD9500	946	967	CIKLADINGPAKCKELHLQWTD	300	19	1.447	6.854	0.423	7	Medium	0.457
PDE3A-BRD9500	946	967	CIKLADINGPAKCKELHLQWTD	3000	19	1.445	6.845	0.365	5	Medium	0.294
PDE3A-BRD9500	946	972	CIKLADINGPAKCKELHLQWTDGIVNE	30	24	0.928	3.48	0.236	5	Medium	0.19
PDE3A-BRD9500	946	972	CIKLADINGPAKCKELHLQWTDGIVNE	300	24	1.425	5.343	0.235	8	Medium	0.281
PDE3A-BRD9500	946	972	CIKLADINGPAKCKELHLQWTDGIVNE	3000	24	1.413	5.299	0.242	7	Medium	0.262
PDE3A-BRD9500	946	973	CIKLADINGPAKCKELHLQWTDGIVNEF	30	25	0.924	3.327	0.094	2	High	0.01
PDE3A-BRD9500	946	973	CIKLADINGPAKCKELHLQWTDGIVNEF	300	25	1.079	3.884	0.352	2	High	0.039
PDE3A-BRD9500	946	973	CIKLADINGPAKCKELHLQWTDGIVNEF	3000	25	1.374	4.945	3.389	2	High	0.377
PDE3A-BRD9500	947	959	IKLADINGPAKCK	30	10	0.99	8.908	0.225	4	Medium	0.141
PDE3A-BRD9500	947	959	IKLADINGPAKCK	300	10	0.978	8.804	0.166	4	Medium	0.104
PDE3A-BRD9500	947	959	IKLADINGPAKCK	3000	10	1.093	9.841	0.403	3	Medium	0.162
PDE3A-BRD9500	947	960	IKLADINGPAKCKE	30	11	1.431	11.712	0.461	4	Medium	0.29
PDE3A-BRD9500	947	960	IKLADINGPAKCKE	300	11	1.477	12.083	0.327	4	Medium	0.205
PDE3A-BRD9500	947	960	IKLADINGPAKCKE	3000	11	1.59	13.008	0.35	4	Medium	0.22
PDE3A-BRD9500	947	961	IKLADINGPAKCKEL	30	12	1.124	8.428	0.626	4	Medium	0.393
PDE3A-BRD9500	947	961	IKLADINGPAKCKEL	300	12	1.294	9.702	0.31	4	Medium	0.195
PDE3A-BRD9500	947	961	IKLADINGPAKCKEL	3000	12	1.38	10.353	0.245	4	Medium	0.154
PDE3A-BRD9500	947	963	IKLADINGPAKCKELHL	30	14	0.978	6.289	0.231	10	Medium	0.323
PDE3A-BRD9500	947	963	IKLADINGPAKCKELHL	300	14	1.227	7.886	0.176	11	Medium	0.262
PDE3A-BRD9500	947	963	IKLADINGPAKCKELHL	3000	14	1.2	7.711	0.108	10	Medium	0.151
PDE3A-BRD9500	947	964	IKLADINGPAKCKELHLQ	30	15	1.054	6.322	0.611	4	Medium	0.384
PDE3A-BRD9500	947	964	IKLADINGPAKCKELHLQ	300	15	1.095	6.572	0.365	4	Medium	0.229
PDE3A-BRD9500	947	964	IKLADINGPAKCKELHLQ	3000	15	1.398	8.388	0.355	4	Medium	0.223
PDE3A-BRD9500	947	967	IKLADINGPAKCKELHLQWTD	30	18	1.134	5.672	0.608	4	Medium	0.382
PDE3A-BRD9500	947	967	IKLADINGPAKCKELHLQWTD	300	18	1.374	6.87	0.841	3	Medium	0.339
PDE3A-BRD9500	947	967	IKLADINGPAKCKELHLQWTD	3000	18	1.49	7.448	0.172	4	Medium	0.108
PDE3A-BRD9500	947	972	IKLADINGPAKCKELHLQWTDGIVNE	30	23	1.063	4.158	0.266	8	Medium	0.318
PDE3A-BRD9500	947	972	IKLADINGPAKCKELHLQWTDGIVNE	300	23	1.256	4.913	0.193	10	Medium	0.27
PDE3A-BRD9500	947	972	IKLADINGPAKCKELHLQWTDGIVNE	3000	23	1.409	5.512	0.167	12	Medium	0.263
PDE3A-BRD9500	947	973	IKLADINGPAKCKELHLQWTDGIVNEF	30	24	0.961	3.602	0.12	4	Medium	0.076
PDE3A-BRD9500	947	973	IKLADINGPAKCKELHLQWTDGIVNEF	300	24	1.104	4.14	0.156	4	Medium	0.098
PDE3A-BRD9500	947	973	IKLADINGPAKCKELHLQWTDGIVNEF	3000	24	1.355	5.081	0.433	4	Medium	0.272
PDE3A-BRD9500	949	960	LADINGPAKCKE	30	9	1.214	12.137	0.369	2	Medium	0.041
PDE3A-BRD9500	949	960	LADINGPAKCKE	300	9	1.549	15.485	0.322	4	Medium	0.202
PDE3A-BRD9500	949	960	LADINGPAKCKE	3000	9	1.717	17.17	0.389	4	Medium	0.244
PDE3A-BRD9500	949	964	LADINGPAKCKELHLQ	30	13	0.652	4.515	0.435	2	High	0.048
PDE3A-BRD9500	949	964	LADINGPAKCKELHLQ	300	13	1.108	7.673	1.737	2	Medium	0.193
PDE3A-BRD9500	949	964	LADINGPAKCKELHLQ	3000	13	1.201	8.316	0.936	2	High	0.104
PDE3A-BRD9500	949	972	LADINGPAKCKELHLQWTDGIVNE	30	21	0.767	3.288	0.091	4	Medium	0.057
PDE3A-BRD9500	949	972	LADINGPAKCKELHLQWTDGIVNE	300	21	1.045	4.478	0.238	5	Medium	0.192
PDE3A-BRD9500	949	972	LADINGPAKCKELHLQWTDGIVNE	3000	21	1.247	5.345	0.248	6	Medium	0.236
PDE3A-BRD9500	949	973	LADINGPAKCKELHLQWTDGIVNEF	30	22	0.772	3.159	0.037	2	High	0.004
PDE3A-BRD9500	949	973	LADINGPAKCKELHLQWTDGIVNEF	300	22	1.031	4.217	0.715	2	High	0.08
PDE3A-BRD9500	949	973	LADINGPAKCKELHLQWTDGIVNEF	3000	22	1.275	5.216	3.292	2	Medium	0.366
PDE3A-BRD9500	950	959	ADINGPAKCK	30	7	1.024	13.16	0.072	4	High	0.045
PDE3A-BRD9500	950	959	ADINGPAKCK	300	7	1.005	12.927	0.081	4	High	0.051
PDE3A-BRD9500	950	959	ADINGPAKCK	3000	7	1.014	13.037	0.068	4	High	0.043
PDE3A-BRD9500	950	963	ADINGPAKCKELHL	30	11	1.013	8.29	0.305	8	Medium	0.365
PDE3A-BRD9500	950	963	ADINGPAKCKELHL	300	11	1.199	9.808	0.259	8	Medium	0.309
PDE3A-BRD9500	950	963	ADINGPAKCKELHL	3000	11	1.334	10.917	0.268	8	Medium	0.32
PDE3A-BRD9500	950	964	ADINGPAKCKELHLQ	30	12	0.987	7.403	0.319	7	Medium	0.344
PDE3A-BRD9500	950	964	ADINGPAKCKELHLQ	300	12	1.191	8.93	0.24	7	Medium	0.259
PDE3A-BRD9500	950	964	ADINGPAKCKELHLQ	3000	12	1.447	10.852	0.378	4	High	0.237
PDE3A-BRD9500	950	967	ADINGPAKCKELHLQWTD	30	15	0.981	5.887	0.34	8	Medium	0.407
PDE3A-BRD9500	950	967	ADINGPAKCKELHLQWTD	300	15	1.209	7.252	0.272	8	Medium	0.325
PDE3A-BRD9500	950	967	ADINGPAKCKELHLQWTD	3000	15	1.376	8.254	0.212	8	Medium	0.253
PDE3A-BRD9500	950	972	ADINGPAKCKELHLQWTDGIVNE	30	20	1.043	4.695	0.636	4	Medium	0.4
PDE3A-BRD9500	950	972	ADINGPAKCKELHLQWTDGIVNE	300	20	1.196	5.382	0.545	4	Medium	0.343
PDE3A-BRD9500	950	972	ADINGPAKCKELHLQWTDGIVNE	3000	20	1.289	5.803	0.447	4	Medium	0.281
PDE3A-BRD9500	950	973	ADINGPAKCKELHLQWTDGIVNEF	30	21	0.775	3.321	0.213	2	High	0.024
PDE3A-BRD9500	950	973	ADINGPAKCKELHLQWTDGIVNEF	300	21	0.984	4.216	0.124	2	High	0.014
PDE3A-BRD9500	950	973	ADINGPAKCKELHLQWTDGIVNEF	3000	21	1.348	5.776	1.422	3	Medium	0.573
PDE3A-BRD9500	951	959	DINGPAKCK	30	6	0.91	13.644	1.09	2	High	0.121
PDE3A-BRD9500	951	959	DINGPAKCK	300	6	0.901	13.513	0.671	2	High	0.075
PDE3A-BRD9500	951	959	DINGPAKCK	3000	6	0.888	13.317	0.131	2	High	0.015
PDE3A-BRD9500	952	959	INGPAKCK	30	5	0.913	16.44	0.188	4	Medium	0.118
PDE3A-BRD9500	952	959	INGPAKCK	300	5	0.908	16.351	0.081	4	Medium	0.051
PDE3A-BRD9500	952	959	INGPAKCK	3000	5	0.924	16.627	0.102	4	Medium	0.064
PDE3A-BRD9500	952	960	INGPAKCKE	30	6	1.335	20.029	0.128	7	Medium	0.139
PDE3A-BRD9500	952	960	INGPAKCKE	300	6	1.573	23.591	0.083	8	Medium	0.1
PDE3A-BRD9500	952	960	INGPAKCKE	3000	6	1.658	24.877	0.07	8	Medium	0.084
PDE3A-BRD9500	952	961	INGPAKCKEL	30	7	1	12.863	0.627	4	Medium	0.394
PDE3A-BRD9500	952	961	INGPAKCKEL	300	7	1.214	15.61	0.438	4	Medium	0.276
PDE3A-BRD9500	952	961	INGPAKCKEL	3000	7	1.377	17.708	0.458	4	Medium	0.288
PDE3A-BRD9500	952	963	INGPAKCKELHL	30	9	0.869	8.69	0.202	12	Medium	0.317
PDE3A-BRD9500	952	963	INGPAKCKELHL	300	9	0.982	9.815	0.161	11	Medium	0.24
PDE3A-BRD9500	952	963	INGPAKCKELHL	3000	9	1.131	11.313	0.158	12	Medium	0.249
PDE3A-BRD9500	952	972	INGPAKCKELHLQWTDGIVNE	30	18	1.045	5.224	0.324	8	Medium	0.387
PDE3A-BRD9500	952	972	INGPAKCKELHLQWTDGIVNE	300	18	1.176	5.881	0.257	8	Medium	0.307
PDE3A-BRD9500	952	972	INGPAKCKELHLQWTDGIVNE	3000	18	1.318	6.589	0.22	8	Medium	0.263
PDE3A-BRD9500	952	973	INGPAKCKELHLQWTDGIVNEF	30	19	0.731	3.464	1.107	2	Medium	0.123
PDE3A-BRD9500	952	973	INGPAKCKELHLQWTDGIVNEF	300	19	0.836	3.958	0.13	3	Medium	0.052
PDE3A-BRD9500	952	973	INGPAKCKELHLQWTDGIVNEF	3000	19	0.994	4.706	0.623	3	Medium	0.251
PDE3A-BRD9500	954	963	GPAKCKELHL	30	8	0.53	5.966	0.757	3	Medium	0.305
PDE3A-BRD9500	954	963	GPAKCKELHL	300	8	0.783	8.807	0.329	4	Medium	0.207
PDE3A-BRD9500	954	963	GPAKCKELHL	3000	8	0.881	9.913	0.34	4	Medium	0.214
PDE3A-BRD9500	954	967	GPAKCKELHLQWTD	30	12	0.738	5.538	0.463	4	Medium	0.291
PDE3A-BRD9500	954	967	GPAKCKELHLQWTD	300	12	0.878	6.582	0.59	3	High	0.238
PDE3A-BRD9500	954	967	GPAKCKELHLQWTD	3000	12	1.067	8.002	0.52	3	High	0.209
PDE3A-BRD9500	954	972	GPAKCKELHLQWTDGIVNE	30	17	0.72	3.81	0.273	8	Medium	0.327
PDE3A-BRD9500	954	972	GPAKCKELHLQWTDGIVNE	300	17	0.887	4.694	0.21	8	High	0.251
PDE3A-BRD9500	954	972	GPAKCKELHLQWTDGIVNE	3000	17	0.968	5.125	0.23	8	Medium	0.275
PDE3A-BRD9500	954	973	GPAKCKELHLQWTDGIVNEF	30	18	0.637	3.184	0.159	5	Medium	0.128
PDE3A-BRD9500	954	973	GPAKCKELHLQWTDGIVNEF	300	18	0.987	4.937	0.301	8	Medium	0.36
PDE3A-BRD9500	954	973	GPAKCKELHLQWTDGIVNEF	3000	18	1.075	5.375	0.299	5	High	0.241
PDE3A-BRD9500	957	964	KCKELHLQ	30	6	0.555	8.324	0.505	4	Medium	0.317
PDE3A-BRD9500	957	964	KCKELHLQ	300	6	0.667	10.004	0.337	4	Medium	0.212
PDE3A-BRD9500	957	964	KCKELHLQ	3000	6	0.948	14.214	0.124	2	Medium	0.014
PDE3A-BRD9500	957	972	KCKELHLQWTDGIVNE	30	14	0.727	4.676	0.259	8	Medium	0.31
PDE3A-BRD9500	957	972	KCKELHLQWTDGIVNE	300	14	0.78	5.014	0.158	8	Medium	0.189
PDE3A-BRD9500	957	972	KCKELHLQWTDGIVNE	3000	14	0.927	5.959	0.174	8	Medium	0.208
PDE3A-BRD9500	960	967	ELHLQWTD	30	6	0.311	4.672	0.237	3	Medium	0.096
PDE3A-BRD9500	960	967	ELHLQWTD	300	6	0.302	4.525	0.181	3	Medium	0.073
PDE3A-BRD9500	960	967	ELHLQWTD	3000	6	0.438	6.575	0.483	3	Medium	0.194
PDE3A-BRD9500	960	972	ELHLQWTDGIVNE	30	11	0.59	4.826	0.531	4	High	0.334
PDE3A-BRD9500	960	972	ELHLQWTDGIVNE	300	11	0.544	4.452	0.34	4	Medium	0.214
PDE3A-BRD9500	960	972	ELHLQWTDGIVNE	3000	11	0.676	5.535	0.375	4	High	0.236
PDE3A-BRD9500	961	972	LHLQWTDGIVNE	30	10	0.673	6.056	0.303	4	Medium	0.19
PDE3A-BRD9500	961	972	LHLQWTDGIVNE	300	10	0.549	4.945	0.28	4	Medium	0.176
PDE3A-BRD9500	961	972	LHLQWTDGIVNE	3000	10	0.593	5.341	0.231	4	Medium	0.145
PDE3A-BRD9500	962	972	HLQWTDGIVNE	30	9	0.55	5.501	0.494	4	High	0.31
PDE3A-BRD9500	962	972	HLQWTDGIVNE	300	9	0.522	5.221	0.184	4	High	0.115
PDE3A-BRD9500	962	972	HLQWTDGIVNE	3000	9	0.547	5.473	0.271	4	High	0.17
PDE3A-BRD9500	962	973	HLQWTDGIVNEF	30	10	0.515	4.634	0.207	3	Medium	0.083
PDE3A-BRD9500	962	973	HLQWTDGIVNEF	300	10	0.63	5.666	0.269	4	Medium	0.169
PDE3A-BRD9500	962	973	HLQWTDGIVNEF	3000	10	0.622	5.597	0.221	4	Medium	0.139
PDE3A-BRD9500	981	991	ASLGLPISPFM	30	7	1.163	14.959	0.143	2	Medium	0.016
PDE3A-BRD9500	981	991	ASLGLPISPFM	300	7	1.526	19.626	0.21	3	Medium	0.085
PDE3A-BRD9500	981	991	ASLGLPISPFM	3000	7	1.99	25.592	0.143	3	Medium	0.057
PDE3A-BRD9500	981	993	ASLGLPISPFMDR	30	9	1.981	19.805	0.321	3	Medium	0.129
PDE3A-BRD9500	981	993	ASLGLPISPFMDR	300	9	2.459	24.593	0.157	3	Medium	0.063
PDE3A-BRD9500	981	993	ASLGLPISPFMDR	3000	9	3.566	35.664	0.192	2	Medium	0.021
PDE3A-BRD9500	981	1001	ASLGLPISPFMDRSAPQLANL	30	16	3.418	19.225	0.248	4	Medium	0.156
PDE3A-BRD9500	981	1001	ASLGLPISPFMDRSAPQLANL	300	16	5.529	31.101	0.513	4	Medium	0.323
PDE3A-BRD9500	981	1001	ASLGLPISPFMDRSAPQLANL	3000	16	7.444	41.873	0.454	4	Medium	0.286
PDE3A-BRD9500	982	993	SLGLPISPFMDR	30	8	1.405	15.801	0.229	4	High	0.144
PDE3A-BRD9500	982	993	SLGLPISPFMDR	300	8	1.845	20.762	0.17	3	High	0.069
PDE3A-BRD9500	982	993	SLGLPISPFMDR	3000	8	2.577	28.993	0.446	3	Medium	0.179
PDE3A-BRD9500	982	997	SLGLPISPFMDRSAPQ	30	11	2.541	20.794	0.375	3	High	0.151
PDE3A-BRD9500	982	997	SLGLPISPFMDRSAPQ	300	11	3.496	28.601	0.32	3	High	0.129
PDE3A-BRD9500	982	997	SLGLPISPFMDRSAPQ	3000	11	4.822	39.451	0.593	3	High	0.239
PDE3A-BRD9500	983	993	LGLPISPFMDR	30	7	1.276	16.411	0.287	3	Medium	0.115
PDE3A-BRD9500	983	993	LGLPISPFMDR	300	7	1.487	19.121	0.198	4	Medium	0.125
PDE3A-BRD9500	983	993	LGLPISPFMDR	3000	7	2.239	28.787	0.245	4	Medium	0.154
PDE3A-BRD9500	983	994	LGLPISPFMDRS	30	8	1.561	17.565	0.168	4	High	0.105
PDE3A-BRD9500	983	994	LGLPISPFMDRS	300	8	2.014	22.663	0.106	4	High	0.067
PDE3A-BRD9500	983	994	LGLPISPFMDRS	3000	8	2.897	32.588	0.647	3	High	0.26
PDE3A-BRD9500	983	997	LGLPISPFMDRSAPQ	30	10	2.318	20.86	0.17	3	Medium	0.068
PDE3A-BRD9500	983	997	LGLPISPFMDRSAPQ	300	10	2.999	26.99	0.347	3	High	0.14
PDE3A-BRD9500	983	997	LGLPISPFMDRSAPQ	3000	10	4.178	37.604	0.299	3	High	0.12
PDE3A-BRD9500	983	998	LGLPISPFMDRSAPQL	30	11	2.612	21.372	0.493	3	High	0.198
PDE3A-BRD9500	983	998	LGLPISPFMDRSAPQL	300	11	3.703	30.296	0.379	3	Medium	0.153
PDE3A-BRD9500	983	998	LGLPISPFMDRSAPQL	3000	11	5.028	41.135	0.444	3	High	0.179
PDE3A-BRD9500	983	1001	LGLPISPFMDRSAPQLANL	30	14	3.167	20.361	0.151	4	Medium	0.095
PDE3A-BRD9500	983	1001	LGLPISPFMDRSAPQLANL	300	14	5.028	32.323	0.183	6	Medium	0.174
PDE3A-BRD9500	983	1001	LGLPISPFMDRSAPQLANL	3000	14	6.765	43.488	0.263	6	Medium	0.251
PDE3A-BRD9500	984	993	GLPISPFMDR	30	6	1.187	17.812	0.173	3	Medium	0.069
PDE3A-BRD9500	984	993	GLPISPFMDR	300	6	1.417	21.251	0.209	4	Medium	0.131
PDE3A-BRD9500	984	993	GLPISPFMDR	3000	6	2.195	32.927	0.464	3	Medium	0.187
PDE3A-BRD9500	984	996	GLPISPFMDRSAP	30	8	1.519	17.094	0.209	2	Medium	0.023
PDE3A-BRD9500	984	996	GLPISPFMDRSAP	300	8	2.39	26.889	0.342	3	Medium	0.137
PDE3A-BRD9500	984	996	GLPISPFMDRSAP	3000	8	3.47	39.041	0.219	3	Medium	0.088
PDE3A-BRD9500	984	997	GLPISPFMDRSAPQ	30	9	1.9	18.999	0.172	6	Medium	0.164
PDE3A-BRD9500	984	997	GLPISPFMDRSAPQ	300	9	2.769	27.688	0.481	5	Medium	0.387
PDE3A-BRD9500	984	997	GLPISPFMDRSAPQ	3000	9	3.946	39.461	0.454	6	Medium	0.433
PDE3A-BRD9500	984	998	GLPISPFMDRSAPQL	30	10	2.304	20.732	0.194	7	Medium	0.209
PDE3A-BRD9500	984	998	GLPISPFMDRSAPQL	300	10	3.503	31.524	0.333	5	Medium	0.268
PDE3A-BRD9500	984	998	GLPISPFMDRSAPQL	3000	10	4.901	44.112	0.439	4	Medium	0.276
PDE3A-BRD9500	984	1001	GLPISPFMDRSAPQLANL	30	13	3.152	21.824	0.251	8	Medium	0.3
PDE3A-BRD9500	984	1001	GLPISPFMDRSAPQLANL	300	13	4.667	32.309	0.171	6	Medium	0.163
PDE3A-BRD9500	984	1001	GLPISPFMDRSAPQLANL	3000	13	6.434	44.542	0.327	6	Medium	0.312
PDE3A-BRD9500	987	997	ISPFMDRSAPQ	30	7	2.058	26.465	0.011	2	High	0.001
PDE3A-BRD9500	987	997	ISPFMDRSAPQ	300	7	2.733	35.133	0.294	3	Medium	0.118
PDE3A-BRD9500	987	997	ISPFMDRSAPQ	3000	7	3.73	47.96	0.306	3	Medium	0.123
PDE3A-BRD9500	987	998	ISPFMDRSAPQL	30	8	2.265	25.486	0.317	2	High	0.035
PDE3A-BRD9500	987	998	ISPFMDRSAPQL	300	8	3.328	37.439	0.408	3	Medium	0.164
PDE3A-BRD9500	987	998	ISPFMDRSAPQL	3000	8	4.362	49.071	0.187	3	Medium	0.075
PDE3A-BRD9500	987	1001	ISPFMDRSAPQLANL	30	11	2.968	24.288	0.511	4	High	0.321
PDE3A-BRD9500	987	1001	ISPFMDRSAPQLANL	300	11	4.467	36.55	0.519	3	Medium	0.209
PDE3A-BRD9500	987	1001	ISPFMDRSAPQLANL	3000	11	6.05	49.502	0.604	3	High	0.243
PDE3A-BRD9500	990	997	FMDRSAPQ	30	5	1.382	24.868	0.346	3	Medium	0.139
PDE3A-BRD9500	990	997	FMDRSAPQ	300	5	1.997	35.94	0.284	3	Medium	0.114
PDE3A-BRD9500	990	997	FMDRSAPQ	3000	5	2.919	52.541	0.142	3	Medium	0.057
PDE3A-BRD9500	990	998	FMDRSAPQL	30	6	1.784	26.764	0.247	3	Medium	0.099
PDE3A-BRD9500	990	998	FMDRSAPQL	300	6	2.749	41.236	0.145	3	Medium	0.058
PDE3A-BRD9500	990	998	FMDRSAPQL	3000	6	3.784	56.767	0.215	3	Medium	0.086
PDE3A-BRD9500	992	1001	DRSAPQLANL	30	7	2.301	29.584	0.102	4	High	0.064
PDE3A-BRD9500	992	1001	DRSAPQLANL	300	7	3.646	46.874	0.395	3	High	0.159
PDE3A-BRD9500	992	1001	DRSAPQLANL	3000	7	4.498	57.831	0.454	3	High	0.183
PDE3A-BRD9500	1002	1013	QESFISHIVGPL	30	9	1.183	11.832	0.274	4	Medium	0.172
PDE3A-BRD9500	1002	1013	QESFISHIVGPL	300	9	1.742	17.424	0.385	4	Medium	0.242
PDE3A-BRD9500	1002	1013	QESFISHIVGPL	3000	9	3.151	31.51	0.665	2	Medium	0.074
PDE3A-BRD9500	1004	1013	SFISHIVGPL	30	7	0.534	6.864	0.312	4	High	0.196
PDE3A-BRD9500	1004	1013	SFISHIVGPL	300	7	0.614	7.89	0.237	4	Medium	0.149
PDE3A-BRD9500	1004	1013	SFISHIVGPL	3000	7	0.719	9.245	0.136	4	Medium	0.085
PDE3A-BRD9500	1005	1012	FISHIVGP	30	5	0.351	6.318	0.23	4	Medium	0.145
PDE3A-BRD9500	1005	1012	FISHIVGP	300	5	0.325	5.843	0.199	4	Medium	0.125
PDE3A-BRD9500	1005	1012	FISHIVGP	3000	5	0.301	5.409	0.183	4	Medium	0.115
PDE3A-BRD9500	1005	1013	FISHIVGPL	30	6	0.216	3.236	0.072	2	High	0.008
PDE3A-BRD9500	1005	1013	FISHIVGPL	300	6	0.272	4.076	0.362	2	Medium	0.04
PDE3A-BRD9500	1005	1013	FISHIVGPL	3000	6	0.388	5.823	0.053	3	Medium	0.021
PDE3A-BRD9500	1005	1027	FISHIVGPLCNSYDSAGLMPGKW	30	19	1.324	6.274	0.444	4	Medium	0.279
PDE3A-BRD9500	1005	1027	FISHIVGPLCNSYDSAGLMPGKW	300	19	1.432	6.782	0.45	4	Medium	0.283
PDE3A-BRD9500	1005	1027	FISHIVGPLCNSYDSAGLMPGKW	3000	19	2.486	11.777	0.84	3	Medium	0.338
PDE3A-BRD9500	1005	1030	FISHIVGPLCNSYDSAGLMPGKWVED	30	22	2.354	9.632	0.689	4	High	0.433
PDE3A-BRD9500	1005	1030	FISHIVGPLCNSYDSAGLMPGKWVED	300	22	2.514	10.286	0.383	4	High	0.241
PDE3A-BRD9500	1005	1030	FISHIVGPLCNSYDSAGLMPGKWVED	3000	22	3.604	14.745	1.015	4	High	0.638
PDE3A-BRD9500	1006	1015	ISHIVGPLCN	30	7	0.64	8.234	0.239	4	Medium	0.15
PDE3A-BRD9500	1006	1015	ISHIVGPLCN	300	7	0.609	7.832	0.147	4	Medium	0.093
PDE3A-BRD9500	1006	1015	ISHIVGPLCN	3000	7	0.646	8.301	0.068	4	Medium	0.042
PDE3A-BRD9500	1006	1016	ISHIVGPLCNS	30	8	0.638	7.182	0.452	4	Medium	0.284
PDE3A-BRD9500	1006	1016	ISHIVGPLCNS	300	8	0.671	7.553	0.239	4	Medium	0.15
PDE3A-BRD9500	1006	1016	ISHIVGPLCNS	3000	8	0.925	10.411	0.213	4	Medium	0.134
PDE3A-BRD9500	1006	1017	ISHIVGPLCNSY	30	9	0.898	8.975	0.319	4	High	0.2
PDE3A-BRD9500	1006	1017	ISHIVGPLCNSY	300	9	0.824	8.239	0.217	4	Medium	0.136
PDE3A-BRD9500	1006	1017	ISHIVGPLCNSY	3000	9	0.99	9.899	0.231	4	Medium	0.145
PDE3A-BRD9500	1006	1027	ISHIVGPLCNSYDSAGLMPGKW	30	18	1.224	6.118	0.909	4	Medium	0.571
PDE3A-BRD9500	1006	1027	ISHIVGPLCNSYDSAGLMPGKW	300	18	1.452	7.259	0.395	4	Medium	0.248
PDE3A-BRD9500	1006	1027	ISHIVGPLCNSYDSAGLMPGKW	3000	18	2.119	10.595	0.633	4	High	0.398
PDE3A-BRD9500	1006	1029	ISHIVGPLCNSYDSAGLMPGKWVE	30	20	1.953	8.788	0.849	4	High	0.533
PDE3A-BRD9500	1006	1029	ISHIVGPLCNSYDSAGLMPGKWVE	300	20	2.123	9.554	0.435	4	High	0.273
PDE3A-BRD9500	1006	1029	ISHIVGPLCNSYDSAGLMPGKWVE	3000	20	3.293	14.82	0.917	4	High	0.577
PDE3A-BRD9500	1006	1030	ISHIVGPLCNSYDSAGLMPGKWVED	30	21	2.319	9.938	0.8	4	Medium	0.503
PDE3A-BRD9500	1006	1030	ISHIVGPLCNSYDSAGLMPGKWVED	300	21	2.524	10.817	0.284	4	Medium	0.179
PDE3A-BRD9500	1006	1030	ISHIVGPLCNSYDSAGLMPGKWVED	3000	21	3.978	17.047	1.446	4	Medium	0.909
PDE3A-BRD9500	1006	1033	ISHIVGPLCNSYDSAGLMPGKWVEDSDE	30	24	3.102	11.634	0.618	4	Medium	0.388
PDE3A-BRD9500	1006	1033	ISHIVGPLCNSYDSAGLMPGKWVEDSDE	300	24	3.313	12.423	0.313	4	Medium	0.197
PDE3A-BRD9500	1006	1033	ISHIVGPLCNSYDSAGLMPGKWVEDSDE	3000	24	4.403	16.511	1.253	4	Medium	0.787
PDE3A-BRD9500	1006	1038	ISHIVGPLCNSYDSAGLMPGKWVEDSDESGDTD	30	29	4.857	15.074	1.419	4	High	0.892
PDE3A-BRD9500	1006	1038	ISHIVGPLCNSYDSAGLMPGKWVEDSDESGDTD	300	29	5.104	15.839	0.516	4	High	0.324
PDE3A-BRD9500	1006	1038	ISHIVGPLCNSYDSAGLMPGKWVEDSDESGDTD	3000	29	6.063	18.817	0.702	4	High	0.441
PDE3A-BRD9500	1013	1030	LCNSYDSAGLMPGKWVED	30	15	1.627	9.759	0.839	4	Medium	0.527
PDE3A-BRD9500	1013	1030	LCNSYDSAGLMPGKWVED	300	15	1.665	9.99	0.677	4	Medium	0.426
PDE3A-BRD9500	1013	1030	LCNSYDSAGLMPGKWVED	3000	15	2.829	16.971	0.823	4	Medium	0.518
PDE3A-BRD9500	1014	1027	CNSYDSAGLMPGKW	30	11	0.97	7.94	0.541	4	Medium	0.34
PDE3A-BRD9500	1014	1027	CNSYDSAGLMPGKW	300	11	1.024	8.377	0.263	4	Medium	0.165
PDE3A-BRD9500	1014	1027	CNSYDSAGLMPGKW	3000	11	1.666	13.629	0.469	4	Medium	0.295
PDE3A-BRD9500	1014	1029	CNSYDSAGLMPGKWVE	30	13	1.734	12.002	0.316	6	Medium	0.301
PDE3A-BRD9500	1014	1029	CNSYDSAGLMPGKWVE	300	13	1.727	11.954	0.159	7	Medium	0.172
PDE3A-BRD9500	1014	1029	CNSYDSAGLMPGKWVE	3000	13	2.566	17.768	0.691	5	Medium	0.556
PDE3A-BRD9500	1014	1030	CNSYDSAGLMPGKWVED	30	14	1.992	12.803	0.679	4	Medium	0.427
PDE3A-BRD9500	1014	1030	CNSYDSAGLMPGKWVED	300	14	2.103	13.521	0.397	4	Medium	0.249
PDE3A-BRD9500	1014	1030	CNSYDSAGLMPGKWVED	3000	14	3.065	19.704	0.814	4	High	0.512
PDE3A-BRD9500	1014	1042	CNSYDSAGLMPGKWVEDSDESGDTDDPEE	30	25	5.575	20.072	0.855	4	High	0.537
PDE3A-BRD9500	1014	1042	CNSYDSAGLMPGKWVEDSDESGDTDDPEE	300	25	5.682	20.454	0.43	4	High	0.27
PDE3A-BRD9500	1014	1042	CNSYDSAGLMPGKWVEDSDESGDTDDPEE	3000	25	6.672	24.02	0.823	4	High	0.517
PDE3A-BRD9500	1014	1043	CNSYDSAGLMPGKWVEDSDESGDTDDPEEE	30	26	6.084	21.06	0.894	4	High	0.562
PDE3A-BRD9500	1014	1043	CNSYDSAGLMPGKWVEDSDESGDTDDPEEE	300	26	5.936	20.549	0.474	4	High	0.298
PDE3A-BRD9500	1014	1043	CNSYDSAGLMPGKWVEDSDESGDTDDPEEE	3000	26	6.876	23.802	0.604	4	High	0.379
PDE3A-BRD9500	1016	1027	SYDSAGLMPGKW	30	9	0.911	9.114	0.339	4	Medium	0.213
PDE3A-BRD9500	1016	1027	SYDSAGLMPGKW	300	9	1.027	10.27	0.169	4	Medium	0.106
PDE3A-BRD9500	1016	1027	SYDSAGLMPGKW	3000	9	1.473	14.73	0.647	4	Medium	0.407
PDE3A-BRD9500	1016	1030	SYDSAGLMPGKWVED	30	12	1.595	11.963	0.376	4	Medium	0.237
PDE3A-BRD9500	1016	1030	SYDSAGLMPGKWVED	300	12	1.72	12.901	0.205	4	Medium	0.129
PDE3A-BRD9500	1016	1030	SYDSAGLMPGKWVED	3000	12	2.67	20.027	1.035	4	Medium	0.651
PDE3A-BRD9500	1016	1033	SYDSAGLMPGKWVEDSDE	30	15	2.891	17.343	0.597	4	Medium	0.375
PDE3A-BRD9500	1016	1033	SYDSAGLMPGKWVEDSDE	300	15	2.934	17.602	0.323	4	Medium	0.203
PDE3A-BRD9500	1016	1033	SYDSAGLMPGKWVEDSDE	3000	15	3.901	23.409	1.018	4	Medium	0.64
PDE3A-BRD9500	1016	1038	SYDSAGLMPGKWVEDSDESGDTD	30	20	4.984	22.429	0.621	4	High	0.39
PDE3A-BRD9500	1016	1038	SYDSAGLMPGKWVEDSDESGDTD	300	20	4.917	22.128	0.167	4	High	0.105
PDE3A-BRD9500	1016	1038	SYDSAGLMPGKWVEDSDESGDTD	3000	20	5.723	25.754	0.782	4	High	0.491
PDE3A-BRD9500	1016	1042	SYDSAGLMPGKWVEDSDESGDTDDPEE	30	23	5.57	21.797	0.78	4	Medium	0.49
PDE3A-BRD9500	1016	1042	SYDSAGLMPGKWVEDSDESGDTDDPEE	300	23	5.457	21.355	0.428	4	High	0.269
PDE3A-BRD9500	1016	1042	SYDSAGLMPGKWVEDSDESGDTDDPEE	3000	23	6.426	25.145	0.701	4	High	0.44
PDE3A-BRD9500	1017	1026	YDSAGLMPGK	30	7	0.665	8.554	0.336	4	Medium	0.211
PDE3A-BRD9500	1017	1026	YDSAGLMPGK	300	7	0.536	6.889	0.434	4	Medium	0.273
PDE3A-BRD9500	1017	1026	YDSAGLMPGK	3000	7	0.909	11.692	0.4	4	Medium	0.251
PDE3A-BRD9500	1017	1027	YDSAGLMPGKW	30	8	0.802	9.022	0.454	4	Medium	0.286
PDE3A-BRD9500	1017	1027	YDSAGLMPGKW	300	8	0.917	10.313	0.183	4	Medium	0.115
PDE3A-BRD9500	1017	1027	YDSAGLMPGKW	3000	8	1.464	16.472	0.525	4	Medium	0.33
PDE3A-BRD9500	1017	1029	YDSAGLMPGKWVE	30	10	1.384	12.454	0.507	4	Medium	0.318
PDE3A-BRD9500	1017	1029	YDSAGLMPGKWVE	300	10	1.563	14.066	0.275	4	Medium	0.173
PDE3A-BRD9500	1017	1029	YDSAGLMPGKWVE	3000	10	2.439	21.949	0.857	4	Medium	0.539
PDE3A-BRD9500	1017	1030	YDSAGLMPGKWVED	30	11	1.787	14.619	0.558	4	High	0.351
PDE3A-BRD9500	1017	1030	YDSAGLMPGKWVED	300	11	1.903	15.567	0.305	4	High	0.191
PDE3A-BRD9500	1017	1030	YDSAGLMPGKWVED	3000	11	2.764	22.616	0.763	4	High	0.479
PDE3A-BRD9500	1018	1026	DSAGLMPGK	30	6	0.492	7.378	0.481	4	Medium	0.302
PDE3A-BRD9500	1018	1026	DSAGLMPGK	300	6	0.561	8.417	0.338	4	Medium	0.213
PDE3A-BRD9500	1018	1026	DSAGLMPGK	3000	6	0.814	12.205	0.181	4	Medium	0.113
PDE3A-BRD9500	1018	1029	DSAGLMPGKWVE	30	9	1.35	13.496	0.43	4	High	0.27
PDE3A-BRD9500	1018	1029	DSAGLMPGKWVE	300	9	1.583	15.832	0.439	4	Medium	0.276
PDE3A-BRD9500	1018	1029	DSAGLMPGKWVE	3000	9	2.52	25.195	1.258	4	Medium	0.791
PDE3A-BRD9500	1018	1030	DSAGLMPGKWVED	30	10	1.891	17.018	0.325	4	Medium	0.204
PDE3A-BRD9500	1018	1030	DSAGLMPGKWVED	300	10	1.976	17.785	0.194	4	Medium	0.122
PDE3A-BRD9500	1018	1030	DSAGLMPGKWVED	3000	10	2.745	24.708	0.75	4	Medium	0.471
PDE3A-BRD9500	1018	1038	DSAGLMPGKWVEDSDESGDTD	30	18	4.934	24.671	0.592	4	High	0.372
PDE3A-BRD9500	1018	1038	DSAGLMPGKWVEDSDESGDTD	300	18	4.786	23.932	0.412	4	High	0.259
PDE3A-BRD9500	1018	1038	DSAGLMPGKWVEDSDESGDTD	3000	18	5.65	28.25	0.85	4	High	0.534
PDE3A-BRD9500	1019	1030	SAGLMPGKWVED	30	9	1.671	16.713	0.301	4	Medium	0.189
PDE3A-BRD9500	1019	1030	SAGLMPGKWVED	300	9	1.779	17.792	0.252	3	Medium	0.101
PDE3A-BRD9500	1019	1030	SAGLMPGKWVED	3000	9	2.754	27.544	0.447	3	Medium	0.18
PDE3A-BRD9500	1020	1027	AGLMPGKW	30	5	0.525	9.459	0.107	3	Medium	0.043
PDE3A-BRD9500	1020	1027	AGLMPGKW	300	5	0.626	11.261	0.482	2	Medium	0.054
PDE3A-BRD9500	1020	1027	AGLMPGKW	3000	5	1.078	19.396	0.243	3	Medium	0.098
PDE3A-BRD9500	1020	1030	AGLMPGKWVED	30	8	1.591	17.9	0.374	4	Medium	0.235
PDE3A-BRD9500	1020	1030	AGLMPGKWVED	300	8	1.757	19.764	0.167	4	Medium	0.105
PDE3A-BRD9500	1020	1030	AGLMPGKWVED	3000	8	2.326	26.162	1.609	3	Medium	0.648
PDE3A-BRD9500	1021	1029	GLMPGKWVE	30	6	1.026	15.384	0.363	4	Medium	0.228
PDE3A-BRD9500	1021	1029	GLMPGKWVE	300	6	1.098	16.464	0.195	4	Medium	0.123
PDE3A-BRD9500	1021	1029	GLMPGKWVE	3000	6	1.826	27.397	0.64	4	Medium	0.402
PDE3A-BRD9500	1022	1038	LMPGKWVEDSDESGDTD	30	14	4.945	31.788	0.806	4	Medium	0.507
PDE3A-BRD9500	1022	1038	LMPGKWVEDSDESGDTD	300	14	4.951	31.83	0.402	4	Medium	0.252
PDE3A-BRD9500	1022	1038	LMPGKWVEDSDESGDTD	3000	14	5.82	37.412	0.587	4	Medium	0.369
PDE3A-BRD9500	1023	1030	MPGKWVED	30	6	1.386	20.787	0.318	4	Medium	0.2
PDE3A-BRD9500	1023	1030	MPGKWVED	300	6	1.505	22.569	0.126	4	Medium	0.079
PDE3A-BRD9500	1023	1030	MPGKWVED	3000	6	2.11	31.645	0.493	4	Medium	0.31
PDE3A-BRD9500	1031	1043	SDESGDTDDPEEE	30	10	4.466	40.193	0.609	4	High	0.383
PDE3A-BRD9500	1031	1043	SDESGDTDDPEEE	300	10	4.183	37.65	0.261	4	Medium	0.164
PDE3A-BRD9500	1031	1043	SDESGDTDDPEEE	3000	10	4.26	38.338	0.266	4	Medium	0.167
PDE3A-BRD9500	1031	1052	SDESGDTDDPEEEEEEAPAPNE	30	17	8.26	43.73	0.69	4	High	0.434
PDE3A-BRD9500	1031	1052	SDESGDTDDPEEEEEEAPAPNE	300	17	7.846	41.538	0.263	4	High	0.165
PDE3A-BRD9500	1031	1052	SDESGDTDDPEEEEEEAPAPNE	3000	17	8.053	42.633	0.283	4	High	0.178
PDE3A-BRD9500	1031	1053	SDESGDTDDPEEEEEEAPAPNEE	30	18	8.726	43.632	0.756	4	High	0.475
PDE3A-BRD9500	1031	1053	SDESGDTDDPEEEEEEAPAPNEE	300	18	8.474	42.372	0.271	4	High	0.17
PDE3A-BRD9500	1031	1053	SDESGDTDDPEEEEEEAPAPNEE	3000	18	8.428	42.142	0.244	4	High	0.153
PDE3A-BRD9500	1043	1053	EEEEAPAPNEE	30	7	4.025	51.748	0.353	4	Medium	0.222
PDE3A-BRD9500	1043	1053	EEEEAPAPNEE	300	7	3.849	49.488	0.126	4	Medium	0.079
PDE3A-BRD9500	1043	1053	EEEEAPAPNEE	3000	7	3.837	49.331	0.1	4	High	0.063
PDE3A-BRD9500	1044	1054	EEEAPAPNEEE	30	7	4.041	51.955	0.342	4	Medium	0.215
PDE3A-BRD9500	1044	1054	EEEAPAPNEEE	300	7	3.849	49.488	0.126	4	Medium	0.079
PDE3A-BRD9500	1044	1054	EEEAPAPNEEE	3000	7	3.837	49.331	0.1	4	High	0.063
PDE3A-BRD9500	1044	1058	EEEAPAPNEEETCEN	30	11	6.834	55.912	0.522	4	Medium	0.328
PDE3A-BRD9500	1044	1058	EEEAPAPNEEETCEN	300	11	6.552	53.604	0.335	4	Medium	0.21
PDE3A-BRD9500	1044	1058	EEEAPAPNEEETCEN	3000	11	6.717	54.955	0.621	4	Medium	0.39
PDE3A-BRD9500	1044	1073	EEEAPAPNEEETCENNESPKKKTFKRRKIY	30	25	11.69	42.084	3.259	3	High	1.312
PDE3A-BRD9500	1044	1073	EEEAPAPNEEETCENNESPKKKTFKRRKIY	300	25	11.953	43.03	1.985	4	High	1.248
PDE3A-BRD9500	1044	1073	EEEAPAPNEEETCENNESPKKKTFKRRKIY	3000	25	12.376	44.555	1.058	4	High	0.665
PDE3A-BRD9500	1045	1053	EEAPAPNEE	30	5	2.937	52.872	0.125	3	Medium	0.05
PDE3A-BRD9500	1045	1053	EEAPAPNEE	300	5	2.828	50.896	0.158	4	Medium	0.099
PDE3A-BRD9500	1045	1053	EEAPAPNEE	3000	5	3.039	54.705	0.149	4	Medium	0.094
PDE3A-BRD9500	1045	1058	EEAPAPNEEETCEN	30	10	5.916	53.248	0.584	4	Medium	0.367
PDE3A-BRD9500	1045	1058	EEAPAPNEEETCEN	300	10	5.634	50.71	0.334	4	Medium	0.21
PDE3A-BRD9500	1045	1058	EEAPAPNEEETCEN	3000	10	5.778	52	0.404	4	Medium	0.254
PDE3A-BRD9500	1045	1065	EEAPAPNEEETCENNESPKKK	30	16	10.139	57.033	3.612	2	High	0.402
PDE3A-BRD9500	1045	1065	EEAPAPNEEETCENNESPKKK	300	16	10.011	56.311	0.154	2	High	0.017
PDE3A-BRD9500	1045	1065	EEAPAPNEEETCENNESPKKK	3000	16	10.159	57.145	0.89	2	High	0.099
PDE3A-BRD9500	1046	1054	EAPAPNEEE	30	5	2.905	52.297	0.125	3	Medium	0.05
PDE3A-BRD9500	1046	1054	EAPAPNEEE	300	5	2.787	50.158	0.082	4	Medium	0.051
PDE3A-BRD9500	1046	1054	EAPAPNEEE	3000	5	2.892	52.05	0.26	4	Medium	0.163
PDE3A-BRD9500	1046	1073	EAPAPNEEETCENNESPKKKTFKRRKIY	30	23	10.34	40.461	2.479	3	High	0.998
PDE3A-BRD9500	1046	1073	EAPAPNEEETCENNESPKKKTFKRRKIY	300	23	10.669	41.75	1.37	4	High	0.861
PDE3A-BRD9500	1046	1073	EAPAPNEEETCENNESPKKKTFKRRKIY	3000	23	10.913	42.704	1.588	4	Medium	0.998
PDE3A-BRD9500	1058	1073	NNESPKKKTFKRRKIY	30	13	5.849	40.492	2.142	4	High	1.346
PDE3A-BRD9500	1058	1073	NNESPKKKTFKRRKIY	300	13	5.78	40.012	1.579	4	Medium	0.993
PDE3A-BRD9500	1058	1073	NNESPKKKTFKRRKIY	3000	13	6.21	42.992	1.379	4	Medium	0.867
PDE3A-BRD9500	1059	1073	NESPKKKTFKRRKIY	30	12	5.424	40.677	1.529	4	High	0.961
PDE3A-BRD9500	1059	1073	NESPKKKTFKRRKIY	300	12	5.459	40.94	1.449	4	High	0.91
PDE3A-BRD9500	1059	1073	NESPKKKTFKRRKIY	3000	12	5.967	44.756	1.869	4	Medium	1.174
PDE3A-BRD9500	1059	1074	NESPKKKTFKRRKIYC	30	13	5.912	40.932	1.152	6	Medium	1.097
PDE3A-BRD9500	1059	1074	NESPKKKTFKRRKIYC	300	13	6.278	43.465	0.889	7	Medium	0.961
PDE3A-BRD9500	1059	1074	NESPKKKTFKRRKIYC	3000	13	6.277	43.456	1.094	5	Medium	0.881
PDE3A-BRD9500	1060	1073	ESPKKKTFKRRKIY	30	11	4.655	38.089	0.748	8	Medium	0.894
PDE3A-BRD9500	1060	1073	ESPKKKTFKRRKIY	300	11	4.796	39.238	0.669	8	Medium	0.8
PDE3A-BRD9500	1060	1073	ESPKKKTFKRRKIY	3000	11	5.301	43.371	0.699	8	Medium	0.836
PDE3A-BRD9500	1074	1080	CQITQHL	30	5	0.239	4.299	0.128	4	High	0.081
PDE3A-BRD9500	1074	1080	CQITQHL	300	5	0.35	6.301	0.182	4	High	0.114
PDE3A-BRD9500	1074	1080	CQITQHL	3000	5	0.892	16.056	0.295	4	High	0.185
PDE3A-BRD9500	1074	1084	CQITQHLLQNH	30	9	0.47	4.704	0.825	3	Medium	0.332
PDE3A-BRD9500	1074	1084	CQITQHLLQNH	300	9	0.573	5.734	0.686	3	Medium	0.276
PDE3A-BRD9500	1074	1084	CQITQHLLQNH	3000	9	1.196	11.957	0.138	4	Medium	0.087
PDE3A-BRD9500	1074	1086	CQITQHLLQNHKM	30	11	0.382	3.126	0.175	8	Medium	0.21
PDE3A-BRD9500	1074	1086	CQITQHLLQNHKM	300	11	0.491	4.014	0.098	8	Medium	0.118
PDE3A-BRD9500	1074	1086	CQITQHLLQNHKM	3000	11	0.8	6.544	0.281	7	Medium	0.303
PDE3A-BRD9500	1074	1088	CQITQHLLQNHKMWK	30	13	0.586	4.057	0.318	12	Medium	0.501
PDE3A-BRD9500	1074	1088	CQITQHLLQNHKMWK	300	13	0.563	3.898	0.155	10	Medium	0.217
PDE3A-BRD9500	1074	1088	CQITQHLLQNHKMWK	3000	13	0.995	6.888	0.17	11	Medium	0.253
PDE3A-BRD9500	1074	1089	CQITQHLLQNHKMWKK	30	14	0.921	5.919	0.494	11	Medium	0.735
PDE3A-BRD9500	1074	1089	CQITQHLLQNHKMWKK	300	14	0.587	3.773	0.081	11	Medium	0.121
PDE3A-BRD9500	1074	1089	CQITQHLLQNHKMWKK	3000	14	1.209	7.775	0.41	11	Medium	0.611
PDE3A-BRD9500	1074	1093	CQITQHLLQNHKMWKKVIEE	30	18	0.583	2.913	0.234	6	Medium	0.223
PDE3A-BRD9500	1074	1093	CQITQHLLQNHKMWKKVIEE	300	18	1	4.998	0.195	6	Medium	0.186
PDE3A-BRD9500	1074	1093	CQITQHLLQNHKMWKKVIEE	3000	18	1.981	9.903	0.576	7	Medium	0.623
PDE3A-BRD9500	1074	1094	CQITQHLLQNHKMWKKVIEEE	30	19	0.792	3.752	0.214	4	High	0.135
PDE3A-BRD9500	1074	1094	CQITQHLLQNHKMWKKVIEEE	300	19	1.385	6.56	0.207	4	High	0.13
PDE3A-BRD9500	1074	1094	CQITQHLLQNHKMWKKVIEEE	3000	19	2.802	13.275	1.042	4	High	0.655
PDE3A-BRD9500	1074	1096	CQITQHLLQNHKMWKKVIEEEQR	30	21	2.164	9.273	0.182	12	Medium	0.286
PDE3A-BRD9500	1074	1096	CQITQHLLQNHKMWKKVIEEEQR	300	21	3.066	13.142	0.252	11	Medium	0.375
PDE3A-BRD9500	1074	1096	CQITQHLLQNHKMWKKVIEEEQR	3000	21	4.441	19.031	0.494	11	Medium	0.735
PDE3A-BRD9500	1074	1098	CQITQHLLQNHKMWKKVIEEEQRLA	30	23	3.84	15.028	0.42	4	Medium	0.264
PDE3A-BRD9500	1074	1098	CQITQHLLQNHKMWKKVIEEEQRLA	300	23	4.722	18.477	0.142	3	High	0.057
PDE3A-BRD9500	1074	1098	CQITQHLLQNHKMWKKVIEEEQRLA	3000	23	6.386	24.989	1.282	4	High	0.806
PDE3A-BRD9500	1074	1099	CQITQHLLQNHKMWKKVIEEEQRLAG	30	24	4.634	17.377	0.406	4	Medium	0.255
PDE3A-BRD9500	1074	1099	CQITQHLLQNHKMWKKVIEEEQRLAG	300	24	5.836	21.885	1.28	4	Medium	0.804
PDE3A-BRD9500	1074	1099	CQITQHLLQNHKMWKKVIEEEQRLAG	3000	24	7.674	28.778	1.077	4	Medium	0.677
PDE3A-BRD9500	1074	1102	CQITQHLLQNHKMWKKVIEEEQRLAGIEN	30	27	6.855	22.85	0.81	8	Medium	0.969
PDE3A-BRD9500	1074	1102	CQITQHLLQNHKMWKKVIEEEQRLAGIEN	300	27	7.407	24.69	0.41	8	Medium	0.491
PDE3A-BRD9500	1074	1102	CQITQHLLQNHKMWKKVIEEEQRLAGIEN	3000	27	9.102	30.341	0.653	8	Medium	0.782
PDE3A-BRD9500	1074	1103	CQITQHLLQNHKMWKKVIEEEQRLAGIENQ	30	28	6.926	22.263	0.802	2	High	0.089
PDE3A-BRD9500	1074	1103	CQITQHLLQNHKMWKKVIEEEQRLAGIENQ	300	28	8.011	25.749	1.733	3	Medium	0.698
PDE3A-BRD9500	1074	1103	CQITQHLLQNHKMWKKVIEEEQRLAGIENQ	3000	28	10.319	33.169	2.337	2	High	0.26
PDE3A-BRD9500	1074	1105	CQITQHLLQNHKMWKKVIEEEQRLAGIENQSL	30	30	9.165	27.495	0.32	10	Medium	0.447
PDE3A-BRD9500	1074	1105	CQITQHLLQNHKMWKKVIEEEQRLAGIENQSL	300	30	10	30.001	0.281	11	Medium	0.418
PDE3A-BRD9500	1074	1105	CQITQHLLQNHKMWKKVIEEEQRLAGIENQSL	3000	30	11.775	35.324	0.578	10	Medium	0.808
PDE3A-BRD9500	1075	1089	QITQHLLQNHKMWKK	30	13	0.524	3.629	0.109	12	Medium	0.171
PDE3A-BRD9500	1075	1089	QITQHLLQNHKMWKK	300	13	0.641	4.439	0.139	11	Medium	0.208
PDE3A-BRD9500	1075	1089	QITQHLLQNHKMWKK	3000	13	1.167	8.082	0.301	12	Medium	0.473
PDE3A-BRD9500	1075	1092	QITQHLLQNHKMWKKVIE	30	16	0.815	4.582	0.32	8	Medium	0.383
PDE3A-BRD9500	1075	1092	QITQHLLQNHKMWKKVIE	300	16	1.121	6.307	0.427	8	Medium	0.51
PDE3A-BRD9500	1075	1092	QITQHLLQNHKMWKKVIE	3000	16	2.473	13.91	0.782	5	Medium	0.629
PDE3A-BRD9500	1075	1093	QITQHLLQNHKMWKKVIEE	30	17	0.447	2.365	0.42	4	Medium	0.264
PDE3A-BRD9500	1075	1093	QITQHLLQNHKMWKKVIEE	300	17	1.194	6.323	0.843	4	Medium	0.53
PDE3A-BRD9500	1075	1093	QITQHLLQNHKMWKKVIEE	3000	17	1.688	8.935	1.1	4	Medium	0.691
PDE3A-BRD9500	1075	1096	QITQHLLQNHKMWKKVIEEEQR	30	20	2.147	9.662	0.621	3	Medium	0.25
PDE3A-BRD9500	1075	1096	QITQHLLQNHKMWKKVIEEEQR	300	20	2.977	13.399	0.529	3	Medium	0.213
PDE3A-BRD9500	1075	1096	QITQHLLQNHKMWKKVIEEEQR	3000	20	3.859	17.364	1.899	3	Medium	0.764
PDE3A-BRD9500	1075	1103	QITQHLLQNHKMWKKVIEEEQRLAGIENQ	30	27	7.121	23.737	0.537	3	Medium	0.216
PDE3A-BRD9500	1075	1103	QITQHLLQNHKMWKKVIEEEQRLAGIENQ	300	27	7.623	25.409	0.491	4	Medium	0.309
PDE3A-BRD9500	1075	1103	QITQHLLQNHKMWKKVIEEEQRLAGIENQ	3000	27	9.329	31.097	1.185	4	Medium	0.745
PDE3A-BRD9500	1075	1105	QITQHLLQNHKMWKKVIEEEQRLAGIENQSL	30	29	8.962	27.812	1.084	3	Medium	0.436
PDE3A-BRD9500	1075	1105	QITQHLLQNHKMWKKVIEEEQRLAGIENQSL	300	29	9.483	29.431	0.891	4	Medium	0.56
PDE3A-BRD9500	1075	1105	QITQHLLQNHKMWKKVIEEEQRLAGIENQSL	3000	29	11.281	35.01	1.546	4	Medium	0.972
PDE3A-BRD9500	1076	1082	ITQHLLQ	30	5	0.265	4.774	0.099	4	Medium	0.062
PDE3A-BRD9500	1076	1082	ITQHLLQ	300	5	0.289	5.202	0.042	4	Medium	0.026
PDE3A-BRD9500	1076	1082	ITQHLLQ	3000	5	0.431	7.751	0.068	4	Medium	0.043
PDE3A-BRD9500	1076	1089	ITQHLLQNHKMWKK	30	12	0.543	4.069	0.169	7	Medium	0.183
PDE3A-BRD9500	1076	1089	ITQHLLQNHKMWKK	300	12	0.512	3.843	0.058	7	Medium	0.063
PDE3A-BRD9500	1076	1089	ITQHLLQNHKMWKK	3000	12	0.626	4.695	0.036	8	Medium	0.043
PDE3A-BRD9500	1076	1092	ITQHLLQNHKMWKKVIE	30	15	0.594	3.565	0.095	8	Medium	0.113
PDE3A-BRD9500	1076	1092	ITQHLLQNHKMWKKVIE	300	15	0.698	4.187	0.073	8	Medium	0.087
PDE3A-BRD9500	1076	1092	ITQHLLQNHKMWKKVIE	3000	15	1.366	8.195	0.281	8	High	0.337
PDE3A-BRD9500	1076	1093	ITQHLLQNHKMWKKVIEE	30	16	0.505	2.838	0.081	12	Medium	0.127
PDE3A-BRD9500	1076	1093	ITQHLLQNHKMWKKVIEE	300	16	0.724	4.073	0.099	12	Medium	0.155
PDE3A-BRD9500	1076	1093	ITQHLLQNHKMWKKVIEE	3000	16	1.861	10.47	0.398	12	Medium	0.627
PDE3A-BRD9500	1076	1096	ITQHLLQNHKMWKKVIEEEQR	30	19	1.743	8.258	0.319	3	Medium	0.129
PDE3A-BRD9500	1076	1096	ITQHLLQNHKMWKKVIEEEQR	300	19	2.76	13.072	4.048	2	High	0.451
PDE3A-BRD9500	1076	1096	ITQHLLQNHKMWKKVIEEEQR	3000	19	3.925	18.593	1.526	3	Medium	0.614
PDE3A-BRD9500	1076	1103	ITQHLLQNHKMWKKVIEEEQRLAGIENQ	30	26	6.821	23.609	5.841	2	Medium	0.65
PDE3A-BRD9500	1076	1103	ITQHLLQNHKMWKKVIEEEQRLAGIENQ	300	26	7.873	27.251	4.015	2	High	0.447
PDE3A-BRD9500	1076	1103	ITQHLLQNHKMWKKVIEEEQRLAGIENQ	3000	26	8.753	30.299	11.773	2	Medium	1.31
PDE3A-BRD9500	1076	1105	ITQHLLQNHKMWKKVIEEEQRLAGIENQSL	30	28	8.955	28.785	0.608	4	High	0.382
PDE3A-BRD9500	1076	1105	ITQHLLQNHKMWKKVIEEEQRLAGIENQSL	300	28	9.669	31.079	0.624	4	High	0.392
PDE3A-BRD9500	1076	1105	ITQHLLQNHKMWKKVIEEEQRLAGIENQSL	3000	28	11.162	35.878	1.166	4	High	0.733
PDE3A-BRD9500	1079	1086	HLLQNHKM	30	6	0.297	4.451	0.146	6	Medium	0.139
PDE3A-BRD9500	1079	1086	HLLQNHKM	300	6	0.236	3.546	0.061	8	Medium	0.073
PDE3A-BRD9500	1079	1086	HLLQNHKM	3000	6	0.259	3.884	0.07	8	Medium	0.084
PDE3A-BRD9500	1079	1089	HLLQNHKMWKK	30	9	0.442	4.421	0.394	3	Medium	0.159
PDE3A-BRD9500	1079	1089	HLLQNHKMWKK	300	9	0.416	4.162	0.11	4	Medium	0.069
PDE3A-BRD9500	1079	1089	HLLQNHKMWKK	3000	9	0.481	4.811	0.166	3	Medium	0.067
PDE3A-BRD9500	1079	1092	HLLQNHKMWKKVIE	30	12	0.467	3.5	0.168	4	Medium	0.106
PDE3A-BRD9500	1079	1092	HLLQNHKMWKKVIE	300	12	0.63	4.725	0.144	4	Medium	0.091
PDE3A-BRD9500	1079	1092	HLLQNHKMWKKVIE	3000	12	1.299	9.744	0.686	4	Medium	0.431
PDE3A-BRD9500	1079	1093	HLLQNHKMWKKVIEE	30	13	0.575	3.984	0.244	8	Medium	0.291
PDE3A-BRD9500	1079	1093	HLLQNHKMWKKVIEE	300	13	0.732	5.066	0.062	8	Medium	0.074
PDE3A-BRD9500	1079	1093	HLLQNHKMWKKVIEE	3000	13	1.422	9.841	0.24	8	High	0.287
PDE3A-BRD9500	1079	1105	HLLQNHKMWKKVIEEEQRLAGIENQSL	30	25	9.014	32.449	1.121	3	Medium	0.451
PDE3A-BRD9500	1079	1105	HLLQNHKMWKKVIEEEQRLAGIENQSL	300	25	9.709	34.952	0.784	4	Medium	0.493
PDE3A-BRD9500	1079	1105	HLLQNHKMWKKVIEEEQRLAGIENQSL	3000	25	11.238	40.457	2.321	3	Medium	0.934
PDE3A-BRD9500	1080	1087	LLQNHKMW	30	6	0.216	3.243	0.161	2	Medium	0.018
PDE3A-BRD9500	1080	1087	LLQNHKMW	300	6	0.183	2.747	0.007	2	Medium	0.001
PDE3A-BRD9500	1080	1087	LLQNHKMW	3000	6	0.282	4.234	0.257	3	Medium	0.103
PDE3A-BRD9500	1080	1089	LLQNHKMWKK	30	8	0.474	5.331	0.577	3	Medium	0.232
PDE3A-BRD9500	1080	1089	LLQNHKMWKK	300	8	0.509	5.73	0.309	4	Medium	0.194
PDE3A-BRD9500	1080	1089	LLQNHKMWKK	3000	8	0.519	5.836	0.245	4	Medium	0.154
PDE3A-BRD9500	1081	1089	LQNHKMWKK	30	7	0.278	3.574	0.568	3	Medium	0.229
PDE3A-BRD9500	1081	1089	LQNHKMWKK	300	7	0.246	3.167	0.279	3	Medium	0.112
PDE3A-BRD9500	1081	1089	LQNHKMWKK	3000	7	0.268	3.451	0.051	3	Medium	0.021
PDE3A-BRD9500	1083	1088	NHKMWK	30	4	0.106	2.392	0.506	2	Medium	0.056
PDE3A-BRD9500	1083	1088	NHKMWK	300	4	0.151	3.401	0.295	2	Medium	0.033
PDE3A-BRD9500	1083	1088	NHKMWK	3000	4	0.145	3.256	0.175	2	Medium	0.02
PDE3A-BRD9500	1083	1092	NHKMWKKVIE	30	8	0.53	5.961	0.345	3	Medium	0.139
PDE3A-BRD9500	1083	1092	NHKMWKKVIE	300	8	0.6	6.75	0.078	4	Medium	0.049
PDE3A-BRD9500	1083	1092	NHKMWKKVIE	3000	8	1.391	15.648	0.484	3	Medium	0.195
PDE3A-BRD9500	1083	1093	NHKMWKKVIEE	30	9	0.345	3.449	0.302	3	High	0.122
PDE3A-BRD9500	1083	1093	NHKMWKKVIEE	300	9	0.876	8.759	0.419	3	High	0.169
PDE3A-BRD9500	1083	1093	NHKMWKKVIEE	3000	9	1.775	17.753	0.434	3	High	0.175
PDE3A-BRD9500	1093	1102	EEQRLAGIEN	30	8	4.558	51.28	0.445	4	Medium	0.28
PDE3A-BRD9500	1093	1102	EEQRLAGIEN	300	8	4.278	48.129	0.168	4	Medium	0.106
PDE3A-BRD9500	1093	1102	EEQRLAGIEN	3000	8	4.455	50.117	0.066	4	Medium	0.041
PDE3A-BRD9500	1093	1121	EEQRLAGIENQSLDQTPQSHSSEQIQAIK	30	26	16.089	55.692	1.326	4	Medium	0.834
PDE3A-BRD9500	1093	1121	EEQRLAGIENQSLDQTPQSHSSEQIQAIK	300	26	15.611	54.039	0.72	4	Medium	0.453
PDE3A-BRD9500	1093	1121	EEQRLAGIENQSLDQTPQSHSSEQIQAIK	3000	26	15.958	55.238	0.232	4	Medium	0.146
PDE3A-BRD9500	1093	1122	EEQRLAGIENQSLDQTPQSHSSEQIQAIKE	30	27	16.451	54.837	3.355	3	High	1.35
PDE3A-BRD9500	1093	1122	EEQRLAGIENQSLDQTPQSHSSEQIQAIKE	300	27	16.318	54.393	1.589	3	High	0.64
PDE3A-BRD9500	1093	1122	EEQRLAGIENQSLDQTPQSHSSEQIQAIKE	3000	27	16.675	55.584	0.861	4	Medium	0.541
PDE3A-BRD9500	1094	1102	EQRLAGIEN	30	7	4.706	60.503	0.464	4	Medium	0.292
PDE3A-BRD9500	1094	1102	EQRLAGIEN	300	7	4.589	59.005	0.117	4	High	0.074
PDE3A-BRD9500	1094	1102	EQRLAGIEN	3000	7	4.751	61.084	0.066	4	High	0.041
PDE3A-BRD9500	1094	1103	EQRLAGIENQ	30	8	5.484	61.7	0.502	4	High	0.315
PDE3A-BRD9500	1094	1103	EQRLAGIENQ	300	8	5.321	59.866	0.231	4	High	0.145
PDE3A-BRD9500	1094	1103	EQRLAGIENQ	3000	8	5.408	60.839	0.263	4	High	0.165
PDE3A-BRD9500	1094	1105	EQRLAGIENQSL	30	10	6.602	59.417	0.595	4	Medium	0.374
PDE3A-BRD9500	1094	1105	EQRLAGIENQSL	300	10	6.395	57.558	0.213	4	High	0.134
PDE3A-BRD9500	1094	1105	EQRLAGIENQSL	3000	10	6.581	59.225	0.12	4	High	0.076
PDE3A-BRD9500	1094	1118	EQRLAGIENQSLDQTPQSHSSEQIQ	30	22	13.531	55.353	1.385	4	High	0.87
PDE3A-BRD9500	1094	1118	EQRLAGIENQSLDQTPQSHSSEQIQ	300	22	13.11	53.633	0.504	4	High	0.317
PDE3A-BRD9500	1094	1118	EQRLAGIENQSLDQTPQSHSSEQIQ	3000	22	13.381	54.739	0.356	4	High	0.224
PDE3A-BRD9500	1094	1119	EQRLAGIENQSLDQTPQSHSSEQIQA	30	23	14.222	55.65	1.31	4	High	0.823
PDE3A-BRD9500	1094	1119	EQRLAGIENQSLDQTPQSHSSEQIQA	300	23	13.886	54.336	0.315	4	High	0.198
PDE3A-BRD9500	1094	1119	EQRLAGIENQSLDQTPQSHSSEQIQA	3000	23	14.076	55.082	0.181	4	High	0.114
PDE3A-BRD9500	1094	1122	EQRLAGIENQSLDQTPQSHSSEQIQAIKE	30	26	15.976	55.303	1.382	4	Medium	0.869
PDE3A-BRD9500	1094	1122	EQRLAGIENQSLDQTPQSHSSEQIQAIKE	300	26	15.611	54.039	0.72	4	Medium	0.453
PDE3A-BRD9500	1094	1122	EQRLAGIENQSLDQTPQSHSSEQIQAIKE	3000	26	15.958	55.238	0.232	4	Medium	0.146
PDE3A-BRD9500	1094	1123	EQRLAGIENQSLDQTPQSHSSEQIQAIKEE	30	27	16.408	54.692	3.409	3	High	1.372
PDE3A-BRD9500	1094	1123	EQRLAGIENQSLDQTPQSHSSEQIQAIKEE	300	27	16.318	54.393	1.589	3	High	0.64
PDE3A-BRD9500	1094	1123	EQRLAGIENQSLDQTPQSHSSEQIQAIKEE	3000	27	16.675	55.584	0.861	4	Medium	0.541
PDE3A-BRD9500	1095	1102	QRLAGIEN	30	6	4.134	62.007	0.144	4	Medium	0.091
PDE3A-BRD9500	1095	1102	QRLAGIEN	300	6	4.028	60.42	0.169	4	High	0.106
PDE3A-BRD9500	1095	1102	QRLAGIEN	3000	6	4.13	61.957	0.102	4	High	0.064
PDE3A-BRD9500	1095	1117	QRLAGIENQSLDQTPQSHSSEQI	30	20	12.067	54.302	1.428	4	High	0.898
PDE3A-BRD9500	1095	1117	QRLAGIENQSLDQTPQSHSSEQI	300	20	11.665	52.493	0.618	4	High	0.388
PDE3A-BRD9500	1095	1117	QRLAGIENQSLDQTPQSHSSEQI	3000	20	11.813	53.159	0.544	4	High	0.342
PDE3A-BRD9500	1096	1103	RLAGIENQ	30	6	4.138	62.071	0.27	3	High	0.109
PDE3A-BRD9500	1096	1103	RLAGIENQ	300	6	4.028	60.42	0.169	4	High	0.106
PDE3A-BRD9500	1096	1103	RLAGIENQ	3000	6	4.13	61.957	0.102	4	High	0.064
PDE3A-BRD9500	1096	1105	RLAGIENQSL	30	8	5.455	61.367	0.406	4	High	0.255
PDE3A-BRD9500	1096	1105	RLAGIENQSL	300	8	5.23	58.84	0.154	4	High	0.097
PDE3A-BRD9500	1096	1105	RLAGIENQSL	3000	8	5.383	60.561	0.132	4	High	0.083
PDE3A-BRD9500	1096	1118	RLAGIENQSLDQTPQSHSSEQIQ	30	20	12.119	54.534	1.369	4	High	0.86
PDE3A-BRD9500	1096	1118	RLAGIENQSLDQTPQSHSSEQIQ	300	20	11.665	52.493	0.618	4	High	0.388
PDE3A-BRD9500	1096	1118	RLAGIENQSLDQTPQSHSSEQIQ	3000	20	11.813	53.159	0.544	4	High	0.342
PDE3A-BRD9500	1096	1119	RLAGIENQSLDQTPQSHSSEQIQA	30	21	12.745	54.623	1.292	4	High	0.812
PDE3A-BRD9500	1096	1119	RLAGIENQSLDQTPQSHSSEQIQA	300	21	12.327	52.83	0.587	3	High	0.236
PDE3A-BRD9500	1096	1119	RLAGIENQSLDQTPQSHSSEQIQA	3000	21	12.642	54.18	0.411	4	High	0.258
PDE3A-BRD9500	1097	1119	LAGIENQSLDQTPQSHSSEQIQA	30	20	12.023	54.105	1.425	4	High	0.896
PDE3A-BRD9500	1097	1119	LAGIENQSLDQTPQSHSSEQIQA	300	20	11.473	51.628	0.772	4	High	0.485
PDE3A-BRD9500	1097	1119	LAGIENQSLDQTPQSHSSEQIQA	3000	20	11.807	53.132	0.677	4	High	0.425
PDE3A-BRD9500	1098	1120	AGIENQSLDQTPQSHSSEQIQAI	30	20	12.023	54.105	1.425	4	High	0.896
PDE3A-BRD9500	1098	1120	AGIENQSLDQTPQSHSSEQIQAI	300	20	11.473	51.628	0.772	4	High	0.485
PDE3A-BRD9500	1098	1120	AGIENQSLDQTPQSHSSEQIQAI	3000	20	11.807	53.132	0.677	4	High	0.425
PDE3A-BRD9500	1098	1141	AGIENQSLDQTPQSHSSEQIQAIKEEEEEKGKPRGEEIPTQKPD	30	38	22.441	53.15	1.901	4	High	1.195
PDE3A-BRD9500	1098	1141	AGIENQSLDQTPQSHSSEQIQAIKEEEEEKGKPRGEEIPTQKPD	300	38	21.619	51.202	0.678	4	High	0.426
PDE3A-BRD9500	1098	1141	AGIENQSLDQTPQSHSSEQIQAIKEEEEEKGKPRGEEIPTQKPD	3000	38	22.128	52.408	0.533	4	High	0.335
PDE3A-BRD9500	1100	1119	IENQSLDQTPQSHSSEQIQA	30	17	10.337	54.726	1.459	4	High	0.917
PDE3A-BRD9500	1100	1119	IENQSLDQTPQSHSSEQIQA	300	17	10.039	53.148	0.762	4	High	0.479
PDE3A-BRD9500	1100	1119	IENQSLDQTPQSHSSEQIQA	3000	17	10.099	53.467	0.704	4	High	0.442
PDE3A-BRD9500	1100	1142	IENQSLDQTPQSHSSEQIQAIKEEEEEKGKPRGEEIPTQKPDQ	30	37	22.442	54.588	1.9	4	High	1.194
PDE3A-BRD9500	1100	1142	IENQSLDQTPQSHSSEQIQAIKEEEEEKGKPRGEEIPTQKPDQ	300	37	21.626	52.604	0.648	4	High	0.408
PDE3A-BRD9500	1100	1142	IENQSLDQTPQSHSSEQIQAIKEEEEEKGKPRGEEIPTQKPDQ	3000	37	22.128	53.825	0.532	4	High	0.334
PDE3A-BRD9500	1102	1112	NQSLDQTPQSH	30	8	5.472	61.556	0.771	3	Medium	0.31
PDE3A-BRD9500	1102	1112	NQSLDQTPQSH	300	8	5.322	59.875	0.076	4	Medium	0.048
PDE3A-BRD9500	1102	1112	NQSLDQTPQSH	3000	8	5.44	61.205	0.135	4	Medium	0.085
PDE3A-BRD9500	1102	1119	NQSLDQTPQSHSSEQIQA	30	15	9.185	55.111	1.043	4	High	0.656
PDE3A-BRD9500	1102	1119	NQSLDQTPQSHSSEQIQA	300	15	8.722	52.33	0.499	4	High	0.313
PDE3A-BRD9500	1102	1119	NQSLDQTPQSHSSEQIQA	3000	15	8.98	53.88	0.422	4	High	0.265
PDE3A-BRD9500	1102	1121	NQSLDQTPQSHSSEQIQAIK	30	17	10.393	55.024	2.289	4	High	1.439
PDE3A-BRD9500	1102	1121	NQSLDQTPQSHSSEQIQAIK	300	17	10.168	53.831	1.295	4	High	0.814
PDE3A-BRD9500	1102	1121	NQSLDQTPQSHSSEQIQAIK	3000	17	10.433	55.232	1.021	4	High	0.641
PDE3A-BRD9500	1102	1122	NQSLDQTPQSHSSEQIQAIKE	30	18	11.554	57.771	1.499	4	Medium	0.942
PDE3A-BRD9500	1102	1122	NQSLDQTPQSHSSEQIQAIKE	300	18	10.702	53.511	1.374	4	Medium	0.864
PDE3A-BRD9500	1102	1122	NQSLDQTPQSHSSEQIQAIKE	3000	18	10.921	54.606	1.107	4	Medium	0.695
PDE3A-BRD9500	1103	1117	QSLDQTPQSHSSEQI	30	12	6.879	51.594	1.097	4	High	0.689
PDE3A-BRD9500	1103	1117	QSLDQTPQSHSSEQI	300	12	6.547	49.101	0.675	4	High	0.424
PDE3A-BRD9500	1103	1117	QSLDQTPQSHSSEQI	3000	12	6.694	50.207	0.609	4	High	0.383
PDE3A-BRD9500	1103	1118	QSLDQTPQSHSSEQIQ	30	13	7.912	54.778	1.082	4	Medium	0.68
PDE3A-BRD9500	1103	1118	QSLDQTPQSHSSEQIQ	300	13	7.581	52.483	0.669	4	Medium	0.421
PDE3A-BRD9500	1103	1118	QSLDQTPQSHSSEQIQ	3000	13	7.771	53.797	0.473	4	Medium	0.297
PDE3A-BRD9500	1103	1119	QSLDQTPQSHSSEQIQA	30	14	8.394	53.962	1.24	4	High	0.779
PDE3A-BRD9500	1103	1119	QSLDQTPQSHSSEQIQA	300	14	8.015	51.526	0.591	4	High	0.371
PDE3A-BRD9500	1103	1119	QSLDQTPQSHSSEQIQA	3000	14	8.267	53.148	0.464	4	High	0.291
PDE3A-BRD9500	1103	1121	QSLDQTPQSHSSEQIQAIK	30	16	10.445	58.751	0.864	4	Medium	0.543
PDE3A-BRD9500	1103	1121	QSLDQTPQSHSSEQIQAIK	300	16	10.086	56.732	0.794	3	High	0.32
PDE3A-BRD9500	1103	1121	QSLDQTPQSHSSEQIQAIK	3000	16	10.446	58.759	0.585	4	Medium	0.368
PDE3A-BRD9500	1103	1122	QSLDQTPQSHSSEQIQAIKE	30	17	10.592	56.074	1.058	4	Medium	0.665
PDE3A-BRD9500	1103	1122	QSLDQTPQSHSSEQIQAIKE	300	17	10.505	55.617	0.613	4	Medium	0.385
PDE3A-BRD9500	1103	1122	QSLDQTPQSHSSEQIQAIKE	3000	17	10.262	54.328	0.304	4	Medium	0.191
PDE3A-BRD9500	1103	1142	QSLDQTPQSHSSEQIQAIKEEEEEKGKPRGEEIPTQKPDQ	30	34	21.59	57.15	1.946	4	Medium	1.223
PDE3A-BRD9500	1103	1142	QSLDQTPQSHSSEQIQAIKEEEEEKGKPRGEEIPTQKPDQ	300	34	20.548	54.392	0.482	4	Medium	0.303
PDE3A-BRD9500	1103	1142	QSLDQTPQSHSSEQIQAIKEEEEEKGKPRGEEIPTQKPDQ	3000	34	21.2	56.117	0.288	4	Medium	0.181
PDE3A-BRD9500	1104	1112	SLDQTPQSH	30	6	3.699	55.492	0.531	3	High	0.214
PDE3A-BRD9500	1104	1112	SLDQTPQSH	300	6	3.657	54.855	0.142	4	High	0.089
PDE3A-BRD9500	1104	1112	SLDQTPQSH	3000	6	3.699	55.479	0.113	4	Medium	0.071
PDE3A-BRD9500	1104	1118	SLDQTPQSHSSEQIQ	30	12	6.879	51.594	1.097	4	High	0.689
PDE3A-BRD9500	1104	1118	SLDQTPQSHSSEQIQ	300	12	6.547	49.101	0.675	4	High	0.424
PDE3A-BRD9500	1104	1118	SLDQTPQSHSSEQIQ	3000	12	6.694	50.207	0.609	4	High	0.383
PDE3A-BRD9500	1104	1119	SLDQTPQSHSSEQIQA	30	13	7.544	52.225	0.976	4	High	0.613
PDE3A-BRD9500	1104	1119	SLDQTPQSHSSEQIQA	300	13	7.221	49.995	0.6	4	High	0.377
PDE3A-BRD9500	1104	1119	SLDQTPQSHSSEQIQA	3000	13	7.343	50.835	0.501	4	High	0.315
PDE3A-BRD9500	1104	1121	SLDQTPQSHSSEQIQAIK	30	15	8.651	51.906	1.311	4	High	0.824
PDE3A-BRD9500	1104	1121	SLDQTPQSHSSEQIQAIK	300	15	8.165	48.992	1.189	4	High	0.747
PDE3A-BRD9500	1104	1121	SLDQTPQSHSSEQIQAIK	3000	15	8.444	50.665	0.728	4	High	0.457
PDE3A-BRD9500	1104	1122	SLDQTPQSHSSEQIQAIKE	30	16	9.297	52.298	1.438	4	High	0.903
PDE3A-BRD9500	1104	1122	SLDQTPQSHSSEQIQAIKE	300	16	8.907	50.102	0.487	4	High	0.306
PDE3A-BRD9500	1104	1122	SLDQTPQSHSSEQIQAIKE	3000	16	9.322	52.438	0.699	4	Medium	0.439
PDE3A-BRD9500	1104	1123	SLDQTPQSHSSEQIQAIKEE	30	17	9.969	52.775	1.062	4	High	0.668
PDE3A-BRD9500	1104	1123	SLDQTPQSHSSEQIQAIKEE	300	17	9.679	51.244	0.339	4	High	0.213
PDE3A-BRD9500	1104	1123	SLDQTPQSHSSEQIQAIKEE	3000	17	9.799	51.875	0.47	4	High	0.295
PDE3A-BRD9500	1105	1121	LDQTPQSHSSEQIQAIK	30	14	8.229	52.901	0.904	4	Medium	0.568
PDE3A-BRD9500	1105	1121	LDQTPQSHSSEQIQAIK	300	14	7.963	51.192	0.505	4	Medium	0.318
PDE3A-BRD9500	1105	1121	LDQTPQSHSSEQIQAIK	3000	14	7.934	51.003	0.446	4	Medium	0.281
PDE3A-BRD9500	1106	1115	DQTPQSHSSE	30	7	3.955	50.844	0.358	4	Medium	0.225
PDE3A-BRD9500	1106	1115	DQTPQSHSSE	300	7	3.803	48.891	0.166	4	Medium	0.104
PDE3A-BRD9500	1106	1115	DQTPQSHSSE	3000	7	3.857	49.586	0.148	4	Medium	0.093
PDE3A-BRD9500	1106	1116	DQTPQSHSSEQ	30	8	4.679	52.636	0.466	4	Medium	0.293
PDE3A-BRD9500	1106	1116	DQTPQSHSSEQ	300	8	4.55	51.192	0.319	4	Medium	0.2
PDE3A-BRD9500	1106	1116	DQTPQSHSSEQ	3000	8	4.639	52.194	0.332	4	Medium	0.209
PDE3A-BRD9500	1106	1118	DQTPQSHSSEQIQ	30	10	5.991	53.92	0.934	4	Medium	0.587
PDE3A-BRD9500	1106	1118	DQTPQSHSSEQIQ	300	10	5.781	52.026	0.445	4	High	0.28
PDE3A-BRD9500	1106	1118	DQTPQSHSSEQIQ	3000	10	5.736	51.622	0.297	4	High	0.186
PDE3A-BRD9500	1106	1119	DQTPQSHSSEQIQA	30	11	6.716	54.946	0.763	4	Medium	0.48
PDE3A-BRD9500	1106	1119	DQTPQSHSSEQIQA	300	11	6.503	53.205	0.377	4	Medium	0.237
PDE3A-BRD9500	1106	1119	DQTPQSHSSEQIQA	3000	11	6.653	54.434	0.137	4	Medium	0.086
PDE3A-BRD9500	1106	1121	DQTPQSHSSEQIQAIK	30	13	8.128	56.268	0.363	8	High	0.435
PDE3A-BRD9500	1106	1121	DQTPQSHSSEQIQAIK	300	13	7.778	53.85	0.159	8	High	0.19
PDE3A-BRD9500	1106	1121	DQTPQSHSSEQIQAIK	3000	13	7.956	55.083	0.226	8	High	0.271
PDE3A-BRD9500	1106	1122	DQTPQSHSSEQIQAIKE	30	14	8.804	56.599	1.02	4	High	0.641
PDE3A-BRD9500	1106	1122	DQTPQSHSSEQIQAIKE	300	14	8.515	54.738	0.186	4	Medium	0.117
PDE3A-BRD9500	1106	1122	DQTPQSHSSEQIQAIKE	3000	14	8.54	54.902	0.466	4	Medium	0.293
PDE3A-BRD9500	1106	1134	DQTPQSHSSEQIQAIKEEEEEKGKPRGEE	30	25	15.089	54.322	4.12	2	High	0.459
PDE3A-BRD9500	1106	1134	DQTPQSHSSEQIQAIKEEEEEKGKPRGEE	300	25	15.328	55.18	3.271	2	High	0.364
PDE3A-BRD9500	1106	1134	DQTPQSHSSEQIQAIKEEEEEKGKPRGEE	3000	25	14.925	53.729	2.541	2	High	0.283
PDE3A-BRD9500	1106	1142	DQTPQSHSSEQIQAIKEEEEEKGKPRGEEIPTQKPDQ	30	31	19.603	56.913	1.312	4	Medium	0.824
PDE3A-BRD9500	1106	1142	DQTPQSHSSEQIQAIKEEEEEKGKPRGEEIPTQKPDQ	300	31	18.814	54.621	0.363	4	Medium	0.228
PDE3A-BRD9500	1106	1142	DQTPQSHSSEQIQAIKEEEEEKGKPRGEEIPTQKPDQ	3000	31	19.257	55.908	0.327	4	Medium	0.205
PDE3A-BRD9500	1107	1118	QTPQSHSSEQIQ	30	9	4.948	49.477	1.006	3	High	0.405
PDE3A-BRD9500	1107	1118	QTPQSHSSEQIQ	300	9	4.876	48.76	0.4	4	High	0.251
PDE3A-BRD9500	1107	1118	QTPQSHSSEQIQ	3000	9	4.929	49.29	0.272	4	Medium	0.171
PDE3A-BRD9500	1107	1119	QTPQSHSSEQIQA	30	10	5.807	52.267	0.889	4	Medium	0.559
PDE3A-BRD9500	1107	1119	QTPQSHSSEQIQA	300	10	5.517	49.653	0.451	4	High	0.283
PDE3A-BRD9500	1107	1119	QTPQSHSSEQIQA	3000	10	5.597	50.376	0.371	4	High	0.233
PDE3A-BRD9500	1110	1118	QSHSSEQIQ	30	7	3.576	45.978	0.418	3	High	0.168
PDE3A-BRD9500	1110	1118	QSHSSEQIQ	300	7	3.506	45.083	0.076	4	High	0.048
PDE3A-BRD9500	1110	1118	QSHSSEQIQ	3000	7	3.551	45.654	0.024	4	Medium	0.015
PDE3A-BRD9500	1110	1121	QSHSSEQIQAIK	30	10	5.503	49.527	0.661	3	Medium	0.266
PDE3A-BRD9500	1110	1121	QSHSSEQIQAIK	300	10	5.4	48.597	0.198	4	Medium	0.124
PDE3A-BRD9500	1110	1121	QSHSSEQIQAIK	3000	10	5.507	49.565	0.262	3	High	0.105
PDE3A-BRD9500	1119	1142	AIKEEEEEKGKPRGEEIPTQKPDQ	30	19	10.628	50.343	0.595	12	Medium	0.936
PDE3A-BRD9500	1119	1142	AIKEEEEEKGKPRGEEIPTQKPDQ	300	19	10.509	49.778	0.307	15	Medium	0.555
PDE3A-BRD9500	1119	1142	AIKEEEEEKGKPRGEEIPTQKPDQ	3000	19	10.759	50.962	0.263	15	Medium	0.476
PDE3A-BRD9500	1120	1142	IKEEEEEKGKPRGEEIPTQKPDQ	30	18	9.642	48.209	0.662	11	Medium	0.985
PDE3A-BRD9500	1120	1142	IKEEEEEKGKPRGEEIPTQKPDQ	300	18	9.646	48.229	0.318	15	Medium	0.574
PDE3A-BRD9500	1120	1142	IKEEEEEKGKPRGEEIPTQKPDQ	3000	18	9.909	49.545	0.409	13	Medium	0.677
PDE3A-BRD9500	1122	1142	EEEEEKGKPRGEEIPTQKPDQ	30	16	9.157	51.508	0.491	9	Medium	0.639
PDE3A-BRD9500	1122	1142	EEEEEKGKPRGEEIPTQKPDQ	300	16	9.113	51.261	0.21	12	Medium	0.331
PDE3A-BRD9500	1122	1142	EEEEEKGKPRGEEIPTQKPDQ	3000	16	9.271	52.15	0.236	11	Medium	0.351
PDE3A-BRD9500	1123	1134	EEEEKGKPRGEE	30	9	4.792	47.921	0.992	2	Medium	0.11
PDE3A-BRD9500	1123	1134	EEEEKGKPRGEE	300	9	4.756	47.556	0.67	2	Medium	0.075
PDE3A-BRD9500	1123	1134	EEEEKGKPRGEE	3000	9	4.843	48.427	0.02	2	Medium	0.002
PDE3A-BRD9500	1123	1142	EEEEKGKPRGEEIPTQKPDQ	30	15	9.061	54.365	0.833	7	Medium	0.901
PDE3A-BRD9500	1123	1142	EEEEKGKPRGEEIPTQKPDQ	300	15	8.704	52.227	0.359	8	Medium	0.43
PDE3A-BRD9500	1123	1142	EEEEKGKPRGEEIPTQKPDQ	3000	15	8.875	53.247	0.324	7	Medium	0.351
PDE3A-BRD9500	1124	1142	EEEKGKPRGEEIPTQKPDQ	30	14	8.26	53.097	0.469	9	Medium	0.611
PDE3A-BRD9500	1124	1142	EEEKGKPRGEEIPTQKPDQ	300	14	8.201	52.722	0.258	12	Medium	0.406
PDE3A-BRD9500	1124	1142	EEEKGKPRGEEIPTQKPDQ	3000	14	8.329	53.542	0.242	11	Medium	0.36
PDE3A-BRD9500	1125	1142	EEKGKPRGEEIPTQKPDQ	30	13	8.011	55.461	0.475	10	Medium	0.663
PDE3A-BRD9500	1125	1142	EEKGKPRGEEIPTQKPDQ	300	13	7.761	53.733	0.209	11	Medium	0.311
PDE3A-BRD9500	1125	1142	EEKGKPRGEEIPTQKPDQ	3000	13	7.953	55.061	0.162	12	Medium	0.254
PDE3A-BRD9500	1126	1142	EKGKPRGEEIPTQKPDQ	30	12	7.604	57.03	0.522	8	High	0.625
PDE3A-BRD9500	1126	1142	EKGKPRGEEIPTQKPDQ	300	12	7.291	54.68	0.225	8	High	0.269
PDE3A-BRD9500	1126	1142	EKGKPRGEEIPTQKPDQ	3000	12	7.466	55.994	0.175	8	High	0.21
PDE3A-BRD9500	1132	1142	GEEIPTQKPDQ	30	7	4.711	60.571	0.371	4	Medium	0.233
PDE3A-BRD9500	1132	1142	GEEIPTQKPDQ	300	7	4.561	58.645	0.2	4	Medium	0.126
PDE3A-BRD9500	1132	1142	GEEIPTQKPDQ	3000	7	4.664	59.96	0.11	4	High	0.069
PDE3A-BRD9500-SLFN12	640	666	GEDETECLREPLRKASACSTYAPETMM	30	23	15.133	59.216		1	High	0
PDE3A-BRD9500-SLFN12	640	666	GEDETECLREPLRKASACSTYAPETMM	300	23	14.45	56.543		1	High	0
PDE3A-BRD9500-SLFN12	640	666	GEDETECLREPLRKASACSTYAPETMM	3000	23	15.294	59.847		1	High	0
PDE3A-BRD9500-SLFN12	646	654	CLREPLRKA	30	6	4.335	65.026	0.381	6	Medium	0.363
PDE3A-BRD9500-SLFN12	646	654	CLREPLRKA	300	6	4.242	63.634	0.37	6	Medium	0.352
PDE3A-BRD9500-SLFN12	646	654	CLREPLRKA	3000	6	4.257	63.854	0.224	6	Medium	0.214
PDE3A-BRD9500-SLFN12	646	655	CLREPLRKAS	30	7	4.931	63.402		1	Medium	0
PDE3A-BRD9500-SLFN12	646	655	CLREPLRKAS	300	7	4.851	62.372		1	Medium	0
PDE3A-BRD9500-SLFN12	646	655	CLREPLRKAS	3000	7	4.673	60.086		1	Medium	0
PDE3A-BRD9500-SLFN12	646	657	CLREPLRKASAC	30	9	6.422	64.221	1.437	3	Medium	0.578
PDE3A-BRD9500-SLFN12	646	657	CLREPLRKASAC	300	9	6.072	60.72	1.275	3	Medium	0.513
PDE3A-BRD9500-SLFN12	646	657	CLREPLRKASAC	3000	9	6.253	62.533	0.972	3	Medium	0.391
PDE3A-BRD9500-SLFN12	646	660	CLREPLRKASACSTY	30	12	6.726	50.444		1	Medium	0
PDE3A-BRD9500-SLFN12	646	660	CLREPLRKASACSTY	300	12	6.289	47.168		1	Medium	0
PDE3A-BRD9500-SLFN12	646	660	CLREPLRKASACSTY	3000	12	6.79	50.926		1	Medium	0
PDE3A-BRD9500-SLFN12	646	666	CLREPLRKASACSTYAPETMM	30	17	10.858	57.483	0.492	6	Medium	0.469
PDE3A-BRD9500-SLFN12	646	666	CLREPLRKASACSTYAPETMM	300	17	10.388	54.994	0.529	6	High	0.504
PDE3A-BRD9500-SLFN12	646	666	CLREPLRKASACSTYAPETMM	3000	17	10.5	55.59	0.302	6	High	0.288
PDE3A-BRD9500-SLFN12	646	667	CLREPLRKASACSTYAPETMMF	30	18	10.342	51.71	3.856	2	Medium	0.429
PDE3A-BRD9500-SLFN12	646	667	CLREPLRKASACSTYAPETMMF	300	18	9.799	48.996	2.179	2	Medium	0.243
PDE3A-BRD9500-SLFN12	646	667	CLREPLRKASACSTYAPETMMF	3000	18	10.894	54.468	2.565	2	Medium	0.286
PDE3A-BRD9500-SLFN12	647	653	LREPLRK	30	4	2.942	66.191	2.96	2	Medium	0.329
PDE3A-BRD9500-SLFN12	647	653	LREPLRK	300	4	3.085	69.415	0.789	3	Medium	0.318
PDE3A-BRD9500-SLFN12	647	653	LREPLRK	3000	4	3.123	70.274	0.719	3	Medium	0.289
PDE3A-BRD9500-SLFN12	647	654	LREPLRKA	30	5	3.962	71.309	4	2	Medium	0.445
PDE3A-BRD9500-SLFN12	647	654	LREPLRKA	300	5	3.911	70.395	1.199	3	Medium	0.483
PDE3A-BRD9500-SLFN12	647	654	LREPLRKA	3000	5	3.842	69.159	0.528	3	Medium	0.213
PDE3A-BRD9500-SLFN12	647	655	LREPLRKAS	30	6	4.373	65.589	4.502	2	Medium	0.501
PDE3A-BRD9500-SLFN12	647	655	LREPLRKAS	300	6	4.566	68.492	1.712	3	Medium	0.689
PDE3A-BRD9500-SLFN12	647	655	LREPLRKAS	3000	6	4.495	67.42	1.128	3	Medium	0.454
PDE3A-BRD9500-SLFN12	647	657	LREPLRKASAC	30	8	5.578	62.75	1.763	3	High	0.71
PDE3A-BRD9500-SLFN12	647	657	LREPLRKASAC	300	8	5.393	60.667	1.582	3	Medium	0.637
PDE3A-BRD9500-SLFN12	647	657	LREPLRKASAC	3000	8	5.521	62.115	0.897	3	Medium	0.361
PDE3A-BRD9500-SLFN12	647	659	LREPLRKASACST	30	10	5.233	47.095		1	High	0
PDE3A-BRD9500-SLFN12	647	659	LREPLRKASACST	300	10	6.127	55.143	2.39	3	Medium	0.962
PDE3A-BRD9500-SLFN12	647	659	LREPLRKASACST	3000	10	6.354	57.188	1.511	3	Medium	0.608
PDE3A-BRD9500-SLFN12	647	660	LREPLRKASACSTY	30	11	6.85	56.045	2.21	3	High	0.89
PDE3A-BRD9500-SLFN12	647	660	LREPLRKASACSTY	300	11	6.466	52.902	2.208	3	High	0.889
PDE3A-BRD9500-SLFN12	647	660	LREPLRKASACSTY	3000	11	6.594	53.95	1.573	3	High	0.633
PDE3A-BRD9500-SLFN12	647	665	LREPLRKASACSTYAPETM	30	15	9.459	56.754	1.583	4	Medium	0.995
PDE3A-BRD9500-SLFN12	647	665	LREPLRKASACSTYAPETM	300	15	8.792	52.755	1.637	3	Medium	0.659
PDE3A-BRD9500-SLFN12	647	665	LREPLRKASACSTYAPETM	3000	15	9.206	55.238	1.139	3	Medium	0.459
PDE3A-BRD9500-SLFN12	647	666	LREPLRKASACSTYAPETMM	30	16	9.573	53.846	0.677	9	Medium	0.881
PDE3A-BRD9500-SLFN12	647	666	LREPLRKASACSTYAPETMM	300	16	9.067	51.003	0.736	9	Medium	0.957
PDE3A-BRD9500-SLFN12	647	666	LREPLRKASACSTYAPETMM	3000	16	9.297	52.298	0.516	9	Medium	0.671
PDE3A-BRD9500-SLFN12	648	666	REPLRKASACSTYAPETMM	30	15	8.062	48.371	0.439	3	Medium	0.177
PDE3A-BRD9500-SLFN12	648	666	REPLRKASACSTYAPETMM	300	15	7.888	47.329	0.55	3	Medium	0.221
PDE3A-BRD9500-SLFN12	648	666	REPLRKASACSTYAPETMM	3000	15	8.446	50.676	0.577	2	Medium	0.064
PDE3A-BRD9500-SLFN12	667	673	FLDKPIL	30	4	1.869	42.053	0.475	3	Medium	0.191
PDE3A-BRD9500-SLFN12	667	673	FLDKPIL	300	4	2.242	50.45	0.687	3	Medium	0.277
PDE3A-BRD9500-SLFN12	667	673	FLDKPIL	3000	4	2.457	55.288	0.333	3	Medium	0.134
PDE3A-BRD9500-SLFN12	667	675	FLDKPILAP	30	5	2.185	39.326	0.411	3	High	0.165
PDE3A-BRD9500-SLFN12	667	675	FLDKPILAP	300	5	2.656	47.815	0.893	3	High	0.359
PDE3A-BRD9500-SLFN12	667	675	FLDKPILAP	3000	5	3.094	55.694	0.867	3	High	0.349
PDE3A-BRD9500-SLFN12	667	677	FLDKPILAPEP	30	6	2.332	34.979	0.863	3	Medium	0.348
PDE3A-BRD9500-SLFN12	667	677	FLDKPILAPEP	300	6	3.19	47.846	1.231	3	Medium	0.496
PDE3A-BRD9500-SLFN12	667	677	FLDKPILAPEP	3000	6	3.618	54.275	1.446	3	Medium	0.582
PDE3A-BRD9500-SLFN12	667	678	FLDKPILAPEPL	30	7	3.2	41.147	0.683	3	Medium	0.275
PDE3A-BRD9500-SLFN12	667	678	FLDKPILAPEPL	300	7	3.896	50.093	1.141	3	Medium	0.459
PDE3A-BRD9500-SLFN12	667	678	FLDKPILAPEPL	3000	7	4.429	56.939	0.926	3	Medium	0.373
PDE3A-BRD9500-SLFN12	667	680	FLDKPILAPEPLVM	30	9	3.653	36.525	0.577	3	High	0.232
PDE3A-BRD9500-SLFN12	667	680	FLDKPILAPEPLVM	300	9	4.69	46.902	1.668	3	High	0.671
PDE3A-BRD9500-SLFN12	667	680	FLDKPILAPEPLVM	3000	9	5.594	55.935	2.027	3	High	0.816
PDE3A-BRD9500-SLFN12	667	681	FLDKPILAPEPLVMD	30	10	3.732	33.584	0.79	3	Medium	0.318
PDE3A-BRD9500-SLFN12	667	681	FLDKPILAPEPLVMD	300	10	5.066	45.593	1.816	3	Medium	0.731
PDE3A-BRD9500-SLFN12	667	681	FLDKPILAPEPLVMD	3000	10	6.024	54.218	2.176	3	Medium	0.876
PDE3A-BRD9500-SLFN12	667	682	FLDKPILAPEPLVMDN	30	11	4.17	34.12	0.937	3	Medium	0.377
PDE3A-BRD9500-SLFN12	667	682	FLDKPILAPEPLVMDN	300	11	5.618	45.963	1.998	3	Medium	0.804
PDE3A-BRD9500-SLFN12	667	682	FLDKPILAPEPLVMDN	3000	11	6.539	53.501	2.302	3	Medium	0.927
PDE3A-BRD9500-SLFN12	667	683	FLDKPILAPEPLVMDNL	30	12	4.995	37.461	0.313	5	Medium	0.252
PDE3A-BRD9500-SLFN12	667	683	FLDKPILAPEPLVMDNL	300	12	6.437	48.278	0.605	4	Medium	0.38
PDE3A-BRD9500-SLFN12	667	683	FLDKPILAPEPLVMDNL	3000	12	8.323	62.422	1.447	5	High	1.165
PDE3A-BRD9500-SLFN12	668	673	LDKPIL	30	3	1.481	44.418	0.433	3	Medium	0.174
PDE3A-BRD9500-SLFN12	668	673	LDKPIL	300	3	1.882	56.453	0.794	3	High	0.32
PDE3A-BRD9500-SLFN12	668	673	LDKPIL	3000	3	2.093	62.789	0.482	3	High	0.194
PDE3A-BRD9500-SLFN12	668	675	LDKPILAP	30	4	1.979	44.533	0.441	3	Medium	0.177
PDE3A-BRD9500-SLFN12	668	675	LDKPILAP	300	4	2.445	55.003	0.827	3	Medium	0.333
PDE3A-BRD9500-SLFN12	668	675	LDKPILAP	3000	4	2.899	65.231	0.892	3	Medium	0.359
PDE3A-BRD9500-SLFN12	668	678	LDKPILAPEPL	30	6	2.992	44.876	0.41	3	Medium	0.165
PDE3A-BRD9500-SLFN12	668	678	LDKPILAPEPL	300	6	3.727	55.906	1.284	3	Medium	0.517
PDE3A-BRD9500-SLFN12	668	678	LDKPILAPEPL	3000	6	4.232	63.473	1.131	3	Medium	0.455
PDE3A-BRD9500-SLFN12	668	680	LDKPILAPEPLVM	30	8	3.091	34.777	0.573	3	High	0.231
PDE3A-BRD9500-SLFN12	668	680	LDKPILAPEPLVM	300	8	4.199	47.237	1.641	3	High	0.661
PDE3A-BRD9500-SLFN12	668	680	LDKPILAPEPLVM	3000	8	5.114	57.531	1.878	3	High	0.756
PDE3A-BRD9500-SLFN12	668	681	LDKPILAPEPLVMD	30	9	3.621	36.212	0.768	3	Medium	0.309
PDE3A-BRD9500-SLFN12	668	681	LDKPILAPEPLVMD	300	9	5.321	53.205	2.117	2	Medium	0.236
PDE3A-BRD9500-SLFN12	668	681	LDKPILAPEPLVMD	3000	9	5.809	58.093	1.803	3	Medium	0.726
PDE3A-BRD9500-SLFN12	668	682	LDKPILAPEPLVMDN	30	10	3.649	32.845	0.904	3	Medium	0.364
PDE3A-BRD9500-SLFN12	668	682	LDKPILAPEPLVMDN	300	10	4.8	43.197	2.198	3	Medium	0.885
PDE3A-BRD9500-SLFN12	668	682	LDKPILAPEPLVMDN	3000	10	5.904	53.138	2.219	3	Medium	0.893
PDE3A-BRD9500-SLFN12	668	683	LDKPILAPEPLVMDNL	30	11	4.599	37.626	0.249	3	Medium	0.1
PDE3A-BRD9500-SLFN12	668	683	LDKPILAPEPLVMDNL	300	11	5.972	48.862	1.841	3	High	0.741
PDE3A-BRD9500-SLFN12	668	683	LDKPILAPEPLVMDNL	3000	11	7.111	58.179	1.881	3	Medium	0.757
PDE3A-BRD9500-SLFN12	669	678	DKPILAPEPL	30	5	2.27	40.854	0.201	3	Medium	0.081
PDE3A-BRD9500-SLFN12	669	678	DKPILAPEPL	300	5	2.986	53.745	0.936	3	Medium	0.377
PDE3A-BRD9500-SLFN12	669	678	DKPILAPEPL	3000	5	3.504	63.063	0.862	3	Medium	0.347
PDE3A-BRD9500-SLFN12	669	680	DKPILAPEPLVM	30	7	2.565	32.981	0.45	3	High	0.181
PDE3A-BRD9500-SLFN12	669	680	DKPILAPEPLVM	300	7	3.843	49.406	1.373	3	High	0.553
PDE3A-BRD9500-SLFN12	669	680	DKPILAPEPLVM	3000	7	4.62	59.402	1.937	3	High	0.78
PDE3A-BRD9500-SLFN12	670	678	KPILAPEPL	30	5	2.096	37.733	0.359	3	Medium	0.144
PDE3A-BRD9500-SLFN12	670	678	KPILAPEPL	300	5	3.063	55.126	1.01	3	Medium	0.406
PDE3A-BRD9500-SLFN12	670	678	KPILAPEPL	3000	5	3.643	65.566	1.195	3	Medium	0.481
PDE3A-BRD9500-SLFN12	670	680	KPILAPEPLVM	30	7	2.512	32.295	1.033	3	High	0.416
PDE3A-BRD9500-SLFN12	670	680	KPILAPEPLVM	300	7	3.889	49.999	1.202	3	Medium	0.484
PDE3A-BRD9500-SLFN12	670	680	KPILAPEPLVM	3000	7	4.769	61.322	1.987	3	Medium	0.8
PDE3A-BRD9500-SLFN12	670	681	KPILAPEPLVMD	30	8	2.708	30.464	0.73	3	Medium	0.294
PDE3A-BRD9500-SLFN12	670	681	KPILAPEPLVMD	300	8	4.291	48.272	1.878	3	Medium	0.756
PDE3A-BRD9500-SLFN12	670	681	KPILAPEPLVMD	3000	8	5.122	57.618	1.912	3	Medium	0.77
PDE3A-BRD9500-SLFN12	670	683	KPILAPEPLVMDNL	30	10	4.119	37.072	1.047	3	High	0.422
PDE3A-BRD9500-SLFN12	670	683	KPILAPEPLVMDNL	300	10	5.548	49.93	1.67	3	Medium	0.672
PDE3A-BRD9500-SLFN12	670	683	KPILAPEPLVMDNL	3000	10	6.781	61.029	2.193	3	Medium	0.883
PDE3A-BRD9500-SLFN12	672	683	ILAPEPLVMDNL	30	8	2.834	31.878	0.254	3	Medium	0.102
PDE3A-BRD9500-SLFN12	672	683	ILAPEPLVMDNL	300	8	3.615	40.673	1.042	3	Medium	0.42
PDE3A-BRD9500-SLFN12	672	683	ILAPEPLVMDNL	3000	8	4.689	52.747	2.305	3	Medium	0.928
PDE3A-BRD9500-SLFN12	673	683	LAPEPLVMDNL	30	7	2.787	35.837	0.198	3	Medium	0.08
PDE3A-BRD9500-SLFN12	673	683	LAPEPLVMDNL	300	7	3.401	43.725	0.717	3	Medium	0.289
PDE3A-BRD9500-SLFN12	673	683	LAPEPLVMDNL	3000	7	4.024	51.741	1.265	3	Medium	0.509
PDE3A-BRD9500-SLFN12	674	683	APEPLVMDNL	30	7	2.84	36.516	0.884	3	Medium	0.356
PDE3A-BRD9500-SLFN12	674	683	APEPLVMDNL	300	7	3.448	44.333	0.839	3	Medium	0.338
PDE3A-BRD9500-SLFN12	674	683	APEPLVMDNL	3000	7	4.009	51.545	5.488	2	Medium	0.611
PDE3A-BRD9500-SLFN12	691	698	NTWNFPIF	30	5	0.942	16.948	0.233	3	Medium	0.094
PDE3A-BRD9500-SLFN12	691	698	NTWNFPIF	300	5	1.204	21.674	0.456	3	Medium	0.184
PDE3A-BRD9500-SLFN12	691	698	NTWNFPIF	3000	5	1.76	31.676	5.469	2	Medium	0.609
PDE3A-BRD9500-SLFN12	691	699	NTWNFPIFD	30	6	0.991	14.86	0.334	3	Medium	0.134
PDE3A-BRD9500-SLFN12	691	699	NTWNFPIFD	300	6	1.494	22.404	0.926	3	Medium	0.373
PDE3A-BRD9500-SLFN12	691	699	NTWNFPIFD	3000	6	1.909	28.639	0.684	3	High	0.275
PDE3A-BRD9500-SLFN12	692	698	TWNFPIF	30	4	0.317	7.123	0.144	3	Medium	0.058
PDE3A-BRD9500-SLFN12	692	698	TWNFPIF	300	4	0.617	13.873	0.36	3	Medium	0.145
PDE3A-BRD9500-SLFN12	692	698	TWNFPIF	3000	4	0.743	16.723	0.284	3	High	0.114
PDE3A-BRD9500-SLFN12	699	706	DLVENIGR	30	6	1.62	24.294		1	High	0
PDE3A-BRD9500-SLFN12	699	706	DLVENIGR	300	6	2.995	44.924	1.519	3	Medium	0.611
PDE3A-BRD9500-SLFN12	699	706	DLVENIGR	3000	6	3.747	56.209	1.661	3	Medium	0.669
PDE3A-BRD9500-SLFN12	699	707	DLVENIGRK	30	7	2.539	32.645	0.174	2	Medium	0.019
PDE3A-BRD9500-SLFN12	699	707	DLVENIGRK	300	7	3.708	47.675	1.138	2	Medium	0.127
PDE3A-BRD9500-SLFN12	699	707	DLVENIGRK	3000	7	4.263	54.816		1	Medium	0
PDE3A-BRD9500-SLFN12	699	708	DLVENIGRKC	30	8	3.518	39.577	0.636	3	Medium	0.256
PDE3A-BRD9500-SLFN12	699	708	DLVENIGRKC	300	8	4.373	49.198	1.668	3	Medium	0.671
PDE3A-BRD9500-SLFN12	699	708	DLVENIGRKC	3000	8	5.1	57.373	1.401	3	Medium	0.564
PDE3A-BRD9500-SLFN12	699	712	DLVENIGRKCGRIL	30	12	5.098	38.237	1.242	3	High	0.5
PDE3A-BRD9500-SLFN12	699	712	DLVENIGRKCGRIL	300	12	6.968	52.26	1.765	3	Medium	0.71
PDE3A-BRD9500-SLFN12	699	712	DLVENIGRKCGRIL	3000	12	7.685	57.64	1.808	3	Medium	0.728
PDE3A-BRD9500-SLFN12	700	707	LVENIGRK	30	6	2.615	39.219	0.685	3	Medium	0.276
PDE3A-BRD9500-SLFN12	700	707	LVENIGRK	300	6	3.411	51.168	1.267	3	Medium	0.51
PDE3A-BRD9500-SLFN12	700	707	LVENIGRK	3000	6	4.014	60.206	1.705	3	Medium	0.686
PDE3A-BRD9500-SLFN12	700	712	LVENIGRKCGRIL	30	11	3.887	31.804	0.965	3	High	0.388
PDE3A-BRD9500-SLFN12	700	712	LVENIGRKCGRIL	300	11	5.025	41.115	1.648	3	High	0.664
PDE3A-BRD9500-SLFN12	700	712	LVENIGRKCGRIL	3000	11	5.668	46.375	1.571	3	High	0.632
PDE3A-BRD9500-SLFN12	700	719	LVENIGRKCGRILSQVSYRL	30	18	4.482	22.408		1	Medium	0
PDE3A-BRD9500-SLFN12	700	719	LVENIGRKCGRILSQVSYRL	300	18	5.339	26.694		1	Medium	0
PDE3A-BRD9500-SLFN12	700	719	LVENIGRKCGRILSQVSYRL	3000	18	5.862	29.311		1	Medium	0
PDE3A-BRD9500-SLFN12	701	712	VENIGRKCGRIL	30	10	2.613	23.521		1	Medium	0
PDE3A-BRD9500-SLFN12	701	712	VENIGRKCGRIL	300	10	3.274	29.469		1	Medium	0
PDE3A-BRD9500-SLFN12	701	712	VENIGRKCGRIL	3000	10	3.664	32.974		1	Medium	0
PDE3A-BRD9500-SLFN12	703	719	NIGRKCGRILSQVSYRL	30	15	2.63	15.777		1	Medium	0
PDE3A-BRD9500-SLFN12	703	719	NIGRKCGRILSQVSYRL	300	15	2.515	15.087		1	Medium	0
PDE3A-BRD9500-SLFN12	703	719	NIGRKCGRILSQVSYRL	3000	15	2.86	17.161		1	Medium	0
PDE3A-BRD9500-SLFN12	704	712	IGRKCGRIL	30	7	1.887	24.257	1.419	3	Medium	0.571
PDE3A-BRD9500-SLFN12	704	712	IGRKCGRIL	300	7	2.222	28.571	1.591	3	Medium	0.64
PDE3A-BRD9500-SLFN12	704	712	IGRKCGRIL	3000	7	2.487	31.979	1.687	3	Medium	0.679
PDE3A-BRD9500-SLFN12	709	719	GRILSQVSYRL	30	9	0.157	1.574	0.486	2	Medium	0.054
PDE3A-BRD9500-SLFN12	709	719	GRILSQVSYRL	300	9	0.336	3.36	0.291	3	Medium	0.117
PDE3A-BRD9500-SLFN12	709	719	GRILSQVSYRL	3000	9	0.527	5.266	2.41	2	Medium	0.268
PDE3A-BRD9500-SLFN12	710	725	RILSQVSYRLFEDMGL	30	14	2.543	16.347	0.828	3	Medium	0.333
PDE3A-BRD9500-SLFN12	710	725	RILSQVSYRLFEDMGL	300	14	3.775	24.267	1.495	3	Medium	0.602
PDE3A-BRD9500-SLFN12	710	725	RILSQVSYRLFEDMGL	3000	14	5.779	37.15	3.122	3	Medium	1.257
PDE3A-BRD9500-SLFN12	711	719	ILSQVSYRL	30	7	0.168	2.154		1	Medium	0
PDE3A-BRD9500-SLFN12	711	719	ILSQVSYRL	300	7	0.175	2.244		1	Medium	0
PDE3A-BRD9500-SLFN12	711	719	ILSQVSYRL	3000	7	0.093	1.2		1	Medium	0
PDE3A-BRD9500-SLFN12	713	719	SQVSYRL	30	5	0.227	4.093	0.231	3	Medium	0.093
PDE3A-BRD9500-SLFN12	713	719	SQVSYRL	300	5	0.179	3.224	0.187	3	Medium	0.075
PDE3A-BRD9500-SLFN12	713	719	SQVSYRL	3000	5	0.205	3.695	0.34	3	Medium	0.137
PDE3A-BRD9500-SLFN12	729	736	FKIPIREF	30	5	0.383	6.897	0.239	3	Medium	0.096
PDE3A-BRD9500-SLFN12	729	736	FKIPIREF	300	5	0.805	14.486	0.509	3	Medium	0.205
PDE3A-BRD9500-SLFN12	729	736	FKIPIREF	3000	5	1.129	20.313	0.822	3	Medium	0.331
PDE3A-BRD9500-SLFN12	729	739	FKIPIREFMNY	30	8	0.699	7.858	0.423	3	High	0.17
PDE3A-BRD9500-SLFN12	729	739	FKIPIREFMNY	300	8	1.31	14.743	0.364	3	High	0.147
PDE3A-BRD9500-SLFN12	729	739	FKIPIREFMNY	3000	8	1.726	19.42	0.84	3	Medium	0.338
PDE3A-BRD9500-SLFN12	744	757	EIGYRDIPYHNRIH	30	11	1.421	11.629	0.738	3	High	0.297
PDE3A-BRD9500-SLFN12	744	757	EIGYRDIPYHNRIH	300	11	1.381	11.299	0.535	3	High	0.215
PDE3A-BRD9500-SLFN12	744	757	EIGYRDIPYHNRIH	3000	11	1.513	12.378	0.762	3	High	0.307
PDE3A-BRD9500-SLFN12	744	762	EIGYRDIPYHNRIHATDVL	30	16	1.266	7.123	0.171	6	Medium	0.163
PDE3A-BRD9500-SLFN12	744	762	EIGYRDIPYHNRIHATDVL	300	16	1.26	7.085	0.174	6	High	0.166
PDE3A-BRD9500-SLFN12	744	762	EIGYRDIPYHNRIHATDVL	3000	16	1.402	7.888	0.379	6	High	0.361
PDE3A-BRD9500-SLFN12	745	753	IGYRDIPYH	30	6	0.714	10.717	0.251	3	Medium	0.101
PDE3A-BRD9500-SLFN12	745	753	IGYRDIPYH	300	6	0.646	9.686	0.22	3	Medium	0.088
PDE3A-BRD9500-SLFN12	745	753	IGYRDIPYH	3000	6	0.708	10.615	0.326	3	Medium	0.131
PDE3A-BRD9500-SLFN12	745	757	IGYRDIPYHNRIH	30	10	1.362	12.255	0.131	9	Medium	0.17
PDE3A-BRD9500-SLFN12	745	757	IGYRDIPYHNRIH	300	10	1.362	12.261	0.143	9	Medium	0.186
PDE3A-BRD9500-SLFN12	745	757	IGYRDIPYHNRIH	3000	10	1.467	13.203	0.171	9	Medium	0.223
PDE3A-BRD9500-SLFN12	745	758	IGYRDIPYHNRIHA	30	11	1.442	11.795	0.199	5	Medium	0.16
PDE3A-BRD9500-SLFN12	745	758	IGYRDIPYHNRIHA	300	11	1.51	12.351	0.227	6	Medium	0.216
PDE3A-BRD9500-SLFN12	745	758	IGYRDIPYHNRIHA	3000	11	1.569	12.84	0.306	6	Medium	0.292
PDE3A-BRD9500-SLFN12	745	760	IGYRDIPYHNRIHATD	30	13	1.583	10.961	1.05	3	Medium	0.423
PDE3A-BRD9500-SLFN12	745	760	IGYRDIPYHNRIHATD	300	13	1.574	10.896	0.829	3	Medium	0.334
PDE3A-BRD9500-SLFN12	745	760	IGYRDIPYHNRIHATD	3000	13	1.582	10.954	0.863	3	Medium	0.347
PDE3A-BRD9500-SLFN12	745	762	IGYRDIPYHNRIHATDVL	30	15	1.252	7.509	0.145	9	Medium	0.189
PDE3A-BRD9500-SLFN12	745	762	IGYRDIPYHNRIHATDVL	300	15	1.374	8.244	0.232	9	Medium	0.301
PDE3A-BRD9500-SLFN12	745	762	IGYRDIPYHNRIHATDVL	3000	15	1.417	8.501	0.294	8	Medium	0.351
PDE3A-BRD9500-SLFN12	745	763	IGYRDIPYHNRIHATDVLH	30	16	1.274	7.164	0.656	3	Medium	0.264
PDE3A-BRD9500-SLFN12	745	763	IGYRDIPYHNRIHATDVLH	300	16	1.227	6.9	0.674	3	Medium	0.271
PDE3A-BRD9500-SLFN12	745	763	IGYRDIPYHNRIHATDVLH	3000	16	1.369	7.7	0.861	3	Medium	0.347
PDE3A-BRD9500-SLFN12	745	766	IGYRDIPYHNRIHATDVLHAVW	30	19	0.855	4.05	0.438	3	Medium	0.176
PDE3A-BRD9500-SLFN12	745	766	IGYRDIPYHNRIHATDVLHAVW	300	19	0.691	3.273	0.887	3	Medium	0.357
PDE3A-BRD9500-SLFN12	745	766	IGYRDIPYHNRIHATDVLHAVW	3000	19	0.944	4.473	0.647	3	Medium	0.261
PDE3A-BRD9500-SLFN12	745	767	IGYRDIPYHNRIHATDVLHAVWY	30	20	0.955	4.296	0.843	2	Medium	0.094
PDE3A-BRD9500-SLFN12	745	767	IGYRDIPYHNRIHATDVLHAVWY	300	20	0.912	4.102	0.902	2	Medium	0.1
PDE3A-BRD9500-SLFN12	745	767	IGYRDIPYHNRIHATDVLHAVWY	3000	20	0.845	3.804	0.408	2	Medium	0.045
PDE3A-BRD9500-SLFN12	747	755	YRDIPYHNR	30	6	0.804	12.061	0.351	3	Medium	0.141
PDE3A-BRD9500-SLFN12	747	755	YRDIPYHNR	300	6	0.905	13.576	0.302	4	Medium	0.19
PDE3A-BRD9500-SLFN12	747	755	YRDIPYHNR	3000	6	0.891	13.36	0.207	4	Medium	0.13
PDE3A-BRD9500-SLFN12	747	757	YRDIPYHNRIH	30	8	0.839	9.436	0.22	5	Medium	0.177
PDE3A-BRD9500-SLFN12	747	757	YRDIPYHNRIH	300	8	0.886	9.966	0.227	6	Medium	0.217
PDE3A-BRD9500-SLFN12	747	757	YRDIPYHNRIH	3000	8	0.978	11.008	0.281	6	Medium	0.268
PDE3A-BRD9500-SLFN12	747	758	YRDIPYHNRIHA	30	9	0.966	9.657	0.445	3	Medium	0.179
PDE3A-BRD9500-SLFN12	747	758	YRDIPYHNRIHA	300	9	1.063	10.63	0.686	3	Medium	0.276
PDE3A-BRD9500-SLFN12	747	758	YRDIPYHNRIHA	3000	9	1.176	11.762	0.858	3	Medium	0.345
PDE3A-BRD9500-SLFN12	747	759	YRDIPYHNRIHAT	30	10	1.031	9.282	0.647	3	Medium	0.261
PDE3A-BRD9500-SLFN12	747	759	YRDIPYHNRIHAT	300	10	1.011	9.099	0.598	3	Medium	0.241
PDE3A-BRD9500-SLFN12	747	759	YRDIPYHNRIHAT	3000	10	1.139	10.25	0.894	3	Medium	0.36
PDE3A-BRD9500-SLFN12	747	760	YRDIPYHNRIHATD	30	11	1.04	8.511	0.404	3	Medium	0.163
PDE3A-BRD9500-SLFN12	747	760	YRDIPYHNRIHATD	300	11	1.09	8.919	0.312	3	Medium	0.126
PDE3A-BRD9500-SLFN12	747	760	YRDIPYHNRIHATD	3000	11	1.189	9.725	0.604	3	Medium	0.243
PDE3A-BRD9500-SLFN12	747	762	YRDIPYHNRIHATDVL	30	13	0.824	5.707	0.282	4	Medium	0.177
PDE3A-BRD9500-SLFN12	747	762	YRDIPYHNRIHATDVL	300	13	0.798	5.528	0.292	4	Medium	0.183
PDE3A-BRD9500-SLFN12	747	762	YRDIPYHNRIHATDVL	3000	13	0.941	6.515	0.552	4	Medium	0.347
PDE3A-BRD9500-SLFN12	748	755	RDIPYHNR	30	5	0.457	8.235		1	High	0
PDE3A-BRD9500-SLFN12	748	755	RDIPYHNR	300	5	0.664	11.961	1.54	2	Medium	0.171
PDE3A-BRD9500-SLFN12	748	755	RDIPYHNR	3000	5	0.514	9.244		1	Medium	0
PDE3A-BRD9500-SLFN12	748	757	RDIPYHNRIH	30	7	0.805	10.355	0.235	6	Medium	0.224
PDE3A-BRD9500-SLFN12	748	757	RDIPYHNRIH	300	7	0.867	11.144	0.23	6	Medium	0.219
PDE3A-BRD9500-SLFN12	748	757	RDIPYHNRIH	3000	7	1.011	13.001	0.275	6	Medium	0.262
PDE3A-BRD9500-SLFN12	748	758	RDIPYHNRIHA	30	8	1.029	11.576	0.326	4	Medium	0.205
PDE3A-BRD9500-SLFN12	748	758	RDIPYHNRIHA	300	8	1.09	12.265	0.267	5	Medium	0.215
PDE3A-BRD9500-SLFN12	748	758	RDIPYHNRIHA	3000	8	1.112	12.512	0.272	3	Medium	0.11
PDE3A-BRD9500-SLFN12	748	760	RDIPYHNRIHATD	30	10	0.853	7.679	0.468	3	Medium	0.188
PDE3A-BRD9500-SLFN12	748	760	RDIPYHNRIHATD	300	10	0.965	8.685	0.566	3	Medium	0.228
PDE3A-BRD9500-SLFN12	748	760	RDIPYHNRIHATD	3000	10	1.023	9.206	0.804	3	Medium	0.324
PDE3A-BRD9500-SLFN12	748	762	RDIPYHNRIHATDVL	30	12	0.465	3.486	0.18	9	Medium	0.234
PDE3A-BRD9500-SLFN12	748	762	RDIPYHNRIHATDVL	300	12	0.513	3.846	0.145	9	Medium	0.189
PDE3A-BRD9500-SLFN12	748	762	RDIPYHNRIHATDVL	3000	12	0.623	4.675	0.223	8	Medium	0.266
PDE3A-BRD9500-SLFN12	749	757	DIPYHNRIH	30	6	0.709	10.637	0.204	6	Medium	0.195
PDE3A-BRD9500-SLFN12	749	757	DIPYHNRIH	300	6	0.846	12.683	0.219	6	Medium	0.209
PDE3A-BRD9500-SLFN12	749	757	DIPYHNRIH	3000	6	0.831	12.46	0.364	5	Medium	0.294
PDE3A-BRD9500-SLFN12	749	759	DIPYHNRIHAT	30	8	0.757	8.518	0.224	6	Medium	0.213
PDE3A-BRD9500-SLFN12	749	759	DIPYHNRIHAT	300	8	0.816	9.178	0.193	6	Medium	0.184
PDE3A-BRD9500-SLFN12	749	759	DIPYHNRIHAT	3000	8	0.924	10.396	0.316	6	Medium	0.301
PDE3A-BRD9500-SLFN12	749	760	DIPYHNRIHATD	30	9	0.763	7.629	0.009	2	Medium	0.001
PDE3A-BRD9500-SLFN12	749	760	DIPYHNRIHATD	300	9	0.808	8.079	1.666	2	Medium	0.185
PDE3A-BRD9500-SLFN12	749	760	DIPYHNRIHATD	3000	9	0.726	7.263	0.87	2	Medium	0.097
PDE3A-BRD9500-SLFN12	749	762	DIPYHNRIHATDVL	30	11	0.355	2.905		1	Medium	0
PDE3A-BRD9500-SLFN12	749	762	DIPYHNRIHATDVL	300	11	0.913	7.474	0.205	2	Medium	0.023
PDE3A-BRD9500-SLFN12	749	762	DIPYHNRIHATDVL	3000	11	0.998	8.164	0.46	3	Medium	0.185
PDE3A-BRD9500-SLFN12	750	757	IPYHNRIH	30	6	0.678	10.177	0.215	6	Medium	0.205
PDE3A-BRD9500-SLFN12	750	757	IPYHNRIH	300	6	0.789	11.829	0.285	6	Medium	0.271
PDE3A-BRD9500-SLFN12	750	757	IPYHNRIH	3000	6	0.847	12.706	0.297	6	Medium	0.283
PDE3A-BRD9500-SLFN12	750	762	IPYHNRIHATDVL	30	11	0.585	4.79	0.172	6	Medium	0.164
PDE3A-BRD9500-SLFN12	750	762	IPYHNRIHATDVL	300	11	0.596	4.879	0.177	6	Medium	0.169
PDE3A-BRD9500-SLFN12	750	762	IPYHNRIHATDVL	3000	11	0.784	6.417	0.427	6	Medium	0.407
PDE3A-BRD9500-SLFN12	751	757	PYHNRIH	30	5	0.574	10.337	0.249	3	Medium	0.1
PDE3A-BRD9500-SLFN12	751	757	PYHNRIH	300	5	0.658	11.85	0.43	3	Medium	0.173
PDE3A-BRD9500-SLFN12	751	757	PYHNRIH	3000	5	0.822	14.803	0.68	3	Medium	0.274
PDE3A-BRD9500-SLFN12	767	781	YLTTQPIPGLSTVIN	30	11	3.833	31.363	1.299	3	Medium	0.523
PDE3A-BRD9500-SLFN12	767	781	YLTTQPIPGLSTVIN	300	11	3.928	32.135	1.207	3	Medium	0.486
PDE3A-BRD9500-SLFN12	767	781	YLTTQPIPGLSTVIN	3000	11	4.634	37.914	1.388	3	Medium	0.559
PDE3A-BRD9500-SLFN12	767	797	YLTTQPIPGLSTVINDHGSTSDSDSDSGFTH	30	27	8.882	29.607	3.911	3	High	1.574
PDE3A-BRD9500-SLFN12	767	797	YLTTQPIPGLSTVINDHGSTSDSDSDSGFTH	300	27	8.598	28.659	3.898	3	High	1.569
PDE3A-BRD9500-SLFN12	767	797	YLTTQPIPGLSTVINDHGSTSDSDSDSGFTH	3000	27	9.392	31.307	3.772	3	High	1.518
PDE3A-BRD9500-SLFN12	768	776	LTTQPIPGL	30	5	0.469	8.444	0.241	3	Medium	0.097
PDE3A-BRD9500-SLFN12	768	776	LTTQPIPGL	300	5	0.601	10.822	0.238	3	Medium	0.096
PDE3A-BRD9500-SLFN12	768	776	LTTQPIPGL	3000	5	0.829	14.915	0.609	3	Medium	0.245
PDE3A-BRD9500-SLFN12	768	778	LTTQPIPGLST	30	7	1.688	21.703	0.646	2	Medium	0.072
PDE3A-BRD9500-SLFN12	768	778	LTTQPIPGLST	300	7	1.718	22.092	0.355	3	Medium	0.143
PDE3A-BRD9500-SLFN12	768	778	LTTQPIPGLST	3000	7	2.124	27.309	0.877	3	Medium	0.353
PDE3A-BRD9500-SLFN12	768	781	LTTQPIPGLSTVIN	30	10	4.002	36.015	0.896	3	Medium	0.361
PDE3A-BRD9500-SLFN12	768	781	LTTQPIPGLSTVIN	300	10	4.26	38.338	1.208	3	Medium	0.486
PDE3A-BRD9500-SLFN12	768	781	LTTQPIPGLSTVIN	3000	10	4.744	42.699	1.388	3	Medium	0.559
PDE3A-BRD9500-SLFN12	768	797	LTTQPIPGLSTVINDHGSTSDSDSDSGFTH	30	26	8.876	30.724	1.786	3	High	0.719
PDE3A-BRD9500-SLFN12	768	797	LTTQPIPGLSTVINDHGSTSDSDSDSGFTH	300	26	9.119	31.564	2.77	3	High	1.115
PDE3A-BRD9500-SLFN12	768	797	LTTQPIPGLSTVINDHGSTSDSDSDSGFTH	3000	26	9.8	33.923	2.252	3	High	0.906
PDE3A-BRD9500-SLFN12	769	778	TTQPIPGLST	30	6	1.684	25.267	4.771	2	Medium	0.531
PDE3A-BRD9500-SLFN12	769	778	TTQPIPGLST	300	6	2.08	31.201	0.454	3	Medium	0.183
PDE3A-BRD9500-SLFN12	769	778	TTQPIPGLST	3000	6	1.961	29.417		1	Medium	0
PDE3A-BRD9500-SLFN12	769	797	TTQPIPGLSTVINDHGSTSDSDSDSGFTH	30	25	9.031	32.512	4.277	3	High	1.722
PDE3A-BRD9500-SLFN12	769	797	TTQPIPGLSTVINDHGSTSDSDSDSGFTH	300	25	8.889	31.999	4.312	3	High	1.736
PDE3A-BRD9500-SLFN12	769	797	TTQPIPGLSTVINDHGSTSDSDSDSGFTH	3000	25	9.483	34.139	3.972	3	High	1.599
PDE3A-BRD9500-SLFN12	770	777	TQPIPGLS	30	4	1.014	22.819	0.182	3	Medium	0.073
PDE3A-BRD9500-SLFN12	770	777	TQPIPGLS	300	4	1.183	26.612	0.383	3	Medium	0.154
PDE3A-BRD9500-SLFN12	770	777	TQPIPGLS	3000	4	1.408	31.673	0.508	3	Medium	0.204
PDE3A-BRD9500-SLFN12	773	797	IPGLSTVINDHGSTSDSDSDSGFTH	30	23	6.623	25.918		1	Medium	0
PDE3A-BRD9500-SLFN12	773	797	IPGLSTVINDHGSTSDSDSDSGFTH	300	23	8.062	31.545	3.695	3	Medium	1.487
PDE3A-BRD9500-SLFN12	773	797	IPGLSTVINDHGSTSDSDSDSGFTH	3000	23	9.037	35.361	3.918	3	Medium	1.577
PDE3A-BRD9500-SLFN12	776	797	LSTVINDHGSTSDSDSDSGFTH	30	20	8.031	36.14	5.06	3	Medium	2.037
PDE3A-BRD9500-SLFN12	776	797	LSTVINDHGSTSDSDSDSGFTH	300	20	7.969	35.858	4.487	3	High	1.806
PDE3A-BRD9500-SLFN12	776	797	LSTVINDHGSTSDSDSDSGFTH	3000	20	8.382	37.718	3.864	3	High	1.556
PDE3A-BRD9500-SLFN12	777	797	STVINDHGSTSDSDSDSGFTH	30	19	8.203	38.856	3.385	3	High	1.363
PDE3A-BRD9500-SLFN12	777	797	STVINDHGSTSDSDSDSGFTH	300	19	7.913	37.482	3.319	3	High	1.336
PDE3A-BRD9500-SLFN12	777	797	STVINDHGSTSDSDSDSGFTH	3000	19	8.219	38.932	2.499	3	High	1.006
PDE3A-BRD9500-SLFN12	777	800	STVINDHGSTSDSDSDSGFTHGHM	30	22	7.132	29.176	2.278	3	Medium	0.917
PDE3A-BRD9500-SLFN12	777	800	STVINDHGSTSDSDSDSGFTHGHM	300	22	7.003	28.651	2.142	3	Medium	0.862
PDE3A-BRD9500-SLFN12	777	800	STVINDHGSTSDSDSDSGFTHGHM	3000	22	7.202	29.464	1.359	3	Medium	0.547
PDE3A-BRD9500-SLFN12	778	788	TVINDHGSTSD	30	9	4.613	46.131	0.977	3	Medium	0.393
PDE3A-BRD9500-SLFN12	778	788	TVINDHGSTSD	300	9	4.423	44.227	0.586	3	Medium	0.236
PDE3A-BRD9500-SLFN12	778	788	TVINDHGSTSD	3000	9	4.509	45.093	0.873	3	Medium	0.351
PDE3A-BRD9500-SLFN12	778	792	TVINDHGSTSDSDSD	30	13	6.142	42.522	1.609	3	Medium	0.648
PDE3A-BRD9500-SLFN12	778	792	TVINDHGSTSDSDSD	300	13	5.982	41.411	1.727	3	Medium	0.695
PDE3A-BRD9500-SLFN12	778	792	TVINDHGSTSDSDSD	3000	13	6.114	42.327	1.191	3	Medium	0.479
PDE3A-BRD9500-SLFN12	778	797	TVINDHGSTSDSDSDSGFTH	30	18	7.627	38.133	2.556	3	High	1.029
PDE3A-BRD9500-SLFN12	778	797	TVINDHGSTSDSDSDSGFTH	300	18	7.276	36.38	2.486	3	High	1.001
PDE3A-BRD9500-SLFN12	778	797	TVINDHGSTSDSDSDSGFTH	3000	18	7.536	37.682	1.634	3	High	0.658
PDE3A-BRD9500-SLFN12	778	799	TVINDHGSTSDSDSDSGFTHGH	30	20	6.532	29.396	1.279	5	Medium	1.03
PDE3A-BRD9500-SLFN12	778	799	TVINDHGSTSDSDSDSGFTHGH	300	20	6.33	28.484	1.352	5	Medium	1.089
PDE3A-BRD9500-SLFN12	778	799	TVINDHGSTSDSDSDSGFTHGH	3000	20	6.182	27.82	1.201	4	Medium	0.755
PDE3A-BRD9500-SLFN12	778	800	TVINDHGSTSDSDSDSGFTHGHM	30	21	6.91	29.612	1.061	6	High	1.011
PDE3A-BRD9500-SLFN12	778	800	TVINDHGSTSDSDSDSGFTHGHM	300	21	6.526	27.969	0.985	6	High	0.939
PDE3A-BRD9500-SLFN12	778	800	TVINDHGSTSDSDSDSGFTHGHM	3000	21	6.765	28.993	0.674	6	High	0.642
PDE3A-BRD9500-SLFN12	778	801	TVINDHGSTSDSDSDSGFTHGHMG	30	22	7.075	28.942	1.321	6	Medium	1.258
PDE3A-BRD9500-SLFN12	778	801	TVINDHGSTSDSDSDSGFTHGHMG	300	22	6.65	27.204	1.235	6	Medium	1.177
PDE3A-BRD9500-SLFN12	778	801	TVINDHGSTSDSDSDSGFTHGHMG	3000	22	6.786	27.759	1.032	6	Medium	0.983
PDE3A-BRD9500-SLFN12	778	802	TVINDHGSTSDSDSDSGFTHGHMGY	30	23	6.538	25.583	1.222	6	High	1.164
PDE3A-BRD9500-SLFN12	778	802	TVINDHGSTSDSDSDSGFTHGHMGY	300	23	6.438	25.191	1.21	6	High	1.153
PDE3A-BRD9500-SLFN12	778	802	TVINDHGSTSDSDSDSGFTHGHMGY	3000	23	6.78	26.53	0.934	6	High	0.89
PDE3A-BRD9500-SLFN12	779	792	VINDHGSTSDSDSD	30	12	5.456	40.918	5.763	2	Medium	0.641
PDE3A-BRD9500-SLFN12	779	792	VINDHGSTSDSDSD	300	12	5.377	40.326	1.667	3	Medium	0.671
PDE3A-BRD9500-SLFN12	779	792	VINDHGSTSDSDSD	3000	12	5.423	40.672	1.15	3	Medium	0.463
PDE3A-BRD9500-SLFN12	779	797	VINDHGSTSDSDSDSGFTH	30	17	7.029	37.212	1.155	6	High	1.1
PDE3A-BRD9500-SLFN12	779	797	VINDHGSTSDSDSDSGFTH	300	17	6.489	34.353	1.017	6	High	0.969
PDE3A-BRD9500-SLFN12	779	797	VINDHGSTSDSDSDSGFTH	3000	17	6.716	35.557	0.813	6	High	0.775
PDE3A-BRD9500-SLFN12	779	799	VINDHGSTSDSDSDSGFTHGH	30	19	4.621	21.888		1	Medium	0
PDE3A-BRD9500-SLFN12	779	799	VINDHGSTSDSDSDSGFTHGH	300	19
PDE3A-BRD9500-SLFN12	779	799	VINDHGSTSDSDSDSGFTHGH	3000	19	4.584	21.713		1	Medium	0
PDE3A-BRD9500-SLFN12	780	797	INDHGSTSDSDSDSGFTH	30	16	6.342	35.671	2.992	3	Medium	1.205
PDE3A-BRD9500-SLFN12	780	797	INDHGSTSDSDSDSGFTH	300	16	5.965	33.555	3.03	3	Medium	1.22
PDE3A-BRD9500-SLFN12	780	797	INDHGSTSDSDSDSGFTH	3000	16	6.049	34.024	1.958	3	High	0.788
PDE3A-BRD9500-SLFN12	782	797	DHGSTSDSDSDSGFTH	30	14	5.913	38.015	1.417	3	High	0.57
PDE3A-BRD9500-SLFN12	782	797	DHGSTSDSDSDSGFTH	300	14	5.403	34.736	1.674	3	High	0.674
PDE3A-BRD9500-SLFN12	782	797	DHGSTSDSDSDSGFTH	3000	14	5.458	35.089	1.025	3	High	0.413
PDE3A-BRD9500-SLFN12	782	800	DHGSTSDSDSDSGFTHGHM	30	17	5.21	27.582	0.875	6	Medium	0.834
PDE3A-BRD9500-SLFN12	782	800	DHGSTSDSDSDSGFTHGHM	300	17	4.788	25.346	0.749	6	High	0.713
PDE3A-BRD9500-SLFN12	782	800	DHGSTSDSDSDSGFTHGHM	3000	17	4.946	26.183	0.605	6	High	0.576
PDE3A-BRD9500-SLFN12	782	801	DHGSTSDSDSDSGFTHGHMG	30	18	4.294	21.47		1	Medium	0
PDE3A-BRD9500-SLFN12	782	801	DHGSTSDSDSDSGFTHGHMG	300	18	4.715	23.575	2.763	3	Medium	1.112
PDE3A-BRD9500-SLFN12	782	801	DHGSTSDSDSDSGFTHGHMG	3000	18	4.515	22.576	1.656	3	Medium	0.666
PDE3A-BRD9500-SLFN12	782	802	DHGSTSDSDSDSGFTHGHMGY	30	19	3.531	16.726		1	Medium	0
PDE3A-BRD9500-SLFN12	782	802	DHGSTSDSDSDSGFTHGHMGY	300	19	3.23	15.302		1	Medium	0
PDE3A-BRD9500-SLFN12	782	802	DHGSTSDSDSDSGFTHGHMGY	3000	19	3.338	15.81		1	Medium	0
PDE3A-BRD9500-SLFN12	805	811	SKTYNVT	30	5	2.416	43.495	0.302	3	Medium	0.121
PDE3A-BRD9500-SLFN12	805	811	SKTYNVT	300	5	2.785	50.129	0.655	3	Medium	0.264
PDE3A-BRD9500-SLFN12	805	811	SKTYNVT	3000	5	3.387	60.963	1.011	3	Medium	0.407
PDE3A-BRD9500-SLFN12	805	812	SKTYNVTD	30	6	3.222	48.332	0.557	3	Medium	0.224
PDE3A-BRD9500-SLFN12	805	812	SKTYNVTD	300	6	3.546	53.191	0.884	3	Medium	0.356
PDE3A-BRD9500-SLFN12	805	812	SKTYNVTD	3000	6	4.141	62.111	0.984	3	Medium	0.396
PDE3A-BRD9500-SLFN12	805	813	SKTYNVTDD	30	7	3.311	42.568	0.414	3	Medium	0.167
PDE3A-BRD9500-SLFN12	805	813	SKTYNVTDD	300	7	3.622	46.569	0.886	3	Medium	0.357
PDE3A-BRD9500-SLFN12	805	813	SKTYNVTDD	3000	7	4.222	54.286	1.165	3	Medium	0.469
PDE3A-BRD9500-SLFN12	805	815	SKTYNVTDDKY	30	9	4.156	41.556	0.933	3	High	0.375
PDE3A-BRD9500-SLFN12	805	815	SKTYNVTDDKY	300	9	4.671	46.71	1.65	3	High	0.664
PDE3A-BRD9500-SLFN12	805	815	SKTYNVTDDKY	3000	9	5.356	53.559	1.555	3	High	0.626
PDE3A-BRD9500-SLFN12	805	818	SKTYNVTDDKYGCL	30	12	3.827	28.705	1.308	3	High	0.526
PDE3A-BRD9500-SLFN12	805	818	SKTYNVTDDKYGCL	300	12	4.357	32.677	1.933	3	High	0.778
PDE3A-BRD9500-SLFN12	805	818	SKTYNVTDDKYGCL	3000	12	5.404	40.526	2.819	3	High	1.135
PDE3A-BRD9500-SLFN12	808	815	YNVTDDKY	30	6	3.372	50.579	0.547	3	High	0.22
PDE3A-BRD9500-SLFN12	808	815	YNVTDDKY	300	6	3.526	52.888	0.649	3	Medium	0.261
PDE3A-BRD9500-SLFN12	808	815	YNVTDDKY	3000	6	3.786	56.792	0.363	3	Medium	0.146
PDE3A-BRD9500-SLFN12	808	818	YNVTDDKYGCL	30	9	3.213	32.134	0.95	3	High	0.383
PDE3A-BRD9500-SLFN12	808	818	YNVTDDKYGCL	300	9	3.425	34.253	1.287	3	High	0.518
PDE3A-BRD9500-SLFN12	808	818	YNVTDDKYGCL	3000	9	4.009	40.09	1.601	3	High	0.644
PDE3A-BRD9500-SLFN12	808	823	YNVTDDKYGCLSGNIP	30	13	3.131	21.679		1	Medium	0
PDE3A-BRD9500-SLFN12	808	823	YNVTDDKYGCLSGNIP	300	13	3.346	23.166		1	Medium	0
PDE3A-BRD9500-SLFN12	808	823	YNVTDDKYGCLSGNIP	3000	13	3.601	24.927		1	Medium	0
PDE3A-BRD9500-SLFN12	810	818	VTDDKYGCL	30	7	0.947	12.18	0.382	3	Medium	0.154
PDE3A-BRD9500-SLFN12	810	818	VTDDKYGCL	300	7	1.264	16.254	0.58	3	Medium	0.233
PDE3A-BRD9500-SLFN12	810	818	VTDDKYGCL	3000	7	1.689	21.716	1.162	3	Medium	0.468
PDE3A-BRD9500-SLFN12	810	827	VTDDKYGCLSGNIPALEL	30	15	1.138	6.827		1	Medium	0
PDE3A-BRD9500-SLFN12	810	827	VTDDKYGCLSGNIPALEL	300	15	1.631	9.784		1	Medium	0
PDE3A-BRD9500-SLFN12	810	827	VTDDKYGCLSGNIPALEL	3000	15	1.848	11.087		1	Medium	0
PDE3A-BRD9500-SLFN12	812	818	DDKYGCL	30	5	0.717	12.908	0.44	3	Medium	0.177
PDE3A-BRD9500-SLFN12	812	818	DDKYGCL	300	5	0.997	17.938	0.66	3	Medium	0.266
PDE3A-BRD9500-SLFN12	812	818	DDKYGCL	3000	5	1.343	24.179	1.117	3	High	0.45
PDE3A-BRD9500-SLFN12	813	827	DKYGCLSGNIPALEL	30	12	0.859	6.443		1	Medium	0
PDE3A-BRD9500-SLFN12	813	827	DKYGCLSGNIPALEL	300	12	1.515	11.36		1	Medium	0
PDE3A-BRD9500-SLFN12	813	827	DKYGCLSGNIPALEL	3000	12	1.871	14.029		1	Medium	0
PDE3A-BRD9500-SLFN12	819	827	SGNIPALEL	30	6	0.298	4.469	0.266	3	High	0.107
PDE3A-BRD9500-SLFN12	819	827	SGNIPALEL	300	6	0.508	7.617	0.424	3	High	0.171
PDE3A-BRD9500-SLFN12	819	827	SGNIPALEL	3000	6	0.797	11.953	0.934	3	High	0.376
PDE3A-BRD9500-SLFN12	828	849	MALYVAAAMHDYDHPGRTNAFL	30	19	0.642	3.043		1	High	0
PDE3A-BRD9500-SLFN12	828	849	MALYVAAAMHDYDHPGRTNAFL	300	19	0.863	4.087		1	High	0
PDE3A-BRD9500-SLFN12	828	849	MALYVAAAMHDYDHPGRTNAFL	3000	19	0.817	3.87		1	High	0
PDE3A-BRD9500-SLFN12	829	849	ALYVAAAMHDYDHPGRTNAFL	30	18	0.598	2.991		1	Medium	0
PDE3A-BRD9500-SLFN12	829	849	ALYVAAAMHDYDHPGRTNAFL	300	18	0.817	4.085		1	Medium	0
PDE3A-BRD9500-SLFN12	829	849	ALYVAAAMHDYDHPGRTNAFL	3000	18	0.814	4.07		1	Medium	0
PDE3A-BRD9500-SLFN12	830	847	LYVAAAMHDYDHPGRTNA	30	15	0.607	3.641	2.636	2	Medium	0.293
PDE3A-BRD9500-SLFN12	830	847	LYVAAAMHDYDHPGRTNA	300	15	0.873	5.237	3.625	2	Medium	0.404
PDE3A-BRD9500-SLFN12	830	847	LYVAAAMHDYDHPGRTNA	3000	15	0.95	5.703	3.798	2	Medium	0.423
PDE3A-BRD9500-SLFN12	830	848	LYVAAAMHDYDHPGRTNAF	30	16	0.96	5.4	0.597	3	Medium	0.24
PDE3A-BRD9500-SLFN12	830	848	LYVAAAMHDYDHPGRTNAF	300	16	1.276	7.176	0.964	3	Medium	0.388
PDE3A-BRD9500-SLFN12	830	848	LYVAAAMHDYDHPGRTNAF	3000	16	1.456	8.188	1.24	3	Medium	0.499
PDE3A-BRD9500-SLFN12	830	849	LYVAAAMHDYDHPGRTNAFL	30	17	0.962	5.096	0.3	6	Medium	0.286
PDE3A-BRD9500-SLFN12	830	849	LYVAAAMHDYDHPGRTNAFL	300	17	1.328	7.031	0.38	6	Medium	0.363
PDE3A-BRD9500-SLFN12	830	849	LYVAAAMHDYDHPGRTNAFL	3000	17	1.549	8.2	0.533	6	Medium	0.508
PDE3A-BRD9500-SLFN12	831	846	YVAAAMHDYDHPGRTN	30	13	0.877	6.074	2.01	2	Medium	0.224
PDE3A-BRD9500-SLFN12	831	846	YVAAAMHDYDHPGRTN	300	13	1.121	7.76	1.52	2	Medium	0.169
PDE3A-BRD9500-SLFN12	831	846	YVAAAMHDYDHPGRTN	3000	13	1.087	7.527	0.928	2	Medium	0.103
PDE3A-BRD9500-SLFN12	831	848	YVAAAMHDYDHPGRTNAF	30	15	1.033	6.196	0.72	3	Medium	0.29
PDE3A-BRD9500-SLFN12	831	848	YVAAAMHDYDHPGRTNAF	300	15	1.373	8.238	0.977	3	Medium	0.393
PDE3A-BRD9500-SLFN12	831	848	YVAAAMHDYDHPGRTNAF	3000	15	1.431	8.588	5.463	2	Medium	0.608
PDE3A-BRD9500-SLFN12	831	849	YVAAAMHDYDHPGRTNAFL	30	16	0.923	5.19	0.211	8	Medium	0.253
PDE3A-BRD9500-SLFN12	831	849	YVAAAMHDYDHPGRTNAFL	300	16	1.267	7.127	0.255	9	Medium	0.331
PDE3A-BRD9500-SLFN12	831	849	YVAAAMHDYDHPGRTNAFL	3000	16	1.665	9.363	0.077	6	Medium	0.073
PDE3A-BRD9500-SLFN12	832	849	VAAAMHDYDHPGRTNAFL	30	15	0.9	5.4		1	Medium	0
PDE3A-BRD9500-SLFN12	832	849	VAAAMHDYDHPGRTNAFL	300	15	1.17	7.018		1	Medium	0
PDE3A-BRD9500-SLFN12	832	849	VAAAMHDYDHPGRTNAFL	3000	15	1.232	7.391		1	Medium	0
PDE3A-BRD9500-SLFN12	833	850	AAAMHDYDHPGRTNAFLV	30	15	0.9	5.4		1	Medium	0
PDE3A-BRD9500-SLFN12	833	850	AAAMHDYDHPGRTNAFLV	300	15	1.17	7.018		1	Medium	0
PDE3A-BRD9500-SLFN12	833	850	AAAMHDYDHPGRTNAFLV	3000	15	1.217	7.3		1	Medium	0
PDE3A-BRD9500-SLFN12	834	844	AAMHDYDHPGR	30	8	0.5	5.629	0.319	4	Medium	0.2
PDE3A-BRD9500-SLFN12	834	844	AAMHDYDHPGR	300	8	0.426	4.79	0.223	4	Medium	0.14
PDE3A-BRD9500-SLFN12	834	844	AAMHDYDHPGR	3000	8	0.363	4.086	0.288	4	Medium	0.181
PDE3A-BRD9500-SLFN12	834	846	AAMHDYDHPGRTN	30	10	0.861	7.749	0.188	6	Medium	0.179
PDE3A-BRD9500-SLFN12	834	846	AAMHDYDHPGRTN	300	10	1.056	9.507	0.21	6	Medium	0.2
PDE3A-BRD9500-SLFN12	834	846	AAMHDYDHPGRTN	3000	10	1.169	10.522	0.325	6	Medium	0.31
PDE3A-BRD9500-SLFN12	834	847	AAMHDYDHPGRTNA	30	11	1.344	10.999	0.44	2	Medium	0.049
PDE3A-BRD9500-SLFN12	834	847	AAMHDYDHPGRTNA	300	11	1.729	14.144	0.067	2	High	0.007
PDE3A-BRD9500-SLFN12	834	847	AAMHDYDHPGRTNA	3000	11	1.941	15.881	0.331	2	High	0.037
PDE3A-BRD9500-SLFN12	834	848	AAMHDYDHPGRTNAF	30	12	1.15	8.624	0.628	2	Medium	0.07
PDE3A-BRD9500-SLFN12	834	848	AAMHDYDHPGRTNAF	300	12	1.27	9.526	0.818	3	High	0.329
PDE3A-BRD9500-SLFN12	834	848	AAMHDYDHPGRTNAF	3000	12	1.465	10.985	1.123	3	Medium	0.452
PDE3A-BRD9500-SLFN12	834	849	AAMHDYDHPGRTNAFL	30	13	1.051	7.274	0.037	6	Medium	0.035
PDE3A-BRD9500-SLFN12	834	849	AAMHDYDHPGRTNAFL	300	13	1.441	9.974	0.068	6	Medium	0.064
PDE3A-BRD9500-SLFN12	834	849	AAMHDYDHPGRTNAFL	3000	13	1.687	11.681	0.09	6	Medium	0.086
PDE3A-BRD9500-SLFN12	835	846	AMHDYDHPGRTN	30	9	0.75	7.496	0.192	6	Medium	0.183
PDE3A-BRD9500-SLFN12	835	846	AMHDYDHPGRTN	300	9	0.911	9.114	0.258	6	Medium	0.246
PDE3A-BRD9500-SLFN12	835	846	AMHDYDHPGRTN	3000	9	0.964	9.638	0.355	6	Medium	0.339
PDE3A-BRD9500-SLFN12	835	847	AMHDYDHPGRTNA	30	10	0.926	8.335	0.52	3	High	0.209
PDE3A-BRD9500-SLFN12	835	847	AMHDYDHPGRTNA	300	10	1.087	9.786	0.612	3	High	0.247
PDE3A-BRD9500-SLFN12	835	847	AMHDYDHPGRTNA	3000	10	1.184	10.658	0.907	3	High	0.365
PDE3A-BRD9500-SLFN12	835	848	AMHDYDHPGRTNAF	30	11	1.064	8.705	0.225	4	Medium	0.141
PDE3A-BRD9500-SLFN12	835	848	AMHDYDHPGRTNAF	300	11	1.423	11.643	0.089	4	Medium	0.056
PDE3A-BRD9500-SLFN12	835	848	AMHDYDHPGRTNAF	3000	11	1.695	13.87	0.06	4	Medium	0.037
PDE3A-BRD9500-SLFN12	835	849	AMHDYDHPGRTNAFL	30	12	0.921	6.91	0.031	5	Medium	0.025
PDE3A-BRD9500-SLFN12	835	849	AMHDYDHPGRTNAFL	300	12	1.313	9.849	0.091	6	Medium	0.086
PDE3A-BRD9500-SLFN12	835	849	AMHDYDHPGRTNAFL	3000	12	1.603	12.026	0.058	6	Medium	0.055
PDE3A-BRD9500-SLFN12	837	844	HDYDHPGR	30	5	0.308	5.537		1	High	0
PDE3A-BRD9500-SLFN12	837	844	HDYDHPGR	300	5	0.303	5.448		1	High	0
PDE3A-BRD9500-SLFN12	837	844	HDYDHPGR	3000	5	0.245	4.405		1	High	0
PDE3A-BRD9500-SLFN12	837	846	HDYDHPGRTN	30	7	0.776	9.98	0.224	5	Medium	0.181
PDE3A-BRD9500-SLFN12	837	846	HDYDHPGRTN	300	7	0.955	12.272	0.249	6	Medium	0.237
PDE3A-BRD9500-SLFN12	837	846	HDYDHPGRTN	3000	7	1.061	13.642	0.379	6	Medium	0.361
PDE3A-BRD9500-SLFN12	837	847	HDYDHPGRTNA	30	8	1.111	12.499	0.35	5	Medium	0.282
PDE3A-BRD9500-SLFN12	837	847	HDYDHPGRTNA	300	8	1.46	16.421	0.3	6	Medium	0.286
PDE3A-BRD9500-SLFN12	837	847	HDYDHPGRTNA	3000	8	1.636	18.409	0.434	6	Medium	0.413
PDE3A-BRD9500-SLFN12	837	848	HDYDHPGRTNAF	30	9	0.889	8.888	0.472	2	Medium	0.052
PDE3A-BRD9500-SLFN12	837	848	HDYDHPGRTNAF	300	9	1.455	14.546	0.618	2	Medium	0.069
PDE3A-BRD9500-SLFN12	837	848	HDYDHPGRTNAF	3000	9	1.719	17.185	0.054	2	High	0.006
PDE3A-BRD9500-SLFN12	837	849	HDYDHPGRTNAFL	30	10	0.813	7.317	0.128	9	Medium	0.167
PDE3A-BRD9500-SLFN12	837	849	HDYDHPGRTNAFL	300	10	1.148	10.333	0.196	9	Medium	0.255
PDE3A-BRD9500-SLFN12	837	849	HDYDHPGRTNAFL	3000	10	1.362	12.254	0.302	9	Medium	0.393
PDE3A-BRD9500-SLFN12	838	846	DYDHPGRTN	30	6	0.867	13.001	0.282	6	Medium	0.269
PDE3A-BRD9500-SLFN12	838	846	DYDHPGRTN	300	6	0.994	14.912	0.296	6	Medium	0.282
PDE3A-BRD9500-SLFN12	838	846	DYDHPGRTN	3000	6	1.058	15.877	0.332	6	Medium	0.316
PDE3A-BRD9500-SLFN12	838	848	DYDHPGRTNAF	30	8	1.038	11.675	1.175	2	Medium	0.131
PDE3A-BRD9500-SLFN12	838	848	DYDHPGRTNAF	300	8	1.478	16.626	0.119	4	Medium	0.075
PDE3A-BRD9500-SLFN12	838	848	DYDHPGRTNAF	3000	8	1.773	19.941	0.045	4	Medium	0.028
PDE3A-BRD9500-SLFN12	838	849	DYDHPGRTNAFL	30	9	1.091	10.907	0.578	2	High	0.064
PDE3A-BRD9500-SLFN12	838	849	DYDHPGRTNAFL	300	9	1.468	14.683	0.41	2	High	0.046
PDE3A-BRD9500-SLFN12	838	849	DYDHPGRTNAFL	3000	9	1.776	17.759	0.581	2	High	0.065
PDE3A-BRD9500-SLFN12	848	859	FLVATSAPQAVL	30	9	1.18	11.799	0.234	3	High	0.094
PDE3A-BRD9500-SLFN12	848	859	FLVATSAPQAVL	300	9	1.178	11.781	0.349	3	Medium	0.141
PDE3A-BRD9500-SLFN12	848	859	FLVATSAPQAVL	3000	9	1.554	15.54	0.184	3	Medium	0.074
PDE3A-BRD9500-SLFN12	849	859	LVATSAPQAVL	30	8	1.097	12.338	0.133	3	High	0.053
PDE3A-BRD9500-SLFN12	849	859	LVATSAPQAVL	300	8	1.168	13.141	0.399	3	High	0.161
PDE3A-BRD9500-SLFN12	849	859	LVATSAPQAVL	3000	8	1.337	15.037	0.285	3	High	0.115
PDE3A-BRD9500-SLFN12	849	863	LVATSAPQAVLYNDR	30	12	1.264	9.48		1	Medium	0
PDE3A-BRD9500-SLFN12	849	863	LVATSAPQAVLYNDR	300	12	1.287	9.656		1	Medium	0
PDE3A-BRD9500-SLFN12	849	863	LVATSAPQAVLYNDR	3000	12	1.604	12.032		1	Medium	0
PDE3A-BRD9500-SLFN12	850	859	VATSAPQAVL	30	7	1.146	14.738	0.493	3	Medium	0.198
PDE3A-BRD9500-SLFN12	850	859	VATSAPQAVL	300	7	0.991	12.745	0.489	3	Medium	0.197
PDE3A-BRD9500-SLFN12	850	859	VATSAPQAVL	3000	7	1.133	14.566	0.285	3	Medium	0.115
PDE3A-BRD9500-SLFN12	850	866	VATSAPQAVLYNDRSVL	30	14	2.168	13.937		1	High	0
PDE3A-BRD9500-SLFN12	850	866	VATSAPQAVLYNDRSVL	300	14	2.113	13.581		1	High	0
PDE3A-BRD9500-SLFN12	850	866	VATSAPQAVLYNDRSVL	3000	14	2.209	14.2		1	High	0
PDE3A-BRD9500-SLFN12	850	870	VATSAPQAVLYNDRSVLENHH	30	18	1.962	9.809		1	High	0
PDE3A-BRD9500-SLFN12	850	870	VATSAPQAVLYNDRSVLENHH	300	18	1.886	9.428		1	High	0
PDE3A-BRD9500-SLFN12	850	870	VATSAPQAVLYNDRSVLENHH	3000	18	1.984	9.922		1	High	0
PDE3A-BRD9500-SLFN12	860	866	YNDRSVL	30	5	1.07	19.257	0.051	3	High	0.02
PDE3A-BRD9500-SLFN12	860	866	YNDRSVL	300	5	1.152	20.731	0.112	2	High	0.012
PDE3A-BRD9500-SLFN12	860	866	YNDRSVL	3000	5	1.295	23.307	0.239	2	High	0.027
PDE3A-BRD9500-SLFN12	860	867	YNDRSVLE	30	6	1.176	17.64	0.392	3	Medium	0.158
PDE3A-BRD9500-SLFN12	860	867	YNDRSVLE	300	6	1.093	16.4	0.437	3	Medium	0.176
PDE3A-BRD9500-SLFN12	860	867	YNDRSVLE	3000	6	1.207	18.099	0.5	3	Medium	0.201
PDE3A-BRD9500-SLFN12	860	870	YNDRSVLENHH	30	9	1.174	11.736	0.104	3	Medium	0.042
PDE3A-BRD9500-SLFN12	860	870	YNDRSVLENHH	300	9	1.234	12.341	0.129	3	Medium	0.052
PDE3A-BRD9500-SLFN12	860	870	YNDRSVLENHH	3000	9	1.185	11.847	0.181	3	Medium	0.073
PDE3A-BRD9500-SLFN12	860	876	YNDRSVLENHHAAAAWN	30	15	1.47	8.819	0.726	3	Medium	0.292
PDE3A-BRD9500-SLFN12	860	876	YNDRSVLENHHAAAAWN	300	15	1.253	7.52	0.576	3	Medium	0.232
PDE3A-BRD9500-SLFN12	860	876	YNDRSVLENHHAAAAWN	3000	15	1.397	8.379	0.748	3	Medium	0.301
PDE3A-BRD9500-SLFN12	860	877	YNDRSVLENHHAAAAWNL	30	16	1.177	6.621	0.293	5	High	0.236
PDE3A-BRD9500-SLFN12	860	877	YNDRSVLENHHAAAAWNL	300	16	1.196	6.727	0.292	6	High	0.278
PDE3A-BRD9500-SLFN12	860	877	YNDRSVLENHHAAAAWNL	3000	16	1.177	6.619	0.296	6	Medium	0.282
PDE3A-BRD9500-SLFN12	860	878	YNDRSVLENHHAAAAWNLF	30	17	1.071	5.668	0.471	5	High	0.38
PDE3A-BRD9500-SLFN12	860	878	YNDRSVLENHHAAAAWNLF	300	17	1.002	5.305	0.267	6	High	0.254
PDE3A-BRD9500-SLFN12	860	878	YNDRSVLENHHAAAAWNLF	3000	17	1.109	5.872	0.388	5	High	0.313
PDE3A-BRD9500-SLFN12	861	878	NDRSVLENHHAAAAWNLF	30	16	1.059	5.956	0.158	5	Medium	0.127
PDE3A-BRD9500-SLFN12	861	878	NDRSVLENHHAAAAWNLF	300	16	1.029	5.786	0.375	5	Medium	0.302
PDE3A-BRD9500-SLFN12	861	878	NDRSVLENHHAAAAWNLF	3000	16	0.869	4.885	0.296	4	Medium	0.186
PDE3A-BRD9500-SLFN12	862	870	DRSVLENHH	30	7	0.803	10.321		1	Medium	0
PDE3A-BRD9500-SLFN12	862	870	DRSVLENHH	300	7	0.733	9.423		1	Medium	0
PDE3A-BRD9500-SLFN12	862	870	DRSVLENHH	3000	7	0.862	11.082		1	Medium	0
PDE3A-BRD9500-SLFN12	863	872	RSVLENHHAA	30	8	0.288	3.238		1	Medium	0
PDE3A-BRD9500-SLFN12	863	872	RSVLENHHAA	300	8	0.26	2.93		1	Medium	0
PDE3A-BRD9500-SLFN12	863	872	RSVLENHHAA	3000	8	0.457	5.141		1	Medium	0
PDE3A-BRD9500-SLFN12	863	877	RSVLENHHAAAAWNL	30	13	0.581	4.023	0.446	3	High	0.179
PDE3A-BRD9500-SLFN12	863	877	RSVLENHHAAAAWNL	300	13	0.593	4.103	0.442	3	High	0.178
PDE3A-BRD9500-SLFN12	863	877	RSVLENHHAAAAWNL	3000	13	0.603	4.178	0.665	3	High	0.268
PDE3A-BRD9500-SLFN12	864	877	SVLENHHAAAAWNL	30	12	0.593	4.45	0.22	6	High	0.209
PDE3A-BRD9500-SLFN12	864	877	SVLENHHAAAAWNL	300	12	0.585	4.389	0.2	6	High	0.191
PDE3A-BRD9500-SLFN12	864	877	SVLENHHAAAAWNL	3000	12	0.528	3.958	0.185	6	Medium	0.176
PDE3A-BRD9500-SLFN12	865	877	VLENHHAAAAWNL	30	11	0.524	4.283	0.295	3	Medium	0.119
PDE3A-BRD9500-SLFN12	865	877	VLENHHAAAAWNL	300	11	0.417	3.408	0.424	3	Medium	0.171
PDE3A-BRD9500-SLFN12	865	877	VLENHHAAAAWNL	3000	11	0.417	3.408	0.477	3	Medium	0.192
PDE3A-BRD9500-SLFN12	865	878	VLENHHAAAAWNLF	30	12	0.561	4.207	0.985	2	Medium	0.11
PDE3A-BRD9500-SLFN12	865	878	VLENHHAAAAWNLF	300	12	0.545	4.085	0.316	3	Medium	0.127
PDE3A-BRD9500-SLFN12	865	878	VLENHHAAAAWNLF	3000	12	0.578	4.337	0.795	3	Medium	0.32
PDE3A-BRD9500-SLFN12	866	877	LENHHAAAAWNL	30	10	0.245	2.205		1	Medium	0
PDE3A-BRD9500-SLFN12	866	877	LENHHAAAAWNL	300	10	0.364	3.272		1	Medium	0
PDE3A-BRD9500-SLFN12	866	877	LENHHAAAAWNL	3000	10	0.394	3.542		1	Medium	0
PDE3A-BRD9500-SLFN12	867	875	ENHHAAAAW	30	7	0.317	4.074	0.082	6	Medium	0.078
PDE3A-BRD9500-SLFN12	867	875	ENHHAAAAW	300	7	0.323	4.156	0.106	6	Medium	0.101
PDE3A-BRD9500-SLFN12	867	875	ENHHAAAAW	3000	7	0.294	3.786	0.139	6	Medium	0.132
PDE3A-BRD9500-SLFN12	867	876	ENHHAAAAWN	30	8	0.56	6.294	0.57	3	Medium	0.23
PDE3A-BRD9500-SLFN12	867	876	ENHHAAAAWN	300	8	0.513	5.77	0.624	3	Medium	0.251
PDE3A-BRD9500-SLFN12	867	876	ENHHAAAAWN	3000	8	0.391	4.403	0.482	3	Medium	0.194
PDE3A-BRD9500-SLFN12	867	877	ENHHAAAAWNL	30	9	0.487	4.87	0.105	6	Medium	0.1
PDE3A-BRD9500-SLFN12	867	877	ENHHAAAAWNL	300	9	0.459	4.589	0.097	6	Medium	0.093
PDE3A-BRD9500-SLFN12	867	877	ENHHAAAAWNL	3000	9	0.413	4.133	0.189	6	Medium	0.18
PDE3A-BRD9500-SLFN12	867	878	ENHHAAAAWNLF	30	10	0.478	4.306	0.267	3	Medium	0.107
PDE3A-BRD9500-SLFN12	867	878	ENHHAAAAWNLF	300	10	0.459	4.131	0.291	3	Medium	0.117
PDE3A-BRD9500-SLFN12	867	878	ENHHAAAAWNLF	3000	10	0.411	3.697	0.485	3	Medium	0.195
PDE3A-BRD9500-SLFN12	868	878	NHHAAAAWNLF	30	9	0.405	4.046	0.278	3	Medium	0.112
PDE3A-BRD9500-SLFN12	868	878	NHHAAAAWNLF	300	9	0.395	3.953	0.329	3	Medium	0.132
PDE3A-BRD9500-SLFN12	868	878	NHHAAAAWNLF	3000	9	0.428	4.281		1	Medium	0
PDE3A-BRD9500-SLFN12	878	884	FMSRPEY	30	4	0.567	12.763	0.311	3	High	0.125
PDE3A-BRD9500-SLFN12	878	884	FMSRPEY	300	4	0.994	22.365	0.589	3	High	0.237
PDE3A-BRD9500-SLFN12	878	884	FMSRPEY	3000	4	1.344	30.241	0.925	3	High	0.372
PDE3A-BRD9500-SLFN12	878	885	FMSRPEYN	30	5	0.631	11.35	0.364	3	High	0.147
PDE3A-BRD9500-SLFN12	878	885	FMSRPEYN	300	5	1.058	19.038	0.626	3	High	0.252
PDE3A-BRD9500-SLFN12	878	885	FMSRPEYN	3000	5	1.429	25.725	0.977	3	Medium	0.393
PDE3A-BRD9500-SLFN12	878	886	FMSRPEYNF	30	6	0.606	9.087	0.297	3	Medium	0.119
PDE3A-BRD9500-SLFN12	878	886	FMSRPEYNF	300	6	0.978	14.677	0.584	3	Medium	0.235
PDE3A-BRD9500-SLFN12	878	886	FMSRPEYNF	3000	6	1.293	19.395	0.902	3	Medium	0.363
PDE3A-BRD9500-SLFN12	878	887	FMSRPEYNFL	30	7	0.505	6.487	0.428	3	Medium	0.172
PDE3A-BRD9500-SLFN12	878	887	FMSRPEYNFL	300	7	0.875	11.248	0.611	3	Medium	0.246
PDE3A-BRD9500-SLFN12	878	887	FMSRPEYNFL	3000	7	1.204	15.474	0.992	3	Medium	0.399
PDE3A-BRD9500-SLFN12	879	886	MSRPEYNF	30	5	0.524	9.439	0.258	3	Medium	0.104
PDE3A-BRD9500-SLFN12	879	886	MSRPEYNF	300	5	0.817	14.697	0.37	3	High	0.149
PDE3A-BRD9500-SLFN12	879	886	MSRPEYNF	3000	5	0.968	17.419	0.385	3	High	0.155
PDE3A-BRD9500-SLFN12	879	887	MSRPEYNFL	30	6	0.52	7.793	0.303	3	Medium	0.122
PDE3A-BRD9500-SLFN12	879	887	MSRPEYNFL	300	6	0.755	11.325	0.438	3	High	0.176
PDE3A-BRD9500-SLFN12	879	887	MSRPEYNFL	3000	6	0.903	13.543	0.502	3	Medium	0.202
PDE3A-BRD9500-SLFN12	880	887	SRPEYNFL	30	5	0.485	8.735	0.276	3	Medium	0.111
PDE3A-BRD9500-SLFN12	880	887	SRPEYNFL	300	5	0.702	12.636	0.386	3	Medium	0.155
PDE3A-BRD9500-SLFN12	880	887	SRPEYNFL	3000	5	0.846	15.22	0.544	3	Medium	0.219
PDE3A-BRD9500-SLFN12	886	900	FLINLDHVEFKHFRF	30	13	0.456	3.157	1.03	2	Medium	0.115
PDE3A-BRD9500-SLFN12	886	900	FLINLDHVEFKHFRF	300	13	0.511	3.54	1	2	Medium	0.111
PDE3A-BRD9500-SLFN12	886	900	FLINLDHVEFKHFRF	3000	13	0.631	4.366	0.594	2	Medium	0.066
PDE3A-BRD9500-SLFN12	887	900	LINLDHVEFKHFRF	30	12	0.428	3.209	0.6	2	High	0.067
PDE3A-BRD9500-SLFN12	887	900	LINLDHVEFKHFRF	300	12	0.549	4.115	0.316	2	High	0.035
PDE3A-BRD9500-SLFN12	887	900	LINLDHVEFKHFRF	3000	12	0.612	4.589	0.506	2	High	0.056
PDE3A-BRD9500-SLFN12	888	899	INLDHVEFKHFR	30	10	0.637	5.732		1	High	0
PDE3A-BRD9500-SLFN12	888	899	INLDHVEFKHFR	300	10	0.845	7.605		1	High	0
PDE3A-BRD9500-SLFN12	888	899	INLDHVEFKHFR	3000	10	0.926	8.333		1	High	0
PDE3A-BRD9500-SLFN12	888	900	INLDHVEFKHFRF	30	11	0.668	5.468	0.294	6	Medium	0.28
PDE3A-BRD9500-SLFN12	888	900	INLDHVEFKHFRF	300	11	0.801	6.552	0.591	4	Medium	0.371
PDE3A-BRD9500-SLFN12	888	900	INLDHVEFKHFRF	3000	11	1.131	9.256	0.624	5	Medium	0.502
PDE3A-BRD9500-SLFN12	890	897	LDHVEFKH	30	6	0.823	12.349	0.362	3	Medium	0.146
PDE3A-BRD9500-SLFN12	890	897	LDHVEFKH	300	6	1.024	15.353	0.594	3	High	0.239
PDE3A-BRD9500-SLFN12	890	897	LDHVEFKH	3000	6	1.736	26.046	1.448	3	Medium	0.583
PDE3A-BRD9500-SLFN12	890	898	LDHVEFKHF	30	7	0.925	11.887	1.154	2	Medium	0.128
PDE3A-BRD9500-SLFN12	890	898	LDHVEFKHF	300	7	1.02	13.11	0.898	2	Medium	0.1
PDE3A-BRD9500-SLFN12	890	898	LDHVEFKHF	3000	7	1.49	19.158	1.687	3	Medium	0.679
PDE3A-BRD9500-SLFN12	890	899	LDHVEFKHFR	30	8	0.551	6.194	0.046	4	Medium	0.029
PDE3A-BRD9500-SLFN12	890	899	LDHVEFKHFR	300	8	0.703	7.909	0.272	4	Medium	0.171
PDE3A-BRD9500-SLFN12	890	899	LDHVEFKHFR	3000	8	1.174	13.203	0.932	4	Medium	0.586
PDE3A-BRD9500-SLFN12	890	900	LDHVEFKHFRF	30	9	0.592	5.916	0.038	8	Medium	0.046
PDE3A-BRD9500-SLFN12	890	900	LDHVEFKHFRF	300	9	0.723	7.23	0.095	9	Medium	0.123
PDE3A-BRD9500-SLFN12	890	900	LDHVEFKHFRF	3000	9	0.884	8.844	0.406	5	Medium	0.327
PDE3A-BRD9500-SLFN12	891	898	DHVEFKHF	30	6	0.644	9.662	0.505	3	Medium	0.203
PDE3A-BRD9500-SLFN12	891	898	DHVEFKHF	300	6	0.873	13.095	0.799	3	Medium	0.322
PDE3A-BRD9500-SLFN12	891	898	DHVEFKHF	3000	6	1.53	22.956	1.921	3	Medium	0.773
PDE3A-BRD9500-SLFN12	891	899	DHVEFKHFR	30	7	0.595	7.644	0.216	6	High	0.206
PDE3A-BRD9500-SLFN12	891	899	DHVEFKHFR	300	7	0.844	10.852	0.292	6	High	0.278
PDE3A-BRD9500-SLFN12	891	899	DHVEFKHFR	3000	7	1.424	18.31	0.699	6	High	0.666
PDE3A-BRD9500-SLFN12	891	900	DHVEFKHFRF	30	8	0.459	5.162	0.123	6	High	0.117
PDE3A-BRD9500-SLFN12	891	900	DHVEFKHFRF	300	8	0.615	6.921	0.173	6	High	0.164
PDE3A-BRD9500-SLFN12	891	900	DHVEFKHFRF	3000	8	1.042	11.726	0.47	6	High	0.448
PDE3A-BRD9500-SLFN12	893	899	VEFKHFR	30	5	0.198	3.567	0.184	3	Medium	0.074
PDE3A-BRD9500-SLFN12	893	899	VEFKHFR	300	5	0.255	4.598	0.225	3	Medium	0.091
PDE3A-BRD9500-SLFN12	893	899	VEFKHFR	3000	5	0.689	12.405	1.176	3	Medium	0.473
PDE3A-BRD9500-SLFN12	900	917	FLVIEAILATDLKKHFDF	30	16	0.88	4.952		1	High	0
PDE3A-BRD9500-SLFN12	900	917	FLVIEAILATDLKKHFDF	300	16	1.117	6.285		1	High	0
PDE3A-BRD9500-SLFN12	900	917	FLVIEAILATDLKKHFDF	3000	16	1.3	7.314		1	High	0
PDE3A-BRD9500-SLFN12	906	912	ILATDLK	30	5	0.877	15.783	0.133	3	Medium	0.053
PDE3A-BRD9500-SLFN12	906	912	ILATDLK	300	5	1.004	18.064	0.211	3	Medium	0.085
PDE3A-BRD9500-SLFN12	906	912	ILATDLK	3000	5	1.536	27.641	0.193	2	Medium	0.021
PDE3A-BRD9500-SLFN12	906	914	ILATDLKKH	30	7	1.106	14.224	0.386	3	Medium	0.156
PDE3A-BRD9500-SLFN12	906	914	ILATDLKKH	300	7	1.017	13.081	0.367	2	Medium	0.041
PDE3A-BRD9500-SLFN12	906	914	ILATDLKKH	3000	7	1.713	22.02	0.187	2	Medium	0.021
PDE3A-BRD9500-SLFN12	906	915	ILATDLKKHF	30	8	1.461	16.436		1	Medium	0
PDE3A-BRD9500-SLFN12	906	915	ILATDLKKHF	300	8	1.662	18.702	0.151	2	Medium	0.017
PDE3A-BRD9500-SLFN12	906	915	ILATDLKKHF	3000	8	1.959	22.042	2.526	2	Medium	0.281
PDE3A-BRD9500-SLFN12	906	919	ILATDLKKHFDFVA	30	12	1.316	9.872	0.231	3	Medium	0.093
PDE3A-BRD9500-SLFN12	906	919	ILATDLKKHFDFVA	300	12	1.634	12.252	0.204	3	Medium	0.082
PDE3A-BRD9500-SLFN12	906	919	ILATDLKKHFDFVA	3000	12	1.958	14.688	0.747	3	Medium	0.301
PDE3A-BRD9500-SLFN12	906	920	ILATDLKKHFDFVAK	30	13	1.244	8.611		1	High	0
PDE3A-BRD9500-SLFN12	906	920	ILATDLKKHFDFVAK	300	13	1.524	10.551		1	High	0
PDE3A-BRD9500-SLFN12	906	920	ILATDLKKHFDFVAK	3000	13	1.61	11.15		1	Medium	0
PDE3A-BRD9500-SLFN12	906	922	ILATDLKKHFDFVAKFN	30	15	1.259	7.553		1	Medium	0
PDE3A-BRD9500-SLFN12	906	922	ILATDLKKHFDFVAKFN	300	15	1.755	10.528		1	Medium	0
PDE3A-BRD9500-SLFN12	906	922	ILATDLKKHFDFVAKFN	3000	15	1.783	10.697		1	Medium	0
PDE3A-BRD9500-SLFN12	906	926	ILATDLKKHFDFVAKFNGKVN	30	19	1.744	8.26		1	Medium	0
PDE3A-BRD9500-SLFN12	906	926	ILATDLKKHFDFVAKFNGKVN	300	19	2.475	11.723		1	Medium	0
PDE3A-BRD9500-SLFN12	906	926	ILATDLKKHFDFVAKFNGKVN	3000	19	3.416	16.18		1	Medium	0
PDE3A-BRD9500-SLFN12	906	927	ILATDLKKHFDFVAKFNGKVND	30	20	1.803	8.116		1	Medium	0
PDE3A-BRD9500-SLFN12	906	927	ILATDLKKHFDFVAKFNGKVND	300	20	2.756	12.401	4.058	2	Medium	0.452
PDE3A-BRD9500-SLFN12	906	927	ILATDLKKHFDFVAKFNGKVND	3000	20	4.129	18.581	11.465	2	Medium	1.276
PDE3A-BRD9500-SLFN12	906	928	ILATDLKKHFDFVAKFNGKVNDD	30	21	2.293	9.827	1.564	2	Medium	0.174
PDE3A-BRD9500-SLFN12	906	928	ILATDLKKHFDFVAKFNGKVNDD	300	21	2.824	12.101	1.037	2	Medium	0.115
PDE3A-BRD9500-SLFN12	906	928	ILATDLKKHFDFVAKFNGKVNDD	3000	21	4.684	20.075	2.779	3	Medium	1.119
PDE3A-BRD9500-SLFN12	906	940	ILATDLKKHFDFVAKFNGKVNDDVGIDWTNENDRL	30	33	3.988	10.875	0.936	2	High	0.104
PDE3A-BRD9500-SLFN12	906	940	ILATDLKKHFDFVAKFNGKVNDDVGIDWTNENDRL	300	33	4.5	12.273	0.624	2	High	0.069
PDE3A-BRD9500-SLFN12	906	940	ILATDLKKHFDFVAKFNGKVNDDVGIDWTNENDRL	3000	33	6.233	16.999	0.902	2	High	0.1
PDE3A-BRD9500-SLFN12	908	917	ATDLKKHFDF	30	8	0.795	8.947		1	Medium	0
PDE3A-BRD9500-SLFN12	908	917	ATDLKKHFDF	300	8	0.936	10.53		1	Medium	0
PDE3A-BRD9500-SLFN12	908	917	ATDLKKHFDF	3000	8	1.095	12.314		1	Medium	0
PDE3A-BRD9500-SLFN12	908	940	ATDLKKHFDFVAKFNGKVNDDVGIDWTNENDRL	30	31	3.359	9.752		1	High	0
PDE3A-BRD9500-SLFN12	908	940	ATDLKKHFDFVAKFNGKVNDDVGIDWTNENDRL	300	31	4.642	13.476		1	High	0
PDE3A-BRD9500-SLFN12	908	940	ATDLKKHFDFVAKFNGKVNDDVGIDWTNENDRL	3000	31	5.336	15.492		1	High	0
PDE3A-BRD9500-SLFN12	909	917	TDLKKHFDF	30	7	0.812	10.438	0.256	3	Medium	0.103
PDE3A-BRD9500-SLFN12	909	917	TDLKKHFDF	300	7	1.041	13.386	0.309	3	Medium	0.124
PDE3A-BRD9500-SLFN12	909	917	TDLKKHFDF	3000	7	1.313	16.886	0.375	3	Medium	0.151
PDE3A-BRD9500-SLFN12	911	926	LKKHFDFVAKFNGKVN	30	14	0.985	6.331	0.462	3	Medium	0.186
PDE3A-BRD9500-SLFN12	911	926	LKKHFDFVAKFNGKVN	300	14	1.416	9.106	1.596	2	Medium	0.178
PDE3A-BRD9500-SLFN12	911	926	LKKHFDFVAKFNGKVN	3000	14	2.448	15.734	8.955	2	Medium	0.997
PDE3A-BRD9500-SLFN12	911	928	LKKHFDFVAKFNGKVNDD	30	16	1.457	8.195	0.367	6	Medium	0.349
[truncated: 713 more rows]
