# Supplementary material for: Structure of PDE3A-SLFN12 complex reveals requirements for activation of SLFN12 RNase
Source: Nat Commun. 2021 Jul 16;12:4375. doi: 10.1038/s41467-021-24495-w (PMC8285493; doi:10.1038/s41467-021-24495-w)
Supplement: Supplementary file 5 — Supplementary Data 2 [file 41467_2021_24495_MOESM5_ESM.xlsx]

## Sheet: DMS read counts
	variant_by_nt	variant_by_aa	POS	wt_codon	vt_codon	wt_aa	vt_aa	delta_nt	Rep1_Time_0.ct_frctn	Rep1_DMSO.ct_frctn	Rep1_100_nM_Trequinsin.ct_frctn	Rep1_10_nM_DNMDP.ct_frctn	Rep1_100_nM_DNMDP.ct_frctn	Rep2_Time_0.ct_frctn	Rep2_DMSO.ct_frctn	Rep2_100_nM_Trequinsin.ct_frctn	Rep2_10_nM_DNMDP.ct_frctn	Rep2_100_nM_DNMDP.ct_frctn	Rep3_Time_0.ct_frctn	Rep3_DMSO.ct_frctn	Rep3_100_nM_Trequinsin.ct_frctn	Rep3_10_nM_DNMDP.ct_frctn	Rep3_100_nM_DNMDP.ct_frctn	pDNA_library_pMT025_PDE3A_14pgPCR.ct_frctn
1	GAC|668|GAA	D668E	668	GAC	GAA	D	E	1	0.000155415	0.000550659	0.000391695	0.00013297	6.72e-05	0.000172387	0.000548783	0.000438255	0.00012595	0.000408353	0.000611946	0.000173601	0.000142692	0.000258152	0.000498104	0.000236679
2	GAC|668|AGC	D668S	668	GAC	AGC	D	S	2	6.45e-05	6.34e-05	7.71e-05	7.16e-05	7.83e-05	6.98e-05	4.56e-05	6.76e-05	2.21e-05	1.46e-05	5.91e-05	9.33e-05	6.56e-05	5.73e-05	3.55e-05	7e-05
3	GAC|668|TGG	D668W	668	GAC	TGG	D	W	3	6.06e-05	9.53e-05	0.000104773	4.56e-05	5.71e-05	9.92e-05	0.000125394	6.85e-05	3.87e-05	4.81e-05	8.14e-05	0.000114613	9.04e-05	7.49e-05	6.06e-05	9.8e-05
4	GAC|668|CCG	D668P	668	GAC	CCG	D	P	3	7.53e-05	7.31e-05	4.55e-05	2.81e-05	0.000104235	5.93e-05	5.57e-05	5.38e-05	3.14e-05	2.01e-05	4.06e-05	3.55e-05	5.56e-05	2.3e-05	5.84e-05	5.75e-05
5	GAC|668|TAT	D668Y	668	GAC	TAT	D	Y	2	5.31e-05	7.38e-05	5.43e-05	4.8e-05	2.32e-05	7.75e-05	5.32e-05	9.33e-05	4.28e-05	3.28e-05	6.26e-05	8.91e-05	7.04e-05	5.67e-05	4.72e-05	6.83e-05
6	GAC|668|AAG	D668K	668	GAC	AAG	D	K	2	7.44e-05	9.61e-05	6.53e-05	7e-05	4.23e-05	9.52e-05	9.05e-05	5.92e-05	8.98e-05	3.5e-05	7.08e-05	6.38e-05	8.09e-05	6.49e-05	2.68e-05	8.84e-05
7	GAC|668|ATT	D668I	668	GAC	ATT	D	I	3	0.000115799	7.42e-05	7.38e-05	5.89e-05	3.6e-05	9.41e-05	9.43e-05	7.18e-05	8.34e-05	3.89e-05	7.79e-05	0.000109003	8.98e-05	2.79e-05	6.5e-05	0.000103749
8	GAC|668|CAA	D668Q	668	GAC	CAA	D	Q	2	5.61e-05	6.59e-05	8.09e-05	7.56e-05	5.07e-05	6.39e-05	9.52e-05	7.8e-05	8.22e-05	3.38e-05	5.97e-05	9.27e-05	0.000103496	7.04e-05	3.14e-05	7.22e-05
9	GAC|668|AAT	D668N	668	GAC	AAT	D	N	2	6.18e-05	7.6e-05	6.34e-05	4.44e-05	1.41e-05	6.18e-05	6.61e-05	4.9e-05	2.62e-05	2.63e-05	5.16e-05	6.92e-05	8.35e-05	5.1e-05	3.79e-05	8.36e-05
10	GAC|668|ATG	D668M	668	GAC	ATG	D	M	3	0.000135905	8.91e-05	0.000131731	3.25e-05	4.86e-05	0.000127448	0.000142643	8.91e-05	9.91e-05	5.06e-05	0.000125724	0.000120079	0.000145026	0.000128832	1.16e-05	0.000123271
11	GAC|668|TGA	D668Z	668	GAC	TGA	D	Z	3	8.84e-05	0.000124347	0.000118301	0.000214957	0.000425288	0.000109686	8.81e-05	0.000106348	0.000276531	0.000476811	8.16e-05	0.000111765	0.00012797	0.000370946	0.000636536	0.000100836
12	GAC|668|GTG	D668V	668	GAC	GTG	D	V	2	0.000197256	0.000134194	0.000145035	5.83e-05	9.88e-05	0.00016489	0.000168773	0.000113345	8.88e-05	0.000102809	0.000127836	0.000182018	0.000118575	9.71e-05	2.19e-05	0.000146506
13	GAC|668|ACA	D668T	668	GAC	ACA	D	T	3	6.38e-05	5.46e-05	6.14e-05	3.25e-05	2.36e-06	6.19e-05	8.46e-05	8.19e-05	2.39e-05	3.01e-05	6.13e-05	6.76e-05	7.76e-05	7.74e-05	2.94e-05	6.75e-05
14	GAC|668|TTC	D668F	668	GAC	TTC	D	F	2	5.36e-05	6.36e-05	7.1e-05	0.000298357	4.05e-05	6e-05	5.57e-05	7.35e-05	6.41e-05	1.94e-05	5.75e-05	7.98e-05	7.68e-05	4.41e-05	0.000116461	7.04e-05
15	GAC|668|GGA	D668G	668	GAC	GGA	D	G	2	0.000159697	9.32e-05	0.000126621	3.63e-05	7.33e-06	9.89e-05	7.76e-05	6.66e-05	0.000109107	6.58e-05	0.000118628	0.000115257	0.000108154	0.000104986	3.38e-05	0.000111048
16	GAC|668|GCA	D668A	668	GAC	GCA	D	A	2	0.000110547	5.47e-05	8.95e-05	4.4e-05	7.27e-06	0.000102502	8.97e-05	8.48e-05	5.13e-05	6.86e-05	9.32e-05	8.92e-05	9.96e-05	5.82e-05	5.26e-05	9.46e-05
17	GAC|668|TTA	D668L	668	GAC	TTA	D	L	3	0.000104102	8.36e-05	9.42e-05	7.29e-05	2.08e-05	8.03e-05	7.7e-05	6.06e-05	1.91e-05	6.92e-05	8e-05	6.54e-05	0.000104279	8.22e-05	2.65e-05	7.78e-05
18	GAC|668|TGC	D668C	668	GAC	TGC	D	C	2	7.32e-05	6.33e-05	5.18e-05	0.000132719	8.14e-06	6.61e-05	4.85e-05	6.87e-05	2.06e-05	3.26e-05	3.53e-05	3.73e-05	7.14e-05	2.75e-05	5.22e-05	6.6e-05
19	GAC|668|CAT	D668H	668	GAC	CAT	D	H	2	5.37e-05	8.87e-05	8.73e-05	2.77e-05	8.16e-05	8.54e-05	6.86e-05	9.03e-05	5.76e-05	3.5e-05	9.1e-05	8.14e-05	6.86e-05	3.15e-05	6.14e-06	7.63e-05
20	GAC|668|AGA	D668R	668	GAC	AGA	D	R	3	8.64e-05	8.45e-05	8.99e-05	8.09e-05	2.18e-05	0.000100354	0.000117144	9.6e-05	9.15e-05	2.5e-05	0.000110356	5.83e-05	0.000106344	6.68e-05	2.72e-05	9.5e-05
21	AAA|669|ATG	K669M	669	AAA	ATG	K	M	2	7.8e-05	8.18e-05	9.78e-05	9.49e-05	5.72e-05	8.33e-05	0.000104617	9.18e-05	3.25e-05	5.72e-05	7.3e-05	8.86e-05	0.000103225	5.17e-05	5.47e-05	9.44e-05
22	AAA|669|CAC	K669H	669	AAA	CAC	K	H	2	0.000101925	0.000123467	0.000111342	0.000119009	2e-05	0.000111328	0.000116286	0.000120582	6.52e-05	6.58e-05	8.56e-05	0.000114347	0.000147622	9.12e-05	7.85e-05	0.000130737
23	AAA|669|GTA	K669V	669	AAA	GTA	K	V	2	0.000152757	0.000124952	0.000154681	7.26e-05	6.36e-05	0.000178769	0.000149787	7.46e-05	0.00010377	6.31e-05	9.79e-05	0.000191196	0.000170743	0.000142576	4.63e-05	0.000137811
24	AAA|669|TCA	K669S	669	AAA	TCA	K	S	2	0.000125737	0.000137763	0.000109602	5.28e-05	4.63e-05	0.000127843	0.000140756	0.000108864	4.39e-05	6.51e-05	9.21e-05	8.97e-05	0.000105521	7.01e-05	2.5e-05	0.000113841
25	AAA|669|TGA	K669Z	669	AAA	TGA	K	Z	2	9e-05	0.000160182	0.000130352	0.000196897	0.000507364	0.000166855	0.00014495	0.00010358	0.000421505	0.000579296	0.000112242	0.000146993	0.000124089	0.000417375	0.000493141	0.000118546
26	AAA|669|CTG	K669L	669	AAA	CTG	K	L	3	0.000121345	0.000114938	0.000139214	0.000102886	3.38e-05	0.000128356	0.000106822	8.65e-05	4.91e-05	6.18e-05	0.000119784	0.000135633	0.0001595	0.000102943	0.000131355	0.000126442
27	AAA|669|GCC	K669A	669	AAA	GCC	K	A	3	0.000121533	9.45e-05	6.84e-05	2.48e-05	3.64e-05	0.000101409	8.45e-05	9.66e-05	7.8e-05	6.58e-05	8.74e-05	8.05e-05	0.000119772	0.000120033	6.77e-05	0.000110568
28	AAA|669|TGG	K669W	669	AAA	TGG	K	W	3	0.000155111	0.000119067	0.000124795	0.000113481	1.1e-05	0.000134573	0.00016332	0.000109644	7.63e-05	0.000105292	0.000119199	0.000141958	0.000125851	7.33e-05	6.29e-05	0.000128057
29	AAA|669|TTC	K669F	669	AAA	TTC	K	F	3	0.000105652	8.91e-05	7.57e-05	4.94e-05	6.2e-05	8.75e-05	7.2e-05	8.83e-05	3.5e-05	6.49e-05	0.00014198	8.33e-05	8.71e-05	7.16e-05	1.8e-05	9.41e-05
30	AAA|669|ATT	K669I	669	AAA	ATT	K	I	2	6.41e-05	7.03e-05	5.19e-05	6.57e-05	5.79e-06	3.96e-05	3.89e-05	5.97e-05	4.98e-05	5.35e-05	7.39e-05	5.74e-05	5.91e-05	3.12e-05	6.01e-05	5.49e-05
31	AAA|669|CCT	K669P	669	AAA	CCT	K	P	3	8.17e-05	0.000113742	9.84e-05	9.19e-05	2.74e-05	0.000112004	7.6e-05	0.000114964	2.39e-05	2.93e-05	8.66e-05	0.000106056	0.000143932	6.65e-05	2.34e-05	0.000111186
32	AAA|669|ACC	K669T	669	AAA	ACC	K	T	2	0.000111541	9.29e-05	8.13e-05	8.04e-05	5.65e-05	0.000116494	8.52e-05	9.66e-05	2.92e-05	9.16e-05	9.12e-05	0.000124729	0.000109793	6.42e-05	6.02e-05	0.000108804
33	AAA|669|CAG	K669Q	669	AAA	CAG	K	Q	2	0.00012194	8.91e-05	0.000143424	5.93e-05	4.94e-05	0.000108463	0.000132139	0.000128843	9.2e-05	8.16e-05	0.000112288	0.000132669	0.000129666	0.000207644	4.39e-05	0.000119261
34	AAA|669|GAT	K669D	669	AAA	GAT	K	D	2	0.00013306	0.000129356	8.84e-05	4.77e-05	5.93e-05	9.87e-05	0.000111447	0.000137468	0.000151953	6.82e-05	9.44e-05	0.000118052	0.000138969	7.35e-05	0.000100215	0.000118608
35	AAA|669|GAG	K669E	669	AAA	GAG	K	E	2	0.00012905	7.92e-05	0.000127456	8.07e-05	7.15e-05	0.000139519	0.000129016	0.000124613	0.000117799	7.79e-05	0.000120392	0.000122582	0.00010532	7.88e-05	2.96e-05	0.000121597
36	AAA|669|CGG	K669R	669	AAA	CGG	K	R	3	8.86e-05	0.000135312	0.000115068	8.2e-05	5.43e-05	0.000112707	7.61e-05	9.67e-05	2.92e-05	5.93e-05	8.92e-05	9.33e-05	9.57e-05	3.43e-05	9.83e-06	9.92e-05
37	AAA|669|AAT	K669N	669	AAA	AAT	K	N	1	0.000130911	0.000107262	0.000109352	5.82e-05	8.63e-05	0.000114793	9.25e-05	0.000124728	8.58e-05	5.24e-05	0.000101203	9.6e-05	0.000107669	6.57e-05	6.19e-05	0.000107337
38	AAA|669|TAC	K669Y	669	AAA	TAC	K	Y	2	0.000108534	0.000108552	9.6e-05	4.83e-05	4.13e-05	9.17e-05	0.000113163	7.88e-05	9.1e-05	3.97e-05	7.67e-05	8.63e-05	0.000120486	5.75e-05	5.55e-05	0.000116649
39	AAA|669|GGC	K669G	669	AAA	GGC	K	G	3	0.000102551	0.000121549	0.000105487	3.09e-05	3.51e-05	0.000120869	0.000112066	0.000106703	0.000101977	6.16e-05	0.000106254	0.00012566	0.000122874	5.81e-05	4.68e-05	0.00012359
40	AAA|669|TGC	K669C	669	AAA	TGC	K	C	3	0.000131775	9.65e-05	0.000121214	8.64e-05	3.36e-05	0.000139492	0.000108109	9.45e-05	4.91e-05	8.5e-05	0.000141462	0.000115687	0.000130038	0.000131877	8.16e-05	0.000125961
41	CCA|670|ACC	P670T	670	CCA	ACC	P	T	2	5.39e-05	8.32e-05	7.53e-05	3.91e-05	4.98e-05	8.5e-05	6.83e-05	5.75e-05	3.94e-05	1.83e-05	3.93e-05	8.19e-05	6.93e-05	6.64e-05	3.42e-05	6.18e-05
42	CCA|670|GCT	P670A	670	CCA	GCT	P	A	2	8.52e-05	0.00011442	6.73e-05	1.27e-05	4.14e-05	9.47e-05	0.000103753	7.79e-05	5.13e-05	0.000122664	8.43e-05	7.54e-05	0.000112118	6.04e-05	6.97e-05	9.5e-05
43	CCA|670|CAC	P670H	670	CCA	CAC	P	H	2	0.000175543	0.000115226	0.000109136	1.39e-05	6.23e-05	0.000188265	0.000175302	9.28e-05	4.22e-05	0.000123037	0.000101776	0.000128459	0.000163373	0.000127812	0.000100259	0.000148297
44	CCA|670|GAT	P670D	670	CCA	GAT	P	D	3	6.12e-05	6.19e-05	7.33e-05	2.97e-05	2.22e-05	5.76e-05	6.45e-05	5.31e-05	3.54e-05	7.79e-05	8.6e-05	0.000103334	8.02e-05	4.21e-05	6.5e-06	7.88e-05
45	CCA|670|TTT	P670F	670	CCA	TTT	P	F	3	0.000189804	0.000121853	0.000133709	4.49e-05	2.24e-05	0.000114146	5.22e-05	9.32e-05	0.00011333	6.07e-05	0.000131763	0.00010587	0.000128565	0.000152585	3.2e-05	0.000138763
46	CCA|670|GTC	P670V	670	CCA	GTC	P	V	3	0.000125575	4.75e-05	8.53e-05	1.48e-05	6.81e-05	0.000119102	0.000106783	5.73e-05	4.43e-05	9.79e-05	8.59e-05	7.59e-05	0.000110628	4.44e-05	2.29e-05	0.00011301
47	CCA|670|GAG	P670E	670	CCA	GAG	P	E	3	9.74e-05	7.11e-05	9.98e-05	6.48e-05	4.17e-05	0.000126523	0.000125571	0.000116798	3.54e-05	5.76e-05	7.78e-05	0.000126715	0.000129659	7.19e-05	5.89e-05	0.000122907
48	CCA|670|ATG	P670M	670	CCA	ATG	P	M	3	8.94e-05	5.06e-05	5.36e-05	3.83e-05	0.000104692	0.000103704	8.85e-05	4.14e-05	4.88e-05	7.22e-05	7.48e-05	7.58e-05	9.48e-05	8.96e-05	0.000135282	9.88e-05
49	CCA|670|TAC	P670Y	670	CCA	TAC	P	Y	3	9.82e-05	0.000122494	0.000149119	6.81e-05	0.000121982	0.000161241	0.0001	9.35e-05	8.32e-05	5.8e-05	0.000135042	0.000166677	0.000151669	0.000100745	8.54e-05	0.000146843
50	CCA|670|CAG	P670Q	670	CCA	CAG	P	Q	2	0.000149911	0.000107813	0.00011055	0.000115995	7.14e-05	0.000131292	0.000151835	0.000133364	6.83e-05	3.87e-05	9.26e-05	0.000100584	0.000132501	0.000106887	8.87e-05	0.000124758
51	CCA|670|CTG	P670L	670	CCA	CTG	P	L	2	0.000107071	8.37e-05	9.39e-05	0.000117911	4.3e-05	0.000105667	8.47e-05	6.89e-05	3.02e-05	3.01e-05	0.000105603	8.15e-05	0.000122946	0.000114274	0.000100525	9.87e-05
52	CCA|670|TAA	P670Z	670	CCA	TAA	P	Z	2	8.65e-05	5.44e-05	6.21e-05	0.000157365	0.000296653	6.18e-05	6.94e-05	8.39e-05	0.000117453	0.000317572	4.8e-05	5.43e-05	5.02e-05	0.000132598	0.00027337	6.4e-05
53	CCA|670|TCT	P670S	670	CCA	TCT	P	S	2	0.000118397	8.9e-05	8.6e-05	5.91e-05	2.81e-05	0.00010116	6.91e-05	8.32e-05	3.89e-06	2.79e-05	9.3e-05	0.000138447	6.5e-05	0.000106537	1.92e-05	0.000102507
54	CCA|670|CGT	P670R	670	CCA	CGT	P	R	2	0.00010347	7.53e-05	0.000125444	9.05e-05	0.000116254	7.99e-05	0.000113285	9.32e-05	2.44e-05	8.26e-05	0.000100157	9.97e-05	8.36e-05	8.95e-05	8.14e-05	0.000108586
55	CCA|670|TGG	P670W	670	CCA	TGG	P	W	3	6.73e-05	6.56e-05	5.77e-05	9.55e-05	2.33e-05	8.88e-05	9.33e-05	9.48e-05	5.09e-05	5.67e-05	0.000136319	8.37e-05	0.000101447	5.8e-05	1.34e-05	9.27e-05
56	CCA|670|TGT	P670C	670	CCA	TGT	P	C	3	6.59e-05	7.53e-05	0.000115857	1.73e-05	1.24e-05	0.000103147	7.39e-05	0.000100043	8.2e-05	1.49e-05	8.48e-05	8.59e-05	0.000106433	8.95e-05	1.1e-06	0.00012146
57	CCA|670|AAC	P670N	670	CCA	AAC	P	N	3	8.85e-05	0.000108933	0.000132358	6.29e-05	9.2e-05	0.000132671	8.58e-05	0.000113589	6.38e-05	1.54e-05	8.07e-05	0.000148507	0.000136226	0.000128014	7.07e-05	0.000116175
58	CCA|670|GGA	P670G	670	CCA	GGA	P	G	2	7.88e-05	9.5e-05	0.000123133	6.24e-05	6.78e-05	7.61e-05	8.57e-05	0.000110964	0.000158648	0.000106953	0.000102021	9.41e-05	0.000116833	0.000127102	9.06e-05	0.000122293
59	CCA|670|AAG	P670K	670	CCA	AAG	P	K	3	9.48e-05	6.95e-05	8.41e-05	7.93e-05	0.00015937	7.95e-05	8.62e-05	7.15e-05	8.68e-05	3.43e-05	7.06e-05	8.44e-05	9.87e-05	3.41e-05	2.69e-05	0.00010244
60	CCA|670|ATC	P670I	670	CCA	ATC	P	I	3	4.91e-05	6.83e-05	7.03e-05	7.64e-05	7.13e-05	9.32e-05	9.91e-05	7.38e-05	2e-05	7.04e-05	0.000113694	0.000117407	0.000127318	6.43e-05	0.000112426	9.9e-05
61	ATT|671|CCC	I671P	671	ATT	CCC	I	P	3	0.000122347	9.44e-05	0.000239244	4.14e-05	9.57e-05	0.0001566	0.000151925	0.000156723	8.84e-05	9.13e-05	0.000100909	0.000172841	0.000214575	0.000110064	4.8e-05	0.00020381
62	ATT|671|TGA	I671Z	671	ATT	TGA	I	Z	3	0.000201596	0.000218655	0.000244909	0.000427982	0.000726939	0.000256728	0.000238785	0.000141447	0.0005689	0.000866777	0.000218985	0.000254226	0.000249709	0.000595026	0.000832413	0.000221159
63	ATT|671|GCA	I671A	671	ATT	GCA	I	A	3	0.000151189	9.09e-05	0.000108749	2.82e-05	8.21e-05	0.000153232	5.75e-05	0.000122954	1.75e-05	1.65e-05	0.000102174	0.000111041	0.000114486	4.81e-05	3.65e-05	0.000121945
64	ATT|671|GAG	I671E	671	ATT	GAG	I	E	3	8.56e-05	5.74e-05	7.9e-05	4.88e-05	6.93e-06	0.000122785	5.26e-05	7.86e-05	5.78e-05	4.43e-05	6.3e-05	0.00010667	5.65e-05	5.19e-05	6.04e-05	9.29e-05
65	ATT|671|TAC	I671Y	671	ATT	TAC	I	Y	3	8.18e-05	0.000145477	0.000152616	8.98e-05	4.17e-05	0.000137706	7.38e-05	0.000113112	6.98e-05	3.89e-05	9.87e-05	0.000174805	0.000134317	7.03e-05	7.6e-05	0.000136954
66	ATT|671|GAC	I671D	671	ATT	GAC	I	D	3	0.000103798	9.54e-05	0.00010755	5.3e-05	3.71e-05	0.000110312	0.000143927	0.000102981	5.39e-05	5.03e-05	8.86e-05	9.26e-05	0.000133381	4.45e-05	0.000123629	0.000121477
67	ATT|671|TGG	I671W	671	ATT	TGG	I	W	3	5.82e-05	4.87e-05	5.27e-05	8.16e-05	2.3e-05	4.82e-05	7.2e-05	4.66e-05	7.8e-06	5.66e-05	5.9e-05	7.44e-05	8.01e-05	4.06e-05	1.37e-05	6.15e-05
68	ATT|671|CGA	I671R	671	ATT	CGA	I	R	3	0.000115494	0.000103687	0.000136043	0.000112636	0.000135012	0.000114654	0.000103964	0.000107162	6.79e-05	0.000107459	7.73e-05	0.00011898	0.00010359	9.69e-05	2.62e-05	0.000133912
69	ATT|671|AAG	I671K	671	ATT	AAG	I	K	2	6.03e-05	3.52e-05	5.22e-05	8.88e-05	9.54e-06	4.4e-05	4.89e-05	3.47e-05	4.49e-05	2.24e-05	6.29e-05	5.42e-05	4.98e-05	1.65e-05	4.16e-05	6.14e-05
70	ATT|671|CAG	I671Q	671	ATT	CAG	I	Q	3	8.73e-05	5.12e-05	7.47e-05	3.91e-05	4.3e-05	8.34e-05	6.48e-05	3.76e-05	6.05e-05	5.39e-05	6.23e-05	7.24e-05	7.95e-05	8.08e-06	8.37e-05	9.13e-05
71	ATT|671|AAC	I671N	671	ATT	AAC	I	N	2	7.24e-05	0.000115531	7.88e-05	6.72e-05	5.96e-05	0.000101313	5.76e-05	8.7e-05	6.95e-05	3.61e-05	9.17e-05	0.000131019	0.000123747	0.000105183	8.06e-05	0.000118066
72	ATT|671|ATG	I671M	671	ATT	ATG	I	M	1	5.61e-05	6.31e-05	6.54e-05	1.33e-05	5.39e-05	6.1e-05	6.68e-05	8.1e-05	2.19e-05	2.82e-05	7.95e-05	5.13e-05	7.52e-05	7.4e-05	4.08e-05	7.8e-05
73	ATT|671|TGC	I671C	671	ATT	TGC	I	C	3	0.000111717	9.19e-05	0.000159856	4.57e-05	5.26e-05	9.2e-05	0.000110783	8.76e-05	0.000113481	6.92e-05	0.000118665	0.000133946	0.000126258	8.47e-05	9.25e-05	0.00012375
74	ATT|671|GGT	I671G	671	ATT	GGT	I	G	2	0.000165475	0.000122508	0.000125827	5.96e-05	6.74e-05	0.000135653	0.000100618	0.000101739	0.000138423	0.000103712	9.82e-05	0.000138154	0.00015828	8.2e-05	3.35e-05	0.000133494
75	ATT|671|GTG	I671V	671	ATT	GTG	I	V	2	0.000159535	7.73e-05	0.00014333	4.43e-05	2.51e-05	0.000108312	8.39e-05	0.000127167	4.14e-05	0.000101427	0.000117662	0.000127252	0.000151763	8.66e-05	4.11e-05	0.000140163
76	ATT|671|ACC	I671T	671	ATT	ACC	I	T	2	0.00011267	6.59e-05	9.35e-05	7.84e-05	1.69e-05	8.39e-05	5.89e-05	6.19e-05	5.32e-05	5.8e-05	7.79e-05	8.19e-05	0.000141925	8.29e-05	3.61e-05	0.000111724
77	ATT|671|TTG	I671L	671	ATT	TTG	I	L	2	0.000123626	0.000126579	0.000131129	8.93e-05	2.13e-05	9.75e-05	0.000120953	0.000100183	5.6e-05	3.5e-05	0.000133084	0.000139645	0.00011998	6.11e-05	6.66e-05	0.000124118
78	ATT|671|TCC	I671S	671	ATT	TCC	I	S	3	0.00017851	0.000169402	0.000168602	8.64e-05	0.000265362	0.000158995	0.000116931	0.000124626	7.76e-05	0.000109001	0.000123355	9.37e-05	0.00019079	0.000176627	8.01e-05	0.000166872
79	ATT|671|CAT	I671H	671	ATT	CAT	I	H	2	6.9e-05	0.000124965	0.000106378	2.87e-05	3.72e-05	0.000104547	0.000164701	0.000137698	4.21e-05	5.49e-05	0.000127572	0.00013152	0.000142717	4.45e-05	4.2e-05	0.000112252
80	ATT|671|TTC	I671F	671	ATT	TTC	I	F	2	0.000172662	0.000100219	0.000132587	6.45e-05	8.01e-05	0.000123022	8.7e-05	0.000135529	5.43e-05	9.53e-05	0.000102545	0.000142909	0.000125926	7.65e-05	0.000112576	0.000114725
81	CTT|672|TGG	L672W	672	CTT	TGG	L	W	3	8.56e-05	9.85e-05	0.000121257	3.01e-05	2.78e-05	0.000122269	0.000109129	9.74e-05	7.41e-05	5.53e-05	0.000104075	0.000147759	0.000131946	4.98e-05	5.57e-05	0.000116644
82	CTT|672|TGA	L672Z	672	CTT	TGA	L	Z	3	5.88e-05	0.000112479	7.03e-05	0.000204663	0.000451416	9.49e-05	0.000141534	5.25e-05	0.000245157	0.000421329	8.72e-05	6.92e-05	0.000107377	0.000223257	0.000234256	8.43e-05
83	CTT|672|GCA	L672A	672	CTT	GCA	L	A	3	8.59e-05	0.000122217	7.88e-05	0.000112322	4.9e-05	9.47e-05	5.82e-05	8.63e-05	7.51e-05	4.97e-05	8.81e-05	9.97e-05	7.61e-05	3.99e-05	1.34e-05	8e-05
84	CTT|672|TTG	L672B	672	CTT	TTG	L	B	2	8.99e-05	9.47e-05	8e-05	5.14e-05	5.84e-06	9.87e-05	7e-05	8.18e-05	5.61e-05	1.74e-05	5.01e-05	9.24e-05	9.4e-05	6.18e-05	6.4e-05	8.76e-05
85	CTT|672|TCT	L672S	672	CTT	TCT	L	S	2	8.4e-05	0.000118474	0.000117805	5.07e-05	6.72e-05	8.41e-05	8.74e-05	9.21e-05	0.000114439	5.09e-05	0.000101849	8.94e-05	9.58e-05	0.000135439	0.000105081	8.95e-05
86	CTT|672|GAT	L672D	672	CTT	GAT	L	D	2	0.000112997	7.55e-05	0.000102101	5.04e-05	5.99e-05	0.000130583	0.000152267	9.9e-05	2.99e-05	0.00011058	0.000121534	8e-05	0.000133886	6.95e-05	9.21e-05	0.000116437
87	CTT|672|TTC	L672F	672	CTT	TTC	L	F	2	9.46e-05	4.75e-05	4.89e-05	3.19e-05	5.55e-05	7.79e-05	6.31e-05	5.8e-05	1.98e-05	9.36e-06	5.25e-05	9.46e-05	5.15e-05	3.59e-05	5.66e-05	8.13e-05
88	CTT|672|CAC	L672H	672	CTT	CAC	L	H	2	8.73e-05	0.000104038	7.95e-05	6.55e-05	0.000102326	9.04e-05	0.000105328	0.0001	4.64e-05	2.8e-05	7.55e-05	9.95e-05	9.07e-05	6.08e-05	0.000106735	9.92e-05
89	CTT|672|CCA	L672P	672	CTT	CCA	L	P	2	0.000147591	8.84e-05	0.000125727	3.21e-05	8.7e-05	0.00010076	0.000127154	0.000127594	8.58e-05	5.08e-05	0.000115117	0.000144508	0.000115345	0.00013965	7.49e-05	0.000115818
90	CTT|672|AGG	L672R	672	CTT	AGG	L	R	3	0.000209507	0.000137657	0.000162542	0.000107411	5.44e-05	0.000152984	0.000160389	0.000116788	7.58e-05	6.07e-05	0.000108271	0.000138974	0.000142093	0.000117819	7.82e-05	0.000152022
91	CTT|672|GTC	L672V	672	CTT	GTC	L	V	2	0.000118555	7.63e-05	9.59e-05	8.33e-05	9.53e-06	9.42e-05	9.6e-05	7.34e-05	6.9e-05	3.16e-05	9.34e-05	7.73e-05	7.89e-05	3.87e-05	0.000101773	8.6e-05
92	CTT|672|GAG	L672E	672	CTT	GAG	L	E	3	9.08e-05	0.000120233	0.000106966	5.6e-05	7.38e-05	0.000121652	0.000110858	7.95e-05	4.63e-05	4.42e-05	9.64e-05	0.000113665	0.000122721	8.18e-05	4.51e-05	0.000116746
93	CTT|672|ATA	L672I	672	CTT	ATA	L	I	2	6.16e-05	9.69e-05	8.18e-05	1.85e-05	1.92e-05	9.38e-05	9.66e-05	7.92e-05	5.49e-05	7.64e-05	8.13e-05	8.64e-05	8.58e-05	7.12e-05	0.000111738	7.51e-05
94	CTT|672|AAT	L672N	672	CTT	AAT	L	N	2	6.1e-05	9.17e-05	7.44e-05	5.15e-05	5.87e-05	8.66e-05	8.59e-05	6.03e-05	2.09e-05	5.53e-05	7.87e-05	8.7e-05	7.5e-05	2.77e-05	1.61e-05	7.59e-05
95	CTT|672|ACT	L672T	672	CTT	ACT	L	T	2	0.000109598	5.73e-05	7.95e-05	0.00015037	0.000135829	7.95e-05	7.75e-05	8.2e-05	5e-05	2.39e-05	9.1e-05	7.12e-05	0.000113132	4.36e-05	7.12e-05	7.92e-05
96	CTT|672|AAA	L672K	672	CTT	AAA	L	K	3	6.05e-05	5.48e-05	5.62e-05	6.02e-05	1.56e-05	6.28e-05	6.77e-05	6.06e-05	1.56e-05	1.29e-05	2.9e-05	8.19e-05	6.29e-05	2.73e-05	1.11e-05	5.86e-05
97	CTT|672|CAA	L672Q	672	CTT	CAA	L	Q	2	0.00012685	0.000100709	0.000147129	3.75e-05	0.00013622	0.000144389	8.79e-05	0.000132468	7.6e-05	5.55e-05	0.000106767	0.000130618	0.000133378	7.2e-05	7.77e-05	0.000130677
98	CTT|672|GGG	L672G	672	CTT	GGG	L	G	3	6.37e-05	4.94e-05	6.89e-05	5.07e-05	7.19e-05	5.61e-05	3.93e-05	4.67e-05	5.9e-05	2.88e-05	6.96e-05	9.59e-05	8.64e-05	3.56e-05	1.55e-05	7.21e-05
99	CTT|672|ATG	L672M	672	CTT	ATG	L	M	2	0.00010268	8.79e-05	7.75e-05	9.15e-05	3.36e-05	9.99e-05	9.65e-05	6.03e-05	3.66e-05	6.6e-05	5.63e-05	8.22e-05	0.00010218	5.19e-05	3.61e-05	8.79e-05
100	CTT|672|TAC	L672Y	672	CTT	TAC	L	Y	3	0.000134338	8.98e-05	9.83e-05	4.3e-05	0.000259004	7.93e-05	0.000101952	0.000100226	4.34e-05	8.65e-05	0.000120972	0.000170384	0.000118631	5.26e-05	3.04e-05	0.000112154
101	CTT|672|TTA	L672B	672	CTT	TTA	L	B	2	8.7e-05	5.64e-05	7.97e-05	1.56e-05	3.82e-05	7.36e-05	7.43e-05	7.67e-05	2.66e-05	9.28e-05	9.24e-05	8.4e-05	0.000110083	4.49e-05	3.49e-05	8.37e-05
102	CTT|672|TGT	L672C	672	CTT	TGT	L	C	2	7.36e-05	5.81e-05	5.29e-05	5.92e-05	6.55e-05	8.4e-05	8.75e-05	8.51e-05	0.000101908	7.6e-05	6.72e-05	9.4e-05	0.000105273	3.76e-05	9.55e-05	9.16e-05
103	GCT|673|CCC	A673P	673	GCT	CCC	A	P	2	9.75e-05	9.04e-05	8.23e-05	8.28e-05	2.84e-05	6.51e-05	4.74e-05	6.99e-05	8.47e-05	2.75e-05	4.03e-05	0.000132469	6.72e-05	6.8e-05	3.54e-05	9.43e-05
104	GCT|673|GAC	A673D	673	GCT	GAC	A	D	2	9.57e-05	0.000109076	8.16e-05	0.000112795	3.11e-05	9.91e-05	7.31e-05	8.42e-05	3.76e-05	7.96e-05	9.89e-05	0.000103931	8.48e-05	9.51e-05	0.000134953	8.94e-05
105	GCT|673|ATC	A673I	673	GCT	ATC	A	I	3	9.37e-05	0.00011162	0.000101548	6.99e-05	8.5e-05	6.8e-05	8.28e-05	4.46e-05	8.2e-05	2.05e-05	6.31e-05	9.84e-05	8.11e-05	7.92e-05	5.35e-05	9.48e-05
106	GCT|673|TGC	A673C	673	GCT	TGC	A	C	3	3.02e-05	3.28e-05	3.04e-05	1.46e-06	9.57e-06	1.9e-05	3.71e-05	4.08e-05	3.09e-05	3.15e-05	2.66e-05	2.57e-05	3.51e-05	1.79e-05	1.64e-05	2.74e-05
107	GCT|673|TTC	A673F	673	GCT	TTC	A	F	3	9.62e-05	8.3e-05	0.000122219	0.000133624	2.16e-05	0.000143585	0.000181303	9.32e-05	0.000105925	6.29e-05	0.000118412	0.000118196	0.000120172	0.000194864	7.07e-05	0.000119769
108	GCT|673|GGC	A673G	673	GCT	GGC	A	G	2	8.57e-05	7.13e-05	8.78e-05	2.33e-05	9.55e-05	8.67e-05	7.3e-05	5.81e-05	9.31e-05	3.92e-05	8.68e-05	7.54e-05	9.37e-05	5.19e-05	3.72e-05	9.05e-05
109	GCT|673|ATG	A673M	673	GCT	ATG	A	M	3	0.000155414	0.000138768	0.000136554	8.9e-05	3.42e-05	0.000151091	0.000125966	0.000112546	3.58e-05	8.96e-05	0.000145366	0.000169748	0.000147762	0.000146248	5.88e-05	0.000126132
110	GCT|673|TAC	A673Y	673	GCT	TAC	A	Y	3	0.000114688	0.000150377	0.000147155	7.45e-05	7.87e-06	0.000136829	7.51e-05	0.00010746	7.2e-05	0.000137293	0.000105048	0.000178481	0.000148931	0.000105669	0.000108966	0.000147295
111	GCT|673|TGG	A673W	673	GCT	TGG	A	W	3	9.72e-05	0.000104866	0.000103211	0.000126392	9.26e-05	0.000119082	0.000102162	8.78e-05	0.000116174	8.24e-05	8.58e-05	0.000102538	0.000108084	0.000124265	2.54e-05	9.96e-05
112	GCT|673|CAC	A673H	673	GCT	CAC	A	H	3	0.000111408	0.000108571	0.000117497	7.29e-05	0.000150261	0.000155997	0.000127982	5.07e-05	0.000152609	2.68e-05	0.000122664	9.69e-05	0.000142041	7.7e-05	8.58e-05	0.000125519
113	GCT|673|TAG	A673Z	673	GCT	TAG	A	Z	3	0.00021443	0.000200382	0.000200784	0.000527171	0.000782504	0.000193368	0.000203092	0.000156876	0.000387828	0.000765238	0.000190746	0.000268528	0.000239421	0.000532831	0.000844313	0.000195815
114	GCT|673|AGC	A673S	673	GCT	AGC	A	S	3	8.75e-05	5.93e-05	7.72e-05	1.91e-05	6.42e-05	9e-05	6.37e-05	7.03e-05	2.31e-05	2.92e-05	5.34e-05	9.88e-05	9.72e-05	6.97e-05	2.43e-05	8.29e-05
115	GCT|673|CTT	A673L	673	GCT	CTT	A	L	2	8.86e-05	9.69e-05	0.000100929	8.37e-05	2.21e-05	9.95e-05	0.000117414	9.59e-05	0.000108465	6.22e-05	8.03e-05	0.000102731	0.000101719	7.13e-05	4.5e-05	0.000104549
116	GCT|673|GAG	A673E	673	GCT	GAG	A	E	2	8.06e-05	0.000102149	0.000118259	9.1e-05	9.44e-05	9.89e-05	0.000101577	8.34e-05	6.67e-05	8.95e-05	0.000152729	9.66e-05	0.000127511	6.85e-05	9.69e-05	0.000111925
117	GCT|673|AAT	A673N	673	GCT	AAT	A	N	2	7.97e-05	0.000103691	6.08e-05	2.78e-05	1.85e-05	5.41e-05	6.57e-05	9.38e-05	4.78e-05	3.5e-05	5.31e-05	4.49e-05	9.59e-05	7.15e-05	5.62e-05	6.87e-05
118	GCT|673|AGA	A673R	673	GCT	AGA	A	R	3	0.000142974	0.000133551	0.000176451	8.37e-05	5.36e-05	0.000161011	0.000111314	0.000114154	0.000134043	5.59e-05	0.000137671	0.000145781	0.000162187	0.000101046	7.07e-05	0.000142668
119	GCT|673|ACC	A673T	673	GCT	ACC	A	T	2	7.31e-05	5.33e-05	7.78e-05	5.7e-05	4.05e-05	9.38e-05	9.64e-05	6.46e-05	6.32e-05	2.88e-05	9e-05	0.000108587	0.000105039	6.61e-05	9.79e-05	9.71e-05
120	GCT|673|CAG	A673Q	673	GCT	CAG	A	Q	3	0.000111037	0.000110987	0.000121063	3.69e-05	8.33e-05	9.88e-05	0.000102494	9.5e-05	6.1e-05	9.52e-05	8.63e-05	0.000117433	0.000129246	0.000157536	9.93e-05	0.000128071
121	GCT|673|AAG	A673K	673	GCT	AAG	A	K	3	9.47e-05	0.000131337	0.000128604	0.000121113	6.71e-05	0.000113399	0.000165537	0.00012531	7.08e-05	6.4e-05	0.000125769	0.000148664	0.00013509	9.4e-05	9.99e-05	0.000117251
122	GCT|673|GTA	A673V	673	GCT	GTA	A	V	2	6.45e-05	6.73e-05	5.47e-05	2.67e-05	2.39e-05	4.79e-05	5.95e-05	4.48e-05	6.47e-05	1.53e-05	3.5e-05	3.96e-05	5.74e-05	5.81e-05	5.01e-05	5.97e-05
123	CCA|674|TGA	P674Z	674	CCA	TGA	P	Z	2	0.000136917	0.000170708	0.000142641	0.000304004	0.000806701	0.000132315	9.16e-05	0.000156584	0.000247013	0.000661127	0.000122317	0.00012644	0.000149232	0.000343746	0.000381159	0.000117573
124	CCA|674|ATC	P674I	674	CCA	ATC	P	I	3	0.000125684	0.000102482	0.00012516	0.000154494	3.4e-05	0.000135374	0.000127113	0.000136439	0.000149562	7.7e-05	8.11e-05	0.00011222	0.00014969	0.000112012	5.96e-05	0.000124142
125	CCA|674|GGG	P674G	674	CCA	GGG	P	G	3	0.000137942	0.000124387	0.000150633	0.000119502	8.33e-05	0.000131849	0.0001181	0.000119868	8.28e-05	6.15e-05	0.000118424	0.000134176	0.000133115	0.000134624	0.000105733	0.000144727
126	CCA|674|TCG	P674S	674	CCA	TCG	P	S	2	9.18e-05	8.64e-05	6.7e-05	3.48e-05	1.52e-05	8.72e-05	0.000126491	8.23e-05	2.27e-05	5.59e-05	0.000126468	7.65e-05	8.91e-05	7.21e-05	3.84e-05	9e-05
127	CCA|674|CTC	P674L	674	CCA	CTC	P	L	2	0.000141746	9.49e-05	0.000146833	7.82e-05	8.64e-05	0.000173514	0.000135374	0.000117435	9.32e-05	0.000128265	9.92e-05	0.000117944	0.000140142	0.000156663	0.000133534	0.000155893
128	CCA|674|TGT	P674C	674	CCA	TGT	P	C	3	0.000107161	0.000107281	0.000125794	5.73e-05	8.96e-05	0.000106341	7.15e-05	9.86e-05	4.99e-05	6.62e-05	0.000103454	0.00015163	0.000158682	2.62e-05	2e-05	0.00012703
129	CCA|674|GAC	P674D	674	CCA	GAC	P	D	3	0.000191793	0.000124519	0.000153592	9.23e-05	0.000167272	0.000145739	0.000144564	0.000105472	9.19e-05	0.00010136	0.000132825	0.000165572	0.00017322	0.000145315	8.33e-05	0.000142137
130	CCA|674|TTT	P674F	674	CCA	TTT	P	F	3	0.00013249	9.4e-05	0.000142862	9.31e-05	4.69e-05	9.82e-05	9.53e-05	8.41e-05	5.4e-05	5.09e-05	7.48e-05	0.000160605	0.000121694	0.000114208	0.00017538	0.000117734
131	CCA|674|AAA	P674K	674	CCA	AAA	P	K	2	9.58e-05	7.21e-05	7.16e-05	3.84e-05	5.45e-05	6.94e-05	8.83e-05	8.21e-05	1.94e-05	6.85e-05	6.08e-05	9.09e-05	7.15e-05	5.23e-05	6.76e-05	7.72e-05
132	CCA|674|ACT	P674T	674	CCA	ACT	P	T	2	0.000160199	8.31e-05	0.000110111	7.7e-05	4.31e-05	0.000126392	0.000111023	0.000120955	0.00012477	3.84e-05	0.000127389	0.000124213	0.000121964	0.000107882	3.05e-05	0.0001179
133	CCA|674|TGG	P674W	674	CCA	TGG	P	W	3	0.000129719	0.000116682	0.000142909	3.96e-05	1.66e-05	0.000153049	0.000119921	0.000115037	0.000137035	6.19e-05	0.000141548	0.000196667	0.000146723	0.000100432	8.25e-05	0.000142203
134	CCA|674|CAT	P674H	674	CCA	CAT	P	H	2	4.6e-05	6.36e-05	5.76e-05	3.8e-05	6.57e-05	8.53e-05	8.18e-05	7.95e-05	4.19e-05	2.69e-05	8.17e-05	9.44e-05	7.31e-05	2.06e-05	0.00011089	8.2e-05
135	CCA|674|GAG	P674E	674	CCA	GAG	P	E	3	0.000219261	0.000133722	0.000118117	7.59e-05	4.88e-05	0.000125948	0.000106873	7.99e-05	4.69e-05	4.83e-05	0.000117657	0.000109421	0.00011564	8.15e-05	0.000120071	0.000145225
136	CCA|674|AGG	P674R	674	CCA	AGG	P	R	3	7.27e-05	9.26e-05	0.000100039	0.000107857	7.41e-05	9.08e-05	0.000118446	0.000112286	8.86e-05	7.59e-05	0.000104156	8.2e-05	0.000108296	0.000115071	9.54e-05	0.000115077
137	CCA|674|CAG	P674Q	674	CCA	CAG	P	Q	2	0.000161368	0.000151334	0.000127385	0.000150752	4.19e-05	0.000164357	0.000108723	8.74e-05	3.3e-05	6.9e-05	0.000116231	0.000147752	0.000183302	9.67e-05	5.97e-05	0.000143021
138	CCA|674|GCT	P674A	674	CCA	GCT	P	A	2	9.98e-05	0.000128218	0.000111496	0.000119502	7.86e-05	0.000173284	0.000169023	0.000111358	0.000195675	7.45e-05	0.000180212	0.00013069	0.000192133	0.000100772	8.78e-05	0.000127495
139	CCA|674|TAC	P674Y	674	CCA	TAC	P	Y	3	9.08e-05	0.000111816	0.000128846	0.000127611	6.03e-05	9.62e-05	0.000103254	7.6e-05	0.000110442	6.97e-05	0.000111301	0.000167082	0.000113332	9.71e-05	2.55e-05	0.000113683
140	CCA|674|GTG	P674V	674	CCA	GTG	P	V	3	0.000188962	0.000141846	0.000125606	5.17e-05	8.6e-05	0.000159446	9.95e-05	0.000119868	7.38e-05	2.64e-05	0.00012009	0.000160495	0.000189106	0.000100641	0.000122429	0.000167304
141	CCA|674|AAC	P674N	674	CCA	AAC	P	N	3	7.31e-05	7.98e-05	7.67e-05	5.41e-05	1.33e-05	8.77e-05	8.32e-05	0.000102849	8.55e-05	7.2e-05	9.09e-05	0.000112001	0.000118487	8.97e-05	1.86e-05	9.56e-05
142	CCA|674|ATG	P674M	674	CCA	ATG	P	M	3	0.000119268	8.46e-05	0.000121826	2.58e-05	4.16e-05	0.000101955	0.000114642	9.39e-05	7.47e-05	9.8e-05	9.82e-05	0.000133709	0.000130926	0.00010864	6.17e-05	0.000113052
143	GAA|675|TGA	E675Z	675	GAA	TGA	E	Z	2	1.41e-05	3.91e-05	4.31e-05	0.000176466	0.000128417	5.82e-05	5.33e-05	3.63e-05	9.16e-05	8.16e-05	2.57e-05	4.77e-05	2.81e-05	5.26e-05	0.000120545	3.43e-05
144	GAA|675|CCT	E675P	675	GAA	CCT	E	P	3	9.35e-05	7.3e-05	0.000132385	1.63e-05	2.52e-05	0.000107947	7.04e-05	6.46e-05	4.42e-05	8.05e-05	6.75e-05	0.000136594	7.5e-05	7.59e-05	9.55e-05	0.000113519
145	GAA|675|AAC	E675N	675	GAA	AAC	E	N	2	0.000102289	7.34e-05	7.13e-05	7.42e-05	5.57e-06	5.63e-05	5.71e-05	0.000125189	3.65e-05	2.25e-05	9.52e-05	7.71e-05	8.21e-05	9.87e-05	1.55e-05	8.3e-05
146	GAA|675|AGC	E675S	675	GAA	AGC	E	S	3	0.000113009	9.21e-05	0.000120016	9.56e-05	4.33e-05	0.000134862	9.68e-05	0.000109231	8.54e-05	2.17e-05	0.000128837	0.000148297	0.000143726	0.000102305	5.58e-05	0.000131491
147	GAA|675|TGG	E675W	675	GAA	TGG	E	W	3	0.00010687	7.56e-05	7.73e-05	5.29e-05	2.3e-05	8.85e-05	9.97e-05	8.79e-05	0.000109881	4.36e-05	8.74e-05	8.22e-05	0.000107854	4.98e-05	5.65e-05	9.59e-05
148	GAA|675|CAC	E675H	675	GAA	CAC	E	H	2	0.00011753	9.97e-05	0.000134668	9.2e-05	4.4e-05	8.68e-05	0.000104151	9.19e-05	3.74e-05	6.19e-05	0.00010997	0.000173859	8.85e-05	0.000102486	0.00017349	0.000126767
149	GAA|675|TTT	E675F	675	GAA	TTT	E	F	3	0.000114386	8.62e-05	8.06e-05	3.93e-05	4.2e-05	8.71e-05	0.000104265	4.09e-05	9.72e-05	8e-05	5.68e-05	8.8e-05	7.53e-05	3.95e-05	6.57e-05	8.97e-05
150	GAA|675|TAT	E675Y	675	GAA	TAT	E	Y	2	7.88e-05	0.000118572	9.96e-05	6.67e-05	0.000137549	9.27e-05	0.000103259	7.32e-05	0.000131582	7.24e-05	6.65e-05	0.000111332	0.000119513	1.37e-05	8.29e-05	0.000103376
151	GAA|675|AGG	E675R	675	GAA	AGG	E	R	3	9.13e-05	8.23e-05	0.000115636	4.3e-05	8.78e-05	0.000112956	0.000115835	7.76e-05	4.9e-05	0.000104676	9.99e-05	0.000138395	0.000145754	5.96e-05	1.55e-05	0.000111933
152	GAA|675|TGC	E675C	675	GAA	TGC	E	C	3	8.02e-05	8.97e-05	0.000101077	0.000120476	4.68e-05	0.000105429	9.65e-05	4.88e-05	9.02e-05	2.91e-05	0.000120782	6.3e-05	9.94e-05	8.95e-05	0.000163154	9.88e-05
153	GAA|675|ACG	E675T	675	GAA	ACG	E	T	3	0.000137772	7.34e-05	8.12e-05	7.56e-05	2.84e-05	8.06e-05	8.69e-05	7.65e-05	5.7e-05	5.59e-05	9.33e-05	7.16e-05	0.000148736	9.31e-05	4.56e-05	0.000115798
154	GAA|675|AAG	E675K	675	GAA	AAG	E	K	2	0.000115823	8.84e-05	0.000116288	0.000103531	1.44e-05	0.000173379	0.000137489	0.00015682	5.44e-05	0.000111773	0.000128272	0.000177269	0.0001315	0.000158053	2.84e-05	0.000142063
155	GAA|675|ATG	E675M	675	GAA	ATG	E	M	3	0.00018164	0.00014098	0.000178789	6.27e-05	9.55e-05	0.000153316	9.01e-05	0.000116479	3.03e-05	3.84e-05	0.00016262	0.000198657	0.000152344	9.08e-05	1.45e-05	0.000162184
156	GAA|675|ATT	E675I	675	GAA	ATT	E	I	3	7.97e-05	9.84e-05	0.000109533	6.57e-05	1.14e-05	0.000105507	0.000126536	0.000111265	0.000147287	7.63e-05	0.000149203	7.75e-05	0.00015628	7.98e-05	0.000143628	0.000117153
157	GAA|675|CTA	E675L	675	GAA	CTA	E	L	2	0.000133977	9.83e-05	0.00011235	9.95e-05	9.88e-05	0.000153391	0.000119938	8.44e-05	7.14e-05	3.68e-05	9.3e-05	9.12e-05	0.00011775	4.42e-05	1.54e-05	0.000123409
158	GAA|675|GAC	E675D	675	GAA	GAC	E	D	1	0.000103756	8.03e-05	7.82e-05	6.1e-05	4.06e-05	8.2e-05	9.48e-05	8.54e-05	7.25e-05	8.15e-05	6.63e-05	6.64e-05	0.000103377	3.89e-05	3.38e-05	8.5e-05
159	GAA|675|GGG	E675G	675	GAA	GGG	E	G	2	0.000113138	6.56e-05	0.000113391	0.000101499	0.000164183	8.71e-05	7.06e-05	6.07e-05	0.000114384	9.89e-05	5.74e-05	0.000102941	8.71e-05	0.00011883	1.34e-05	0.000100589
160	GAA|675|GCC	E675A	675	GAA	GCC	E	A	2	0.00013363	0.000131712	8.76e-05	6.19e-05	0.000135088	8.38e-05	0.000114676	5.72e-05	0.000110208	4.7e-05	0.000105134	8.07e-05	0.000112101	4.61e-05	7.33e-05	0.000101447
161	GAA|675|GTG	E675V	675	GAA	GTG	E	V	2	0.000140959	0.000123662	0.000119837	8.15e-05	0.000174203	0.000122414	0.000128014	0.000104318	9.99e-06	8.35e-05	8.61e-05	0.000140198	0.000152527	6.52e-05	3.42e-05	0.000127023
162	GAA|675|CAG	E675Q	675	GAA	CAG	E	Q	2	7.8e-05	0.000114968	0.000128169	4.43e-05	0.000107153	0.000133097	0.000118373	0.000118227	6.32e-05	3.76e-05	8.36e-05	0.000183844	0.000153268	6.63e-05	1.88e-05	0.000140114
163	CCT|676|GGA	P676G	676	CCT	GGA	P	G	3	0.000149417	0.000105189	0.000131402	0.00018282	7.96e-06	0.000111016	0.000103829	0.000109803	0.000106531	9.59e-05	0.000109257	8.47e-05	0.000149361	0.000131944	4.02e-05	0.000135006
164	CCT|676|CAC	P676H	676	CCT	CAC	P	H	2	0.000131906	0.000122125	0.000123349	0.000173254	0.000153935	0.000156835	0.000101077	0.000127178	6.88e-05	7.26e-05	0.000154048	0.000105669	0.000142937	9.57e-05	0.000118519	0.000125901
165	CCT|676|GAT	P676D	676	CCT	GAT	P	D	2	0.000141688	0.000104122	0.000119833	9.94e-05	0.000104248	9.58e-05	0.000107712	0.000121497	5.83e-05	5.27e-05	0.000148484	0.000170542	0.000127032	8.12e-05	3.46e-05	0.000124745
166	CCT|676|TTC	P676F	676	CCT	TTC	P	F	3	0.000126711	0.000113353	0.000116017	5.5e-05	4.29e-05	9.62e-05	0.000112285	6.75e-05	6.88e-05	8.35e-05	9.84e-05	0.000154318	0.000164927	7.94e-05	8.67e-05	0.000123531
167	CCT|676|TAC	P676Y	676	CCT	TAC	P	Y	3	0.000124019	7.24e-05	0.000117735	5.1e-05	1.48e-05	0.000114793	0.000123314	7.99e-05	9.95e-05	7.74e-05	0.000127259	0.000111338	0.000124004	9.33e-05	7.69e-05	0.000109333
168	CCT|676|AAT	P676N	676	CCT	AAT	P	N	2	0.000121443	8.27e-05	7.63e-05	4.88e-05	5.41e-05	0.000123719	7.72e-05	0.000103888	0.000118395	4.68e-05	0.000101318	0.000119543	0.000106551	5.99e-05	7.57e-05	0.000121427
169	CCT|676|GTT	P676V	676	CCT	GTT	P	V	2	0.000109904	0.000126966	0.000126176	5.17e-05	6.69e-05	0.000130456	0.000126559	9.24e-05	0.000135213	0.000119701	8.92e-05	0.00015122	0.000172846	9.19e-05	1.13e-05	0.000140085
170	CCT|676|GCC	P676A	676	CCT	GCC	P	A	2	0.000111243	6.25e-05	9e-05	9.64e-05	2.65e-05	9.44e-05	7.2e-05	8.2e-05	7.45e-05	3.05e-05	0.000101341	0.00010339	9.23e-05	7.86e-05	5.01e-05	8.3e-05
171	CCT|676|TAA	P676Z	676	CCT	TAA	P	Z	3	9.93e-05	0.000134081	0.000151432	0.000431863	0.000677801	0.000156146	0.000126077	0.000100318	0.000447095	0.000658627	0.000107583	0.000161642	0.000151338	0.000371339	0.000489572	0.000134223
172	CCT|676|CAG	P676Q	676	CCT	CAG	P	Q	2	0.000146016	0.000115826	0.000140019	0.000113467	0.000131387	0.000125761	0.000130017	0.000134307	9.1e-05	0.000110613	0.000148096	0.000174067	0.000165983	0.000139019	4.19e-05	0.000167598
173	CCT|676|GAG	P676E	676	CCT	GAG	P	E	3	8.33e-05	8.65e-05	8.92e-05	9.06e-05	2.24e-05	0.000101187	0.000131198	6.49e-05	7.16e-05	0.000107136	6.43e-05	0.000113695	7.56e-05	6.07e-05	3.12e-05	9.79e-05
174	CCT|676|TTA	P676L	676	CCT	TTA	P	L	3	0.000109975	0.00011593	7.08e-05	0.000112235	0.000198148	0.000118006	0.000129364	8.72e-05	0.000144075	0.000103511	0.000137029	0.000170017	0.000162055	0.000156572	0.000151441	0.000132248
175	CCT|676|CGG	P676R	676	CCT	CGG	P	R	2	0.000136947	0.000125025	0.000142181	0.000166873	0.00020334	0.000157633	0.000168627	8.8e-05	0.000177062	7.55e-05	0.000115053	0.000172093	0.000142016	0.000163744	0.000180234	0.000155626
176	CCT|676|TGC	P676C	676	CCT	TGC	P	C	3	8.36e-05	0.000105828	0.000168123	0.000118778	5.45e-05	0.000119828	0.000172692	8.98e-05	4.25e-05	6.15e-05	0.000100256	0.000212003	0.000133023	0.00012252	6.78e-05	0.000136232
177	CCT|676|ACA	P676T	676	CCT	ACA	P	T	2	7.07e-05	0.000105463	0.00012192	2.76e-05	6.12e-05	6.45e-05	0.000103972	7.05e-05	9.57e-05	3.43e-05	9.41e-05	8.19e-05	8.06e-05	5.1e-05	3.82e-05	9.71e-05
178	CCT|676|AGC	P676S	676	CCT	AGC	P	S	3	0.000120988	6.73e-05	7.76e-05	0.000215747	0.000106799	0.000114819	0.00010957	0.000125513	7.73e-05	0.000128951	0.000102969	0.000118833	0.00011792	4.31e-05	6.22e-05	0.0001268
179	CCT|676|TGG	P676W	676	CCT	TGG	P	W	3	0.000130082	0.000106375	0.000114082	9.93e-05	5.09e-05	7.04e-05	7.26e-05	8.06e-05	0.000159189	0.000160092	9.22e-05	0.000121473	0.000127741	9.32e-05	8.56e-05	9.96e-05
180	CCT|676|ATT	P676I	676	CCT	ATT	P	I	2	0.000117658	0.000151938	8.7e-05	4.96e-05	5.91e-05	0.000119911	9.38e-05	0.000103528	0.000161311	5.13e-05	9.66e-05	0.000109642	0.000123071	6.73e-05	0.000146471	0.000110388
181	CCT|676|AAA	P676K	676	CCT	AAA	P	K	3	0.000120029	0.000127468	8.96e-05	2.8e-05	7.81e-05	9.73e-05	9.2e-05	9.19e-05	0.00012591	7.44e-05	7.05e-05	0.000129251	0.000136297	9.8e-05	3.5e-05	0.000117845
182	CCT|676|ATG	P676M	676	CCT	ATG	P	M	3	7.93e-05	0.000107424	0.000101479	0.000157356	2.54e-05	9.04e-05	8.82e-05	9.57e-05	3.88e-05	5.79e-05	9.28e-05	9.72e-05	0.000106091	0.000118631	6.44e-05	9.7e-05
183	CTT|677|TTA	L677B	677	CTT	TTA	L	B	2	0.000130756	0.000148125	0.000164001	4.55e-05	0.00010543	0.00015742	0.000131443	0.000147848	5.73e-05	9.47e-05	0.000109782	0.000134925	0.000152894	4.98e-05	8.75e-05	0.000160603
184	CTT|677|AAC	L677N	677	CTT	AAC	L	N	3	7.09e-05	9.75e-05	0.000112602	8.43e-05	2.6e-05	9.83e-05	0.000137724	0.000119343	4.76e-05	7.94e-05	9.32e-05	0.000121554	0.000124996	0.000121376	5.57e-05	0.000126219
185	CTT|677|GAT	L677D	677	CTT	GAT	L	D	2	0.000178665	0.000130384	0.00018819	0.000122192	4.67e-05	0.000215256	0.000124928	0.00015161	0.00018858	0.0001	0.000154681	0.000162714	0.000157553	8.92e-05	0.000158426	0.000165739
186	CTT|677|TGA	L677Z	677	CTT	TGA	L	Z	3	7.64e-05	0.000145173	8.86e-05	0.00024808	0.00038752	0.000117659	0.000165851	8.39e-05	0.000307778	0.000465013	0.00012163	0.00012455	0.000109897	0.000307612	0.000340659	0.000116171
187	CTT|677|GCG	L677A	677	CTT	GCG	L	A	3	0.000118026	0.000113447	0.000104123	7.02e-05	7.61e-05	0.000130537	0.000104689	0.000124341	6.68e-05	0.000150662	8.12e-05	0.00017573	0.000118097	9.4e-05	0.000112678	0.000137302
188	CTT|677|TGT	L677C	677	CTT	TGT	L	C	2	0.000135549	0.000164782	0.000186322	0.000106058	3.06e-05	0.000169565	0.000126229	0.000131942	0.000136729	4.91e-05	0.000146963	0.000172046	0.000178062	8.78e-05	6.03e-05	0.000150681
189	CTT|677|ACT	L677T	677	CTT	ACT	L	T	2	0.000121813	9.46e-05	0.000107561	5.99e-05	2.48e-05	0.000152101	7.76e-05	0.000120837	1.93e-05	5.97e-05	0.000140661	0.00013926	0.000111036	0.000167926	8.44e-05	0.000142819
190	CTT|677|CAC	L677H	677	CTT	CAC	L	H	2	0.000110458	0.000129126	0.000137715	8.45e-05	0.000112821	0.000152537	8.36e-05	9.01e-05	2.78e-05	9.74e-05	0.000168975	0.000141648	0.000126804	0.000125912	5.95e-05	0.000132096
191	CTT|677|ATC	L677I	677	CTT	ATC	L	I	2	0.000160884	0.000151322	0.000149955	0.000100021	0.00012821	0.000209378	0.000143959	0.000213598	0.000123043	0.00015961	0.000137908	0.00016566	0.000153287	7.12e-05	6.49e-05	0.00017489
192	CTT|677|TGG	L677W	677	CTT	TGG	L	W	3	0.000133545	0.000110585	0.000120348	8.57e-05	1.59e-05	0.000152332	0.000135165	0.000148525	9.47e-05	3.83e-05	0.000109494	0.000121638	0.000143151	0.000110231	4.59e-05	0.000144078
193	CTT|677|GGG	L677G	677	CTT	GGG	L	G	3	0.000192073	0.00016628	0.00018186	0.000208349	0.000111558	0.000213469	0.000193117	0.000215017	0.000176115	0.000143504	0.000203087	0.00026899	0.00027432	0.00020438	0.000312113	0.000234144
194	CTT|677|TTG	L677B	677	CTT	TTG	L	B	2	7.48e-05	9.34e-05	7.73e-05	5.52e-05	2.47e-05	9.95e-05	6.43e-05	4.48e-05	1.64e-05	4.52e-05	0.000124952	8.04e-05	0.00010557	5.15e-05	7.7e-05	9.85e-05
195	CTT|677|TTC	L677F	677	CTT	TTC	L	F	2	0.000130483	0.000123575	0.000150879	0.000100141	2.38e-05	0.00013948	0.000126395	0.000104767	0.000113205	7.85e-05	0.000123801	0.000143968	0.000159642	7.65e-05	7.49e-05	0.000154093
196	CTT|677|GAG	L677E	677	CTT	GAG	L	E	3	0.000135848	0.000147744	0.000154858	0.00012112	8.61e-05	0.000145801	0.000121579	9.84e-05	0.000110482	2.17e-05	0.000127699	7.79e-05	0.000143877	0.000123594	7.49e-05	0.000141041
197	CTT|677|CCA	L677P	677	CTT	CCA	L	P	2	0.00012577	0.000114705	0.000107945	2.61e-05	5.18e-05	0.000179169	9.4e-05	0.000117614	8.59e-05	3.71e-05	0.000132641	8.96e-05	0.000146835	0.000136724	3.63e-05	0.000123832
198	CTT|677|AGT	L677S	677	CTT	AGT	L	S	2	0.000186501	0.00014976	0.000184477	0.000117655	8.24e-05	0.000159066	0.000163412	0.000151835	4.77e-05	0.000164275	0.000142939	0.000233355	0.000179784	0.000173041	5.51e-05	0.0001762
199	CTT|677|CAG	L677Q	677	CTT	CAG	L	Q	2	0.000102831	0.000150067	0.000152234	0.000117039	4.26e-05	0.000160917	0.00012849	0.000120286	5.79e-05	8.24e-05	0.000114353	0.000121401	0.000194873	7.7e-05	4.07e-05	0.000142593
200	CTT|677|ATG	L677M	677	CTT	ATG	L	M	2	0.000146729	8.34e-05	0.000116037	6.53e-05	7.1e-05	8.57e-05	9.69e-05	8.25e-05	4.68e-05	0.000106195	8.36e-05	9.35e-05	0.000111925	6.98e-05	0.000110443	0.000115069
201	CTT|677|TAC	L677Y	677	CTT	TAC	L	Y	3	0.000115844	0.00018638	0.000164782	9.41e-05	7.81e-05	0.000151545	0.000153521	0.000166067	5.04e-05	7.41e-05	0.000160299	0.000172706	0.000197525	0.000212513	8.78e-05	0.000167947
202	CTT|677|AGG	L677R	677	CTT	AGG	L	R	3	0.000244024	0.000177861	0.000218715	0.000188844	0.000244943	0.000184829	0.000164199	0.000167551	0.000132642	0.000135961	0.000137554	0.000227464	0.000219522	0.000227725	7.89e-05	0.000180031
203	CTT|677|AAA	L677K	677	CTT	AAA	L	K	3	9.97e-05	9.91e-05	0.000111063	9.98e-05	0.000185883	0.000150837	0.000125092	0.000130177	8.8e-05	0.0001351	0.000111155	0.000160612	0.000149717	0.000111499	0.00012383	0.000129691
204	CTT|677|GTA	L677V	677	CTT	GTA	L	V	2	0.000163097	0.000106068	0.000180439	4.63e-05	4.74e-05	0.000151126	7.02e-05	0.000136369	7.31e-05	9.38e-05	0.000126835	0.000131485	0.000121607	0.00011826	9.34e-05	0.00014972
205	GTC|678|ACC	V678T	678	GTC	ACC	V	T	2	0.000101439	8.59e-05	0.000112343	5.29e-05	0.000106013	0.000109016	9.93e-05	0.00012692	4.47e-05	6.96e-05	0.000126363	8.9e-05	0.000124648	7.74e-05	4.39e-05	0.000113127
206	GTC|678|CAG	V678Q	678	GTC	CAG	V	Q	3	0.000233029	0.00017546	0.000165414	0.000149877	4.6e-05	0.000209112	0.000154975	0.000191446	8.05e-05	6.33e-05	0.000176645	0.000177431	0.000237051	0.000126052	5.67e-05	0.000200123
207	GTC|678|CTG	V678L	678	GTC	CTG	V	L	2	0.000156169	7.27e-05	6.32e-05	8.3e-05	4.21e-06	0.000130874	0.000110141	9.3e-05	7.61e-05	0.000146934	8.77e-05	0.00010507	0.000156605	3.99e-05	2.11e-05	0.000112447
208	GTC|678|AAC	V678N	678	GTC	AAC	V	N	2	0.000115159	0.000106131	9.69e-05	2.89e-05	3.63e-05	0.000106018	9.14e-05	7.69e-05	7.43e-05	7.14e-05	0.00010959	0.000107375	9.52e-05	0.000121069	7.5e-05	0.00010744
209	GTC|678|GCA	V678A	678	GTC	GCA	V	A	2	9.81e-05	0.000102252	0.000152873	6.18e-05	9.57e-06	0.00010143	0.000101179	7.79e-05	0.000114034	5.67e-05	0.000124248	0.000123909	0.000133242	0.000101575	7.87e-05	0.000113226
210	GTC|678|CCT	V678P	678	GTC	CCT	V	P	3	0.000132233	4.71e-05	0.000106734	8.49e-05	1.71e-05	9.38e-05	0.000110212	8.81e-05	3.67e-05	5.97e-05	5.39e-05	0.000111955	0.000115326	7.6e-05	3.15e-05	0.000108296
211	GTC|678|TGC	V678C	678	GTC	TGC	V	C	2	0.000107722	7.33e-05	7.95e-05	1.09e-05	2.43e-05	7.35e-05	8.19e-05	6.88e-05	4.06e-05	3.79e-05	5.6e-05	7.78e-05	8.1e-05	3.62e-05	3.53e-05	8.16e-05
212	GTC|678|ATA	V678I	678	GTC	ATA	V	I	2	0.000111541	7.42e-05	7.69e-05	9.81e-06	7.32e-05	0.000101293	8.07e-05	9.17e-05	5.65e-05	4.96e-05	8.49e-05	9.6e-05	0.000105404	6.09e-05	0.000104747	0.000104078
213	GTC|678|AAA	V678K	678	GTC	AAA	V	K	3	0.000113806	9.41e-05	6.97e-05	6.43e-05	4.55e-05	8.7e-05	8.64e-05	5.97e-05	3.21e-05	9.95e-05	6.94e-05	5.7e-05	9.93e-05	1.52e-05	3.71e-05	8.79e-05
214	GTC|678|TGA	V678Z	678	GTC	TGA	V	Z	3	0.000176341	0.000127242	8.07e-05	0.000283403	0.000268775	0.000128354	0.000147405	9.84e-05	0.000219895	0.000522963	0.000115711	0.000173806	0.000135138	0.000224197	0.000439886	0.000120276
215	GTC|678|TGG	V678W	678	GTC	TGG	V	W	3	0.000123203	0.000100779	7.68e-05	5.16e-05	1.15e-05	9.95e-05	6.95e-05	0.000111127	2.64e-05	7.74e-05	0.000111674	0.000149189	0.000182879	0.000117286	2.86e-05	0.00011707
216	GTC|678|ATG	V678M	678	GTC	ATG	V	M	2	9.35e-05	8.85e-05	9.06e-05	3.28e-05	1.38e-05	0.000107395	7.17e-05	5.98e-05	3.48e-05	4.22e-05	6.9e-05	9.01e-05	0.000117071	2.92e-05	4.79e-05	0.000102154
217	GTC|678|GAT	V678D	678	GTC	GAT	V	D	2	4.25e-05	9.84e-05	0.000124239	0.000197055	0.000105074	8.47e-05	6.74e-05	8.35e-05	6.1e-05	2.01e-05	9.83e-05	8.21e-05	0.000103846	9.94e-05	5.44e-05	0.000105355
218	GTC|678|AGC	V678S	678	GTC	AGC	V	S	2	0.000106933	0.000104872	0.000142028	0.000125477	7.09e-05	9.27e-05	9.53e-05	7.65e-05	9.18e-05	6.18e-05	9.89e-05	0.000122153	9.9e-05	8.64e-05	9.25e-05	0.000125604
219	GTC|678|AGA	V678R	678	GTC	AGA	V	R	3	3.01e-05	9.32e-05	9.93e-05	7.55e-05	0.000169688	8.96e-05	6.39e-05	0.00011945	2.69e-05	4.61e-05	7.94e-05	8.1e-05	7.92e-05	4.5e-05	1.55e-05	9.84e-05
220	GTC|678|TTT	V678F	678	GTC	TTT	V	F	2	8.89e-05	9.32e-05	8.07e-05	2.62e-05	3.64e-05	0.000104503	7.13e-05	9.31e-05	1.39e-05	7.16e-05	9.4e-05	0.00013171	0.000138936	6.35e-05	4.18e-05	0.000105765
221	GTC|678|GGA	V678G	678	GTC	GGA	V	G	2	0.000139418	0.000104269	8.38e-05	5.98e-05	4.88e-05	0.000114892	0.000101438	0.000109396	9.33e-05	7.84e-05	0.000113771	0.000104915	0.000114255	7.47e-05	3.73e-05	0.000106364
222	GTC|678|GAA	V678E	678	GTC	GAA	V	E	2	8.35e-05	0.000121655	0.000109311	0.000159496	6.65e-05	0.000115368	6.87e-05	8.31e-05	2.3e-05	4.77e-05	6.88e-05	0.000108081	9.02e-05	8.86e-05	7.39e-05	0.000106095
223	GTC|678|TAT	V678Y	678	GTC	TAT	V	Y	3	8e-05	6.94e-05	6.33e-05	4.6e-05	2.59e-05	6.82e-05	5.25e-05	8.92e-05	4.28e-05	4.23e-05	9.03e-05	8.13e-05	8.83e-05	9.1e-05	4.4e-05	7.35e-05
224	GTC|678|CAC	V678H	678	GTC	CAC	V	H	2	0.000164573	0.000153677	0.000165671	0.00011289	4.76e-05	0.000213114	0.000143064	0.000132511	0.00011162	0.000159244	0.000124959	0.000207903	0.000182512	7.15e-05	1.98e-05	0.000181665
225	ATG|679|AAA	M679K	679	ATG	AAA	M	K	2	8.2e-05	0.000122231	0.000122158	1.89e-05	7.77e-05	0.000110319	9.99e-05	0.000122808	3.76e-05	0.000193709	0.000143712	6.02e-05	9.15e-05	0.000100459	3.77e-05	0.00011318
226	ATG|679|TAT	M679Y	679	ATG	TAT	M	Y	3	0.000143429	0.000141029	9.08e-05	0.000157654	3.39e-05	0.000121818	0.000125993	8.14e-05	0.000119706	4.39e-05	0.000120835	9.73e-05	0.000166704	6.4e-05	1.44e-05	0.000127883
227	ATG|679|CCC	M679P	679	ATG	CCC	M	P	3	0.000222653	0.000137996	0.000145069	8.67e-05	8.04e-05	0.000201579	0.000112825	0.000198949	0.000144237	0.000174816	0.00013581	0.000166598	0.000164527	0.000205668	5.35e-05	0.000183221
228	ATG|679|GAG	M679E	679	ATG	GAG	M	E	2	0.000161803	0.000159685	0.000127348	7.68e-05	0.000108846	0.000186052	0.000149952	0.000159878	0.000132775	5.88e-05	0.000117074	0.000149705	0.00019891	8.72e-05	0.000124903	0.000166965
229	ATG|679|ATT	M679I	679	ATG	ATT	M	I	1	0.000720231	0.00145472	0.00104661	0.000477695	0.000453342	0.00075514	0.00122019	0.00132077	0.000500496	0.000995512	0.0012491	0.000247921	0.000333626	0.000614166	0.00110993	0.000679887
230	ATG|679|GGG	M679G	679	ATG	GGG	M	G	2	0.000200303	0.000244065	0.000219617	0.000147471	0.000179637	0.000168061	0.000165211	0.000187426	0.000167585	0.000174025	0.000139798	0.00021082	0.000193037	0.000260472	0.000148545	0.000182461
231	ATG|679|CAG	M679Q	679	ATG	CAG	M	Q	2	7.32e-05	6.39e-05	6.24e-05	5.37e-05	3.38e-05	0.000118222	7.37e-05	5.33e-05	6.12e-05	1.07e-05	0.000113956	0.000111547	0.000126267	4.23e-05	0.000114694	9.2e-05
232	ATG|679|GAT	M679D	679	ATG	GAT	M	D	3	0.000181573	0.000144245	0.000191589	6.96e-05	0.000194027	0.000186322	0.000156812	0.00017922	0.000108982	7.29e-05	0.000184985	0.000179299	0.000186231	8.2e-05	4.17e-05	0.000195053
233	ATG|679|ACA	M679T	679	ATG	ACA	M	T	2	0.00015608	0.000140652	0.000154463	8.9e-05	7.42e-05	0.000177199	0.000150528	0.000137902	7.34e-05	0.000162789	0.000114649	0.000183009	0.000167697	0.00012322	0.000168652	0.000182188
234	ATG|679|TTC	M679F	679	ATG	TTC	M	F	2	0.000210938	0.000192168	0.000199964	0.000154391	0.000135637	0.000184916	0.000144848	0.000129834	0.000111395	0.000139922	0.000215341	0.000179271	0.000213177	0.000121081	0.00014271	0.000193937
235	ATG|679|AAT	M679N	679	ATG	AAT	M	N	2	9.2e-05	0.000135164	0.000101959	5.81e-05	0.000115825	0.000140911	0.000119509	5.83e-05	6.69e-05	6.65e-05	0.000111601	0.000109952	0.000125796	7.77e-05	8.56e-05	0.000111999
236	ATG|679|CTA	M679L	679	ATG	CTA	M	L	2	0.000155573	0.000121756	0.00010796	0.000123464	1.64e-05	0.000132485	0.000102701	0.000116639	9.54e-05	0.000131579	9.86e-05	9.57e-05	0.000145674	0.000108675	4.57e-05	0.000127849
237	ATG|679|TAA	M679Z	679	ATG	TAA	M	Z	3	0.000209745	0.000177912	0.000123964	0.00040873	0.000798185	0.000211503	0.000178334	0.000148289	0.00037625	0.000644273	0.000120699	0.000241453	0.000209376	0.000452357	0.000713304	0.000173823
238	ATG|679|GCG	M679A	679	ATG	GCG	M	A	2	0.000190769	0.000162717	0.000182389	0.000173902	0.000107712	0.000178308	0.000169096	0.000152586	6.45e-05	7.37e-05	0.000186165	0.000180946	0.000226118	0.00013933	9.77e-05	0.00019752
239	ATG|679|TGT	M679C	679	ATG	TGT	M	C	3	0.000157591	0.000126728	0.000124758	0.000109312	1.35e-05	0.00013129	0.000157166	8.68e-05	6.08e-05	5.86e-05	0.000102762	0.000100819	0.000126085	7.47e-05	4.64e-05	0.000128153
240	ATG|679|TGG	M679W	679	ATG	TGG	M	W	2	0.000195596	0.000151765	0.000159489	5.87e-05	5.82e-05	0.000193533	0.000100545	9.97e-05	0.0001402	8.06e-05	0.000144307	0.000105438	0.000170121	9.63e-05	0.000147983	0.000160592
241	ATG|679|CAC	M679H	679	ATG	CAC	M	H	3	0.000209867	0.000197915	0.00019284	0.000170861	9.52e-05	0.000235914	0.000161697	0.000186504	9.18e-05	0.000126946	0.000150354	0.000251878	0.000200118	0.000119982	6.9e-05	0.000217769
242	ATG|679|CGC	M679R	679	ATG	CGC	M	R	3	0.000331425	0.000221044	0.000236328	0.000173179	0.000138448	0.000235012	0.000220717	0.000204469	0.000165659	0.000167925	0.000224004	0.0002582	0.00034475	0.000160628	7.03e-05	0.000282505
243	ATG|679|GTC	M679V	679	ATG	GTC	M	V	2	0.000131653	0.000254551	0.000182588	8.71e-05	0.000149283	0.000245732	0.00014532	0.000157565	0.000152951	0.000168778	0.000176299	0.000218216	0.000254163	0.000136942	0.000133554	0.000206884
244	ATG|679|TCT	M679S	679	ATG	TCT	M	S	3	0.000151535	0.000119315	0.000110583	5.07e-05	1.36e-05	0.000142753	6.82e-05	0.000119284	4.94e-05	6.26e-05	9.02e-05	8.29e-05	0.000115141	0.000127484	2.14e-06	0.000136604
245	GAT|680|TAC	D680Y	680	GAT	TAC	D	Y	2	0.000124873	9.4e-05	0.000141185	0.000127388	4.92e-05	0.000165641	0.000115862	0.000141015	6.33e-05	0.000211957	0.000129253	0.000112669	0.000171405	7.84e-05	2.67e-05	0.000152499
246	GAT|680|TCT	D680S	680	GAT	TCT	D	S	2	0.000131697	9.03e-05	0.000118129	7.14e-05	1.66e-05	0.000130136	0.000122236	8.96e-05	5.38e-05	3.55e-05	0.000104304	0.00011022	0.000101318	5.47e-05	4.01e-05	0.000135926
247	GAT|680|CGA	D680R	680	GAT	CGA	D	R	3	0.000157625	0.000168433	0.000141608	3.32e-05	5.72e-05	0.000182085	0.000109164	0.000107314	5.67e-05	0.000172279	0.000153276	0.000106053	0.000175663	9.24e-05	0.000116067	0.000152953
248	GAT|680|AAC	D680N	680	GAT	AAC	D	N	2	0.000147256	6.84e-05	0.000133217	2.45e-05	3.9e-05	0.000151175	0.00017279	7.78e-05	5.86e-05	1.25e-05	9.45e-05	0.000127882	0.000121674	7.35e-05	7.31e-06	0.000124912
249	GAT|680|ATC	D680I	680	GAT	ATC	D	I	3	0.000141218	8.29e-05	0.00011113	6.59e-05	3.11e-05	0.000112331	0.000107013	8.74e-05	0.000100249	5.98e-05	9.7e-05	9.76e-05	8.36e-05	7.43e-05	4.92e-05	0.000113597
250	GAT|680|TGG	D680W	680	GAT	TGG	D	W	3	0.000153863	0.000138216	0.000147086	3.64e-05	3.54e-05	0.000130833	0.000129721	0.000100696	0.000151918	8.76e-05	0.000170396	0.000160785	0.000131398	0.00014007	5.96e-05	0.000159169
251	GAT|680|ATG	D680M	680	GAT	ATG	D	M	3	6.51e-05	0.000127836	0.000129756	8.99e-05	5.24e-05	0.000138355	0.000106158	9.6e-05	9.41e-05	9.85e-05	0.000145363	0.000102848	0.000119799	0.00015423	7.3e-05	0.000130045
252	GAT|680|TGA	D680Z	680	GAT	TGA	D	Z	3	0.000191705	0.000106862	0.000133615	0.000159891	0.000498856	0.000164104	0.000100022	9.69e-05	0.000317517	0.000569581	9.02e-05	0.000143648	0.000128951	0.000409272	0.000540991	0.000115483
253	GAT|680|CCA	D680P	680	GAT	CCA	D	P	3	0.000164106	0.0001303	0.000120393	0.000113571	3.88e-05	0.000135363	8.43e-05	0.000168468	7.84e-05	7.74e-05	0.000135687	0.000174395	0.000133654	4.86e-05	3.67e-05	0.00014995
254	GAT|680|CAA	D680Q	680	GAT	CAA	D	Q	2	0.000150607	0.00014862	0.000116559	5.6e-05	5.98e-05	0.00013001	0.000107429	8.59e-05	3.22e-05	0.000127432	0.000198717	0.000132428	0.0001817	8.97e-05	6.36e-05	0.00015194
255	GAT|680|GCG	D680A	680	GAT	GCG	D	A	2	0.000104226	0.000115979	0.000110033	5.91e-05	1.29e-05	0.00010541	0.000134569	0.000125169	0.00011077	3.15e-05	0.000146273	0.000149026	0.000127161	5.19e-05	1.32e-05	0.000124575
256	GAT|680|TGC	D680C	680	GAT	TGC	D	C	3	0.000152124	0.00013094	0.000133615	5.1e-05	3.26e-05	0.000175277	0.000110802	0.000121497	5.48e-05	9.64e-05	0.000149355	0.000140093	9.61e-05	0.000119525	0.000106308	0.000139055
257	GAT|680|ACC	D680T	680	GAT	ACC	D	T	3	0.000168532	8.46e-05	0.000141932	5.24e-05	3.11e-05	0.000147688	9.73e-05	0.000105964	0.00014313	6.2e-05	9.23e-05	0.000132428	0.000196795	9.02e-05	0.000101874	0.000170588
258	GAT|680|TTC	D680F	680	GAT	TTC	D	F	3	0.000179091	0.00015118	0.000153287	2.11e-05	0.000100317	0.000179779	0.000134976	0.00014375	0.000141545	0.000132027	0.000189159	0.000125113	0.000181478	0.000110224	0.000131508	0.000160706
259	GAT|680|CTC	D680L	680	GAT	CTC	D	L	3	0.000175044	0.000109729	0.000164816	0.000110251	1.82e-05	0.000165477	0.000153504	0.000105221	8.21e-05	0.000111375	0.000154826	0.000135634	0.000133876	7.92e-05	3.34e-05	0.000153093
260	GAT|680|CAC	D680H	680	GAT	CAC	D	H	2	0.000208902	0.000144236	0.00011489	0.000132699	0.000131359	0.000140002	0.000112904	0.000152023	4.57e-05	2.1e-05	9.7e-05	0.000122374	0.000129555	9.58e-05	5.02e-05	0.000149601
261	GAT|680|GGG	D680G	680	GAT	GGG	D	G	2	0.000112811	8.32e-05	0.000124471	0.000133513	8.01e-05	0.000117897	0.000120718	0.0001125	3.73e-05	0.00013129	8.9e-05	0.000164599	0.000156662	9.18e-05	1.46e-05	0.000128683
262	GAT|680|AAG	D680K	680	GAT	AAG	D	K	2	0.000118899	6.6e-05	9.67e-05	4.73e-05	2.3e-05	0.000103986	8.65e-05	7.85e-05	1.16e-05	3.56e-05	0.00011892	0.000128202	0.00010998	6.28e-05	9.85e-05	0.000102807
263	GAT|680|GTG	D680V	680	GAT	GTG	D	V	2	0.000121644	0.000131951	0.000142587	9.31e-05	0.000153881	0.000131702	0.000111309	9.98e-05	0.000118723	6.44e-05	0.00011099	0.00010824	0.000160275	7.76e-05	4.65e-05	0.000130429
264	GAT|680|GAA	D680E	680	GAT	GAA	D	E	1	0.000105151	0.000103184	0.000134099	6.27e-05	7.12e-05	0.000156941	0.000111663	0.000122978	0.000101586	0.000105134	0.00012702	0.000149929	0.000121041	6.56e-05	8.07e-05	0.000113319
265	AAC|681|TTT	N681F	681	AAC	TTT	N	F	3	6.99e-05	9.39e-05	0.000107816	2.36e-05	6.18e-05	0.000136125	9.67e-05	0.000135418	7.55e-05	8.98e-05	0.000140142	8.89e-05	0.000146918	9.16e-05	7.27e-05	0.000127523
266	AAC|681|CAT	N681H	681	AAC	CAT	N	H	2	0.000141784	0.000163349	0.000146243	0.00010213	3.31e-05	0.000188868	0.000119652	0.000138813	0.000215455	6.96e-05	0.000140418	0.000163579	0.000119536	8.58e-05	0.000149487	0.000173767
267	AAC|681|TGC	N681C	681	AAC	TGC	N	C	2	0.000125132	7.83e-05	0.000100234	6.91e-05	7.27e-05	0.000116597	0.000102665	8.67e-05	5.28e-05	0.000107584	8.33e-05	0.000108269	0.000108214	6.35e-05	6.69e-05	0.000109406
268	AAC|681|CAG	N681Q	681	AAC	CAG	N	Q	2	0.000108328	0.000119467	0.000157135	4.8e-05	0.000115058	0.000143872	0.000118043	0.000110385	4.82e-05	3.98e-05	0.000116009	0.000109608	0.000153976	7.05e-05	0.000161317	0.000139041
269	AAC|681|TAT	N681Y	681	AAC	TAT	N	Y	2	0.000119563	8.8e-05	7.98e-05	5.58e-05	4.1e-05	0.000109956	6.29e-05	0.000114213	8.24e-05	5.68e-05	0.000109509	0.000111933	8.92e-05	7.21e-05	2.75e-05	0.000100039
270	AAC|681|TAG	N681Z	681	AAC	TAG	N	Z	2	0.000182263	0.000176623	0.000185135	0.000350446	0.000460441	0.000151349	0.000121693	0.000115877	0.000342101	0.000551353	0.000150468	0.000191426	0.000157238	0.000368139	0.000571188	0.000141662
271	AAC|681|ATT	N681I	681	AAC	ATT	N	I	2	0.000151065	0.00013531	0.000137445	6.59e-05	1.83e-05	0.000143242	0.00011633	7.97e-05	4.82e-05	1.85e-05	9.11e-05	0.000172506	0.000126711	0.000105863	0.00012881	0.000135094
272	AAC|681|CTG	N681L	681	AAC	CTG	N	L	3	0.000160229	0.000126162	0.000146071	3.37e-05	0.000118082	0.000153462	0.00010402	0.000106024	7.63e-05	9.89e-05	8.66e-05	0.000144746	0.000152188	8.19e-05	0.000128904	0.000158732
273	AAC|681|AGT	N681S	681	AAC	AGT	N	S	2	8.44e-05	8.12e-05	0.000105624	6.78e-05	5.59e-05	0.00011634	6e-05	9.58e-05	7.7e-05	4.98e-05	6.98e-05	8.11e-05	7.22e-05	2.88e-05	2.68e-05	0.000109321
274	AAC|681|AAA	N681K	681	AAC	AAA	N	K	1	0.000203155	0.000548463	0.000375689	0.000133066	0.000192216	0.000218744	0.000523789	0.00042701	0.000172666	0.000399571	0.000551756	0.000103248	0.000153644	0.000241728	0.000458934	0.000240904
275	AAC|681|GAT	N681D	681	AAC	GAT	N	D	2	7.48e-05	0.000147042	0.000135131	3.02e-05	6.08e-06	0.000113234	0.000139365	0.000117708	0.00013043	6.35e-05	0.00012456	0.000138718	0.000143625	7.34e-05	8.72e-05	0.000146455
276	AAC|681|GAG	N681E	681	AAC	GAG	N	E	2	0.000183043	0.000127655	0.000171526	0.000115431	4.11e-05	0.000183694	0.000192744	0.000141543	0.000185569	5.83e-05	0.000177067	0.000164698	0.000176371	0.000118201	0.000164043	0.00018563
277	AAC|681|GCC	N681A	681	AAC	GCC	N	A	2	9.27e-05	8.7e-05	0.00012366	7.85e-05	9.44e-05	0.000133862	9.04e-05	5.8e-05	3.6e-05	3.01e-05	0.000106053	7.39e-05	0.000122116	7.93e-05	4.25e-05	0.000106076
278	AAC|681|ACT	N681T	681	AAC	ACT	N	T	2	8.74e-05	5.66e-05	7.25e-05	6.45e-05	5.4e-05	7.39e-05	6.31e-05	6.62e-05	3.2e-05	3e-05	8e-05	8.19e-05	0.000102696	5.48e-05	7.96e-05	9.3e-05
279	AAC|681|AGA	N681R	681	AAC	AGA	N	R	2	0.000140535	9.91e-05	0.000137665	8.52e-05	0.000105954	0.000126533	0.000144383	0.000123593	4.3e-05	4.4e-05	9.2e-05	0.000166344	0.000162153	9.15e-05	0.000132404	0.000137159
280	AAC|681|GTG	N681V	681	AAC	GTG	N	V	3	0.000163943	0.000116458	0.00018325	3.67e-05	5.51e-05	0.000184154	0.00016381	0.00015396	8.83e-05	6.71e-05	0.000212702	0.000208191	0.000190768	8.6e-05	0.000183501	0.000196389
281	AAC|681|TGG	N681W	681	AAC	TGG	N	W	3	0.000212037	0.000172213	0.000201387	0.0001154	7.62e-05	0.000201464	0.000123902	0.000161083	0.000173779	0.000136282	0.000160564	0.000260813	0.000237817	0.00012974	0.000127053	0.000220873
282	AAC|681|GGC	N681G	681	AAC	GGC	N	G	2	0.000172375	0.000136169	0.000176361	6.7e-05	6.49e-05	0.000159949	0.000151917	0.000125906	0.00012048	0.000156516	0.000130753	0.000174826	0.000211398	0.000103289	0.000109708	0.000165293
283	AAC|681|ATG	N681M	681	AAC	ATG	N	M	2	0.000142996	0.000153489	0.000179353	7.34e-05	2.96e-05	0.000216891	0.000171788	0.000196001	0.000119844	5.76e-05	0.0001815	0.000168609	0.000161621	0.000165412	5.33e-05	0.000183612
284	CTG|682|TAT	L682Y	682	CTG	TAT	L	Y	3	0.000111706	7.79e-05	0.000109455	2.04e-05	2.89e-05	0.000115262	0.000105128	7.37e-05	9.34e-05	0.000125089	7.23e-05	0.000108726	0.000130307	0.000133571	2.76e-05	0.000114091
285	CTG|682|AAT	L682N	682	CTG	AAT	L	N	3	7.94e-05	6.94e-05	7.24e-05	4.12e-05	6.78e-05	0.000118884	6.72e-05	6.57e-05	0.000114024	2.96e-05	7.64e-05	4.6e-05	0.000114002	6.86e-05	1.1e-05	0.000102154
286	CTG|682|ATT	L682I	682	CTG	ATT	L	I	2	7.87e-05	0.000108115	0.000101596	7.76e-06	7.04e-06	0.000105358	9.82e-05	6.56e-05	1.55e-05	3.26e-05	0.000131819	0.000128194	0.000122615	6.2e-05	9.4e-07	0.000109925
287	CTG|682|TGG	L682W	682	CTG	TGG	L	W	2	0.00015237	0.000101965	0.000136425	2.2e-05	8.03e-05	0.000126388	0.000116308	0.000102582	8.02e-05	3e-05	0.000111548	0.0001197	9.45e-05	4.06e-05	5.22e-05	0.000117952
288	CTG|682|AAA	L682K	682	CTG	AAA	L	K	3	5.45e-05	7.12e-05	8.61e-05	5.39e-05	2.98e-05	0.000106922	5.75e-05	9.3e-05	5.52e-05	8.19e-05	8.78e-05	9.84e-05	0.000119946	9.61e-05	6.4e-06	0.000102924
289	CTG|682|TGC	L682C	682	CTG	TGC	L	C	3	0.000109179	0.000114446	9.31e-05	7.46e-05	2.47e-05	8.69e-05	8.21e-05	8.19e-05	6.66e-05	6.47e-05	0.000111765	0.000127351	0.000132214	6.96e-05	7.67e-05	0.000103414
290	CTG|682|GAC	L682D	682	CTG	GAC	L	D	3	0.000150267	0.000186761	0.000164742	0.000121092	0.000105078	0.000209124	0.000134809	0.000144149	0.000104515	0.000105134	0.000125838	0.000165995	0.000200863	8.4e-05	7.43e-05	0.000169754
291	CTG|682|AGG	L682R	682	CTG	AGG	L	R	2	0.000113038	0.000137688	0.000123304	7.29e-05	0.000133237	0.000154729	0.000109637	0.000135914	2.6e-05	4.05e-05	9.35e-05	0.000169041	0.000125918	0.000154725	7.33e-05	0.000144052
292	CTG|682|TAA	L682Z	682	CTG	TAA	L	Z	3	0.000136308	0.000169765	0.000105923	0.00033921	0.000599506	0.000115701	9.8e-05	8.4e-05	0.000414611	0.000462298	7.92e-05	0.000157772	0.0001318	0.000405067	0.000345097	0.000106635
293	CTG|682|GCC	L682A	682	CTG	GCC	L	A	3	6.31e-05	9.08e-05	0.000104257	6.1e-05	1.95e-05	7.39e-05	7.25e-05	6.48e-05	3.48e-05	2.12e-05	7.45e-05	9.96e-05	6.47e-05	3.34e-05	3.51e-05	8.71e-05
294	CTG|682|ACG	L682T	682	CTG	ACG	L	T	2	0.000110247	9.65e-05	0.000119745	7.22e-05	7.5e-05	0.00010516	0.000134039	6.97e-05	6.74e-05	8.23e-05	0.000136753	0.000104947	0.000138134	0.000121449	3.17e-05	0.000136927
295	CTG|682|GAG	L682E	682	CTG	GAG	L	E	2	0.000172443	0.000208472	0.000175961	0.00013924	8e-05	0.000142739	0.000155821	0.000179888	7.69e-05	0.000130845	0.000182104	0.000177529	0.000182737	0.000127041	9.06e-05	0.000165251
296	CTG|682|ATG	L682M	682	CTG	ATG	L	M	1	0.00049826	0.00113969	0.000637487	0.000279685	0.00028029	0.000454088	0.000831712	0.0009391	0.000273202	0.000691373	0.00105426	0.000209996	0.000267122	0.000424731	0.000661406	0.000476996
297	CTG|682|CCA	L682P	682	CTG	CCA	L	P	2	0.000113114	4.82e-05	0.000104691	2.02e-05	8.52e-06	0.000117185	8.98e-05	6.4e-05	5.71e-05	3.78e-05	6.27e-05	6.84e-05	9.31e-05	4.8e-05	9.17e-05	8.78e-05
298	CTG|682|TCT	L682S	682	CTG	TCT	L	S	3	0.000118054	7.54e-05	9.14e-05	8.94e-05	7.25e-05	0.000115208	6.65e-05	8.54e-05	4.33e-05	3.11e-05	5.76e-05	6.62e-05	7.38e-05	3.9e-05	5.97e-05	9.69e-05
299	CTG|682|CAC	L682H	682	CTG	CAC	L	H	2	0.000116156	0.000102405	0.000126616	4.78e-05	6.11e-05	0.000137528	0.000109879	0.000128042	8.45e-05	4.44e-05	8.62e-05	0.000114205	0.000117681	0.000111575	3.66e-05	0.000129258
300	CTG|682|GGT	L682G	682	CTG	GGT	L	G	3	0.000147077	0.000131299	0.000171258	0.000212291	0.000167518	0.000178889	0.000117357	0.000143777	9.67e-05	0.000126796	0.000170098	0.000149201	0.000214688	0.00014613	8.23e-05	0.000183547
301	CTG|682|CAA	L682Q	682	CTG	CAA	L	Q	2	8.99e-05	7.95e-05	0.000100671	0.000125025	2.09e-05	0.000166641	8.25e-05	9.01e-05	4.57e-05	3.01e-05	9.34e-05	0.000110455	0.000138547	9.88e-05	7.58e-05	0.000115668
302	CTG|682|GTC	L682V	682	CTG	GTC	L	V	2	0.000160626	0.000134108	0.000154719	0.000145855	5.33e-05	0.000196256	0.000147014	0.000125159	0.000151587	0.000149203	0.000113219	0.00014554	0.000221172	0.000122427	0.000127506	0.000188834
303	CTG|682|TTC	L682F	682	CTG	TTC	L	F	2	0.000106179	9.3e-05	0.00013057	6.51e-05	0.000116875	0.000128789	0.000146281	0.000112014	0.0001004	0.000159925	0.000113289	0.000124242	0.000111333	5.48e-05	4.84e-05	0.000127079
304	CTG|682|TTA	L682B	682	CTG	TTA	L	B	2	0.000115527	8.85e-05	0.000163299	4.24e-05	9.1e-06	0.000142507	0.000145891	9.82e-05	3.74e-05	2.83e-05	0.000132241	0.000130751	0.000147978	0.000113472	7.75e-05	0.000142133
305	GAC|683|ACC	D683T	683	GAC	ACC	D	T	2	6.31e-05	0.000115247	0.000108837	7.74e-06	1.62e-05	0.000121558	0.000107596	5.51e-05	4.96e-05	5.17e-05	0.000104507	6.81e-05	0.000125555	7.41e-05	0.000109512	0.000107733
306	GAC|683|TAT	D683Y	683	GAC	TAT	D	Y	2	0.000117401	7.26e-05	6.93e-05	2.47e-05	1.53e-05	0.000123848	6.63e-05	0.000120177	0.000135643	3.14e-05	8.08e-05	7.59e-05	7.78e-05	6.47e-05	0.000126277	9.22e-05
307	GAC|683|TGG	D683W	683	GAC	TGG	D	W	3	0.000108969	5.87e-05	8.58e-05	4.32e-05	3.85e-05	8.59e-05	8.13e-05	9.06e-05	4.57e-05	1.9e-05	7.02e-05	6.61e-05	9.6e-05	0.000102594	3.76e-05	9.49e-05
308	GAC|683|GTA	D683V	683	GAC	GTA	D	V	2	7.74e-05	4.88e-05	7.92e-05	5.74e-05	1.7e-05	8.06e-05	8.68e-05	7.9e-05	7.71e-05	4.62e-05	9.39e-05	8.65e-05	9.31e-05	9.92e-05	4.06e-05	8.11e-05
309	GAC|683|TGA	D683Z	683	GAC	TGA	D	Z	3	5.13e-05	9.66e-05	9.94e-05	0.000256976	0.000526952	0.000114201	0.000150453	9.23e-05	0.000226016	0.000434437	5.77e-05	0.000110367	0.000119787	0.000277799	0.000232794	9.28e-05
310	GAC|683|CAT	D683H	683	GAC	CAT	D	H	2	8.14e-05	9.32e-05	9.29e-05	5.97e-05	0.000144861	0.00010419	8.57e-05	7.11e-05	3.1e-05	3.7e-05	7.65e-05	9.14e-05	0.000104302	4.13e-05	7.08e-05	0.000109145
311	GAC|683|TTC	D683F	683	GAC	TTC	D	F	2	8.82e-05	0.000102508	9.62e-05	5.04e-05	3.54e-05	0.000118206	0.000138282	0.000111966	0.000124007	7.53e-05	0.000104975	0.000132245	0.000132596	9.45e-05	2.18e-05	0.000128543
312	GAC|683|ATC	D683I	683	GAC	ATC	D	I	2	0.000148042	0.000100131	0.000115941	0.000144386	2.15e-05	0.000112244	8.96e-05	0.000105818	6.23e-05	4.33e-05	0.000100459	0.000148594	0.00012667	7.82e-05	2.05e-05	0.000115067
313	GAC|683|AAG	D683K	683	GAC	AAG	D	K	2	0.000123709	9.91e-05	0.000119187	0.00011805	0.000111515	0.000165736	9.42e-05	9.06e-05	0.000162608	6.04e-05	7.2e-05	0.000151232	0.000147445	0.000145221	0.000125011	0.000129739
314	GAC|683|CGG	D683R	683	GAC	CGG	D	R	3	0.000150163	0.000158524	0.000155447	7.88e-05	9.22e-05	0.000195992	0.000154055	0.000123925	0.000153752	0.000101347	7.25e-05	0.000138026	0.000174551	4.32e-05	0.000138855	0.000172069
315	GAC|683|CCC	D683P	683	GAC	CCC	D	P	2	7.43e-05	5.6e-05	0.000108986	2.66e-05	7.75e-05	0.000135407	5.63e-05	7.12e-05	5.4e-05	3.19e-05	7.92e-05	0.000112522	0.000118546	3.47e-05	4.84e-05	0.000106224
316	GAC|683|GGA	D683G	683	GAC	GGA	D	G	2	9.36e-05	9.15e-05	0.000146124	3.9e-05	5.43e-05	0.000133364	0.000133256	0.000127643	5.36e-05	7.37e-05	8.04e-05	0.000131354	0.000154544	8.6e-05	3.28e-05	0.000138335
317	GAC|683|CAG	D683Q	683	GAC	CAG	D	Q	2	0.000151128	0.000112476	0.000156992	0.000118341	6.3e-05	0.00016473	0.000106363	0.000118561	4.66e-05	6.44e-05	0.000163027	0.000224889	0.000205228	9.97e-05	8.09e-05	0.000182633
318	GAC|683|GCG	D683A	683	GAC	GCG	D	A	2	7.19e-05	7.3e-05	9.17e-05	3.18e-05	6.8e-05	8.59e-05	7.86e-05	7.48e-05	7.37e-05	4.94e-05	0.000109119	0.00010113	8.1e-05	6.42e-05	3.88e-05	9.47e-05
319	GAC|683|TCA	D683S	683	GAC	TCA	D	S	3	0.000107811	0.000114635	0.000108907	4.95e-05	3.16e-05	0.000136124	0.000102985	0.00010154	6.04e-05	4.17e-05	0.000110125	8.95e-05	0.000109204	0.000154754	1.25e-05	0.000112964
320	GAC|683|ATG	D683M	683	GAC	ATG	D	M	3	0.00010588	7.65e-05	9.74e-05	0.000173698	1.84e-05	7.87e-05	7.37e-05	7.24e-05	4.42e-05	6.51e-05	6.02e-05	0.000109061	0.000120403	4.24e-05	5.15e-05	9.89e-05
321	GAC|683|GAG	D683E	683	GAC	GAG	D	E	1	0.000105117	0.000114614	0.000139663	6.14e-05	2.63e-05	0.000148191	9.83e-05	0.00010987	4.94e-05	5.2e-05	0.000127006	0.00012268	0.000145411	8.89e-05	5.97e-05	0.000128761
322	GAC|683|AAT	D683N	683	GAC	AAT	D	N	2	5.44e-05	2.97e-05	5.16e-05	2.27e-05	2.98e-05	7.17e-05	4.74e-05	5.75e-05	1.22e-05	1.18e-05	9.01e-05	3.05e-05	5.6e-05	4.37e-05	4.71e-05	6.01e-05
323	GAC|683|TGC	D683C	683	GAC	TGC	D	C	2	8.6e-05	7.71e-05	0.000106627	8.28e-05	6.29e-05	8.53e-05	6.42e-05	0.000100279	5.72e-05	5.91e-05	8.75e-05	0.000101293	6.09e-05	7.71e-05	2.22e-05	8.9e-05
324	GAC|683|TTA	D683L	683	GAC	TTA	D	L	3	9.55e-05	5.22e-05	6.01e-05	8.72e-05	0.00011167	7.19e-05	8.13e-05	5.61e-05	1.82e-05	3.72e-05	5.16e-05	9.67e-05	7e-05	5.11e-05	3.5e-05	7.3e-05
325	TCA|684|AGC	S684B	684	TCA	AGC	S	B	3	5.16e-05	8.28e-05	5.06e-05	5.11e-05	5.16e-05	6.29e-05	4.83e-05	6.46e-05	2.54e-05	2.03e-05	9.18e-05	5.41e-05	7.68e-05	6.89e-06	8.36e-06	6.67e-05
326	TCA|684|CGT	S684R	684	TCA	CGT	S	R	3	3.89e-05	3.55e-05	3.59e-05	4.31e-05	7.02e-05	6.84e-05	2.54e-05	3.83e-05	2.18e-05	1.84e-05	3.84e-05	5.45e-05	6.33e-05	5.03e-05	1.36e-05	5.3e-05
327	TCA|684|ATA	S684I	684	TCA	ATA	S	I	2	6.9e-05	6.79e-05	6.13e-05	2.29e-05	1.05e-05	4.96e-05	8.83e-05	4.24e-05	6.17e-06	2.52e-05	5.58e-05	7.69e-05	6.82e-05	5.28e-05	5.27e-05	6.18e-05
328	TCA|684|GAT	S684D	684	TCA	GAT	S	D	3	6.45e-05	6.35e-05	9.29e-05	4.26e-05	2.48e-05	8.95e-05	8.64e-05	8.54e-05	8.46e-05	5.29e-05	0.000121394	8.45e-05	6.71e-05	6.3e-05	0.000110597	9.27e-05
329	TCA|684|TAG	S684Z	684	TCA	TAG	S	Z	2	6.75e-05	7.05e-05	8.8e-05	0.000143154	0.000254676	7.64e-05	8.77e-05	8.27e-05	0.000211697	0.000262626	8.05e-05	6.59e-05	7.19e-05	0.000271433	0.000481282	7.97e-05
330	TCA|684|CAG	S684Q	684	TCA	CAG	S	Q	3	3.63e-05	6.34e-05	4.64e-05	9.26e-06	4.41e-05	6.45e-05	5.59e-05	4.75e-05	2.74e-05	1.8e-05	5.7e-05	7.98e-05	6.55e-05	2.52e-05	3.25e-05	6.15e-05
331	TCA|684|GTG	S684V	684	TCA	GTG	S	V	3	9.33e-06	4.14e-05	2.9e-05	7.65e-05	6.84e-06	2.91e-05	2.73e-05	2.81e-05	9.36e-06	2.69e-05	5.9e-05	1.98e-05	3.79e-05	1.24e-05	3.7e-05	3.95e-05
332	TCA|684|GCT	S684A	684	TCA	GCT	S	A	2	6.81e-05	3.67e-05	4.24e-05	3.72e-05	6.96e-07	2.58e-05	3.29e-05	2.31e-05	2.3e-05	5.93e-05	3.43e-05	2.08e-05	4.56e-05	1.16e-05	6.61e-05	4.47e-05
333	TCA|684|CCT	S684P	684	TCA	CCT	S	P	2	4.45e-05	5.04e-05	4.87e-05	2.2e-05	6.62e-06	6.98e-05	6.21e-05	5.8e-05	4.29e-05	4.41e-05	3.82e-05	3.11e-05	8.26e-05	3.21e-05	2.37e-06	5.72e-05
334	TCA|684|ATG	S684M	684	TCA	ATG	S	M	3	7.69e-05	8.38e-05	6.53e-05	2.04e-05	1.19e-05	8.03e-05	6.27e-05	6.06e-05	0.000114745	9.25e-05	5.83e-05	4.86e-05	7.75e-05	3.28e-05	5.61e-05	7.88e-05
335	TCA|684|TTC	S684F	684	TCA	TTC	S	F	2	1.19e-05	3.55e-05	4.66e-05	4.41e-05	1.42e-05	3.62e-05	4.57e-05	5.36e-05	9.92e-06	NA	2.36e-05	4.56e-05	4.3e-05	3.75e-05	7.72e-05	4.14e-05
336	TCA|684|GGC	S684G	684	TCA	GGC	S	G	3	0.000105163	3.54e-05	7.03e-05	8.75e-05	2.47e-05	6.35e-05	7.42e-05	4.37e-05	4.97e-05	2.05e-05	6.08e-05	6.07e-05	5.44e-05	5.13e-05	1.13e-05	7.02e-05
337	TCA|684|CTC	S684L	684	TCA	CTC	S	L	3	7.83e-05	5.17e-05	7.8e-05	1.22e-05	3.14e-05	6.5e-05	3.88e-05	8.73e-05	6.92e-05	3.71e-05	4.21e-05	4.02e-05	8.31e-05	1.92e-05	2.68e-05	6.73e-05
338	TCA|684|TAC	S684Y	684	TCA	TAC	S	Y	2	6.2e-05	6.91e-05	8.1e-05	3.07e-05	1.15e-05	0.000101139	0.000134872	0.000105214	6.34e-05	1.45e-05	5.9e-05	7.6e-05	5.13e-05	7.75e-05	6.9e-06	7.96e-05
339	TCA|684|ACT	S684T	684	TCA	ACT	S	T	2	2.59e-05	6.5e-05	3.98e-05	8.53e-06	4.15e-05	5.64e-05	3.03e-05	5.72e-05	2.86e-05	3.49e-05	3.35e-05	1.8e-05	3.85e-05	2.69e-05	NA	4.78e-05
340	TCA|684|CAC	S684H	684	TCA	CAC	S	H	3	6.99e-05	6.8e-05	5.96e-05	4.22e-05	4.68e-06	0.000101157	9.29e-05	5.97e-05	6.83e-05	2.36e-05	8.37e-05	8.46e-05	7.46e-05	2.18e-05	0.000116454	9.79e-05
341	TCA|684|TGG	S684W	684	TCA	TGG	S	W	2	3.2e-05	6.04e-05	6.66e-05	3.91e-05	2.98e-05	6.93e-05	7.12e-05	5.02e-05	2.81e-05	6.92e-05	5.05e-05	3.92e-05	6.64e-05	4.37e-05	2.84e-05	7.12e-05
342	TCA|684|TGT	S684C	684	TCA	TGT	S	C	2	6.03e-05	5.43e-05	9.48e-05	2.02e-05	1.37e-05	8.84e-05	7.14e-05	5.91e-05	2.55e-05	1.79e-05	7.67e-05	0.000101547	9.01e-05	6.88e-05	8.48e-05	8.22e-05
343	TCA|684|GAA	S684E	684	TCA	GAA	S	E	2	7.1e-05	9.14e-05	4.71e-05	3.84e-05	6.1e-05	9.63e-05	4.68e-05	6.94e-05	9.75e-05	1.92e-05	6.47e-05	6.18e-05	9.11e-05	4.56e-05	3.39e-05	8.15e-05
344	TCA|684|AGT	S684B	684	TCA	AGT	S	B	3	8.23e-05	4.77e-05	6.98e-05	1.05e-05	4.02e-05	7.79e-05	6.44e-05	4.39e-05	1.08e-05	2.67e-05	4.82e-05	3.75e-05	8.42e-05	3.84e-05	5.69e-05	6.7e-05
345	TCA|684|AAC	S684N	684	TCA	AAC	S	N	3	8.15e-05	4.14e-05	8.43e-05	3.74e-05	5.7e-06	0.000100157	6.63e-05	9.62e-05	9.39e-06	2.5e-05	9.07e-05	0.000128035	9.04e-05	7.92e-05	5.06e-05	9.3e-05
346	TCA|684|AAG	S684K	684	TCA	AAG	S	K	3	8.24e-05	9.9e-05	0.000107553	2.06e-05	7.18e-05	9.15e-05	6.71e-05	8.47e-05	6.49e-05	2.85e-05	9.91e-05	7.39e-05	7.86e-05	6e-05	2.11e-06	9.5e-05
347	ATT|685|GCC	I685A	685	ATT	GCC	I	A	3	8.73e-05	6.76e-05	7.18e-05	0.000167253	0.000146798	0.000108076	5.22e-05	4.38e-05	6.45e-05	6.21e-05	6.6e-05	4.86e-05	0.000103783	5.61e-05	0.000176074	9.67e-05
348	ATT|685|CAG	I685Q	685	ATT	CAG	I	Q	3	0.000246946	0.000106166	0.000179358	0.000115506	6.19e-05	0.000165149	0.000155021	0.000188783	9.54e-05	6.87e-05	0.00014185	0.000118453	0.000172309	6.88e-05	7.76e-05	0.000198809
349	ATT|685|GAC	I685D	685	ATT	GAC	I	D	3	0.000156325	0.00016105	0.000222794	3.7e-05	7.18e-05	0.000191423	0.000118027	9.17e-05	0.000106662	5.43e-05	0.000168517	0.000165823	0.000171636	0.000139397	6e-05	0.000186513
350	ATT|685|AAA	I685K	685	ATT	AAA	I	K	2	0.000110731	0.00016977	0.000127396	0.000117894	4e-05	0.000163986	0.000120796	0.000136635	8.11e-05	0.000104775	0.000141792	0.00011719	0.000131942	0.0001396	0.000164523	0.000163621
351	ATT|685|GAA	I685E	685	ATT	GAA	I	E	3	0.00015423	0.000147635	9.65e-05	0.000118661	9.82e-05	0.000113099	0.000113533	7.51e-05	5.2e-06	3.59e-05	0.000103868	0.000103865	0.000104393	9.55e-05	2.02e-05	0.000141855
352	ATT|685|ACA	I685T	685	ATT	ACA	I	T	2	0.000125749	0.000141471	0.000162294	3.15e-05	4.91e-05	0.00016203	0.000109739	0.000138322	8.44e-05	8.6e-05	0.000174706	0.000140367	0.00016182	5.72e-05	5.03e-05	0.000167817
353	ATT|685|TAA	I685Z	685	ATT	TAA	I	Z	3	0.000160134	0.000144779	0.00013228	0.000507845	0.000880573	0.000170697	0.000154122	9.54e-05	0.000362086	0.000646895	0.000109071	0.000156901	0.000166471	0.000399115	0.000493419	0.000149769
354	ATT|685|TGT	I685C	685	ATT	TGT	I	C	2	7.29e-05	0.000114155	0.000110951	5.66e-05	0.000147477	0.000111547	0.000110226	0.000101237	3.06e-05	7.63e-05	0.000102526	0.000140258	0.000125824	8.74e-05	1.61e-05	0.000116182
355	ATT|685|CGG	I685R	685	ATT	CGG	I	R	3	0.000173433	0.000135108	0.000128041	0.000103557	9.12e-05	0.000165232	0.00010904	0.000118082	8.69e-05	9.86e-05	0.000210325	0.000238621	0.000189313	0.000116016	4.74e-05	0.000178917
356	ATT|685|GGC	I685G	685	ATT	GGC	I	G	3	0.000122965	0.0001389	0.000165095	0.00014071	2.87e-05	0.000183668	9.19e-05	0.000104868	0.000168511	8.49e-05	9.04e-05	0.000181662	0.000162332	0.00013115	6.43e-05	0.00015203
357	ATT|685|TTC	I685F	685	ATT	TTC	I	F	2	7.12e-05	9.13e-05	0.000132954	7.81e-05	2.19e-05	0.000104101	6.44e-05	9.45e-05	9.93e-06	5.18e-05	0.000123629	0.00010122	0.000140838	6.67e-05	2.92e-05	0.00011094
358	ATT|685|AAC	I685N	685	ATT	AAC	I	N	2	0.000150461	8.67e-05	0.000106114	5.21e-05	0.000120065	0.000127398	0.000135247	0.000103176	0.000123203	4.49e-05	9.65e-05	0.000102628	0.000127298	7.96e-05	4.86e-05	0.000125536
359	ATT|685|TAC	I685Y	685	ATT	TAC	I	Y	3	6.91e-05	0.000102399	0.000100089	4.69e-05	0.000181577	0.000154165	0.000108918	6.38e-05	1.41e-05	1.95e-05	9.6e-05	8.56e-05	0.000150109	6.53e-05	3.83e-05	0.000138816
360	ATT|685|ATG	I685M	685	ATT	ATG	I	M	1	7.08e-05	0.000127563	0.000102315	4.17e-05	5.37e-05	0.000112742	0.000129199	6.9e-05	5.1e-05	2.86e-05	9.06e-05	8.76e-05	0.000112985	8.4e-05	0.000154651	0.000104457
361	ATT|685|AGC	I685S	685	ATT	AGC	I	S	2	0.000149859	0.00011346	0.00014029	0.000132269	5.32e-05	0.000105687	9.3e-05	0.000150565	7.1e-05	7.3e-05	0.000116331	0.000120613	0.000115449	0.000129706	0.000113048	0.000142815
362	ATT|685|CTG	I685L	685	ATT	CTG	I	L	2	0.000169434	0.000186127	0.00012657	0.000137843	3.41e-05	0.000157339	0.000146811	0.000120786	2.15e-05	6.92e-05	0.000181535	0.000189857	0.000199354	0.0001141	4.83e-05	0.000188492
363	ATT|685|GTG	I685V	685	ATT	GTG	I	V	2	0.000127536	8.93e-05	8.86e-05	4.71e-05	8.78e-06	9.99e-05	7.83e-05	0.000126768	2.26e-05	2.33e-05	5.71e-05	0.000111014	9.9e-05	7.6e-05	2.92e-05	0.000126804
364	ATT|685|TGG	I685W	685	ATT	TGG	I	W	3	0.000270656	0.000146051	0.000229976	8.64e-05	3.01e-05	0.000217669	0.00016464	0.000185877	6.86e-05	9.74e-05	0.000183542	0.000185556	0.000189601	0.000146784	0.000162636	0.000213648
365	ATT|685|CCG	I685P	685	ATT	CCG	I	P	3	9.33e-05	0.000144179	0.000117419	0.000121688	2.23e-05	0.00014365	0.0001198	9.47e-05	0.000166049	5.35e-05	0.000174046	0.000154257	0.000148922	8.7e-05	0.000117441	0.000145706
366	ATT|685|CAC	I685H	685	ATT	CAC	I	H	3	0.000251643	0.000177344	0.000205066	7.17e-05	0.000127259	0.000157339	0.000136512	0.000156677	0.000104732	0.00010388	0.000172973	0.000193664	0.000181934	0.000185521	9.58e-05	0.000203154
367	ATG|686|CTC	M686L	686	ATG	CTC	M	L	2	7.4e-05	4.42e-05	0.000101286	2.47e-05	9.8e-05	9.85e-05	9.29e-05	5.93e-05	4.41e-05	1.73e-05	8.5e-05	0.000101538	8.3e-05	7.95e-05	7.01e-05	9.04e-05
368	ATG|686|TGA	M686Z	686	ATG	TGA	M	Z	3	0.000109697	8.73e-05	7.33e-05	9.21e-05	0.000286213	8.46e-05	8.89e-05	5.14e-05	0.000156073	0.000315422	6.74e-05	0.000119311	6.11e-05	0.000238707	0.00023014	7.66e-05
369	ATG|686|AAA	M686K	686	ATG	AAA	M	K	2	6.84e-05	7.38e-05	5.27e-05	1.72e-05	1.51e-05	9.03e-05	9.87e-05	8.3e-05	3.45e-05	8.3e-05	0.000107847	7.27e-05	0.000112573	4.24e-05	5.51e-05	0.000103485
370	ATG|686|GGG	M686G	686	ATG	GGG	M	G	2	0.000136103	0.000132512	0.00012765	6.2e-05	0.0001886	0.000168035	0.000127354	0.00015436	0.000136239	0.000107351	0.000111399	0.000163979	0.000144852	0.0001077	0.00011404	0.000149121
371	ATG|686|GTC	M686V	686	ATG	GTC	M	V	2	0.000153314	0.000149696	0.000142138	6.9e-05	7.69e-05	0.000167592	0.000137031	0.000171547	5.77e-05	5.7e-05	9.92e-05	8.76e-05	0.000155051	6.52e-05	7.87e-05	0.000138259
372	ATG|686|TTT	M686F	686	ATG	TTT	M	F	2	1.05e-05	3.74e-05	2.86e-05	1.61e-05	4.59e-05	5.68e-05	5.27e-05	5.61e-05	1.26e-06	4.9e-05	3.32e-05	7.65e-05	2.96e-05	1.41e-05	2.29e-06	5.2e-05
373	ATG|686|TGC	M686C	686	ATG	TGC	M	C	3	9.01e-05	4.05e-05	3.55e-05	3.44e-05	3.81e-06	6.12e-05	6.1e-05	3.75e-05	2.82e-05	3.82e-05	5.4e-05	5.36e-05	4.33e-05	6.17e-05	5.36e-05	5.66e-05
374	ATG|686|CAC	M686H	686	ATG	CAC	M	H	3	5.9e-05	6.09e-05	3.65e-05	1.87e-05	6.59e-05	0.0001178	9.43e-05	4.97e-05	9.15e-06	5.31e-05	6.38e-05	6.61e-05	6.42e-05	5.52e-05	4.66e-05	7.48e-05
375	ATG|686|ATA	M686I	686	ATG	ATA	M	I	1	0.00371645	0.00309851	0.00336128	0.00390045	0.00437038	0.00377935	0.00305522	0.0029094	0.00444943	0.00482805	0.00321525	0.00346094	0.00354265	0.00526111	0.00481185	0.000166356
376	ATG|686|TGG	M686W	686	ATG	TGG	M	W	2	0.000100653	7.7e-05	7.78e-05	8.71e-06	5.29e-05	8.47e-05	8.77e-05	6.87e-05	7.52e-05	6.12e-05	8.69e-05	8.26e-05	8.99e-05	3.12e-05	3.32e-05	9.86e-05
377	ATG|686|TAT	M686Y	686	ATG	TAT	M	Y	3	0.000104899	0.000119946	5.47e-05	4.88e-05	7.5e-05	7.9e-05	6.59e-05	6.65e-05	3.51e-05	3.69e-06	5.01e-05	6.03e-05	4.94e-05	3.53e-05	1.75e-05	7.01e-05
378	ATG|686|AAC	M686N	686	ATG	AAC	M	N	2	0.000185819	7.92e-05	0.000115618	5.87e-05	3.07e-05	0.000121281	9.63e-05	0.000106805	8.6e-05	6.11e-05	7.98e-05	0.000134612	9.62e-05	0.000122553	2.41e-05	0.000151146
379	ATG|686|GAG	M686E	686	ATG	GAG	M	E	2	0.000138967	9.3e-05	0.000125978	2.57e-05	1.37e-05	8.39e-05	9.08e-05	9.84e-05	5.12e-05	2.82e-05	0.000103445	0.000111726	9.61e-05	9.08e-05	5.4e-05	0.00011984
380	ATG|686|AGA	M686R	686	ATG	AGA	M	R	2	5.32e-05	7.97e-05	0.000122349	3.39e-05	2.59e-05	9.37e-05	5.39e-05	8.56e-05	2.01e-05	0.000117045	0.000100838	5.39e-05	7.7e-05	0.000130752	2.51e-05	8.95e-05
381	ATG|686|ACA	M686T	686	ATG	ACA	M	T	2	7.6e-05	4.09e-05	5.48e-05	2.56e-05	3.81e-06	6.72e-05	3.59e-05	2.8e-05	9.72e-06	4.14e-05	3.66e-05	6.71e-05	7.09e-05	1.44e-05	1.59e-05	6.95e-05
382	ATG|686|GCA	M686A	686	ATG	GCA	M	A	3	4.48e-05	5.09e-05	7.14e-05	5.5e-05	1.7e-05	7.74e-05	5.41e-05	6.64e-05	9.18e-05	4.58e-05	9.79e-05	7.56e-05	0.00011591	5.95e-05	2.68e-05	9.33e-05
383	ATG|686|TCC	M686S	686	ATG	TCC	M	S	3	5.49e-05	3.06e-05	3.46e-05	5.5e-05	3.47e-05	6.1e-05	6.71e-05	5.28e-05	1.15e-05	3.1e-05	8.16e-05	6.27e-05	9.99e-05	6.3e-05	5.48e-05	6.46e-05
384	ATG|686|CAG	M686Q	686	ATG	CAG	M	Q	2	9.18e-05	0.000128714	0.000124887	0.000108687	0.000100881	0.000186351	0.000188698	0.000143196	0.000121095	4.93e-05	0.000121466	0.00015143	0.000167216	9.76e-05	3.47e-05	0.00015122
385	ATG|686|GAT	M686D	686	ATG	GAT	M	D	3	7.91e-05	3.85e-05	8.35e-05	3.64e-05	3.19e-05	4.86e-05	4.63e-05	4.77e-05	6.64e-05	3.12e-06	4.93e-05	8.55e-05	5.29e-05	1.8e-05	4.23e-05	6.94e-05
386	ATG|686|CCC	M686P	686	ATG	CCC	M	P	3	8.65e-05	7.59e-05	6.12e-05	7.55e-05	5.28e-06	9.58e-05	5.59e-05	9.73e-05	5.62e-05	2.32e-05	8.68e-05	0.000105867	0.000122281	7.01e-05	7.71e-06	0.000101921
387	GAG|687|TGA	E687Z	687	GAG	TGA	E	Z	3	6.79e-05	0.000101865	7e-05	0.000206975	0.000232182	7.65e-05	0.000104357	5.29e-05	0.000184318	0.000240955	6.57e-05	8.69e-05	9.13e-05	0.00020368	0.000372296	6.89e-05
388	GAG|687|TGT	E687C	687	GAG	TGT	E	C	3	6.27e-05	3.51e-05	3.24e-05	2.94e-05	6.34e-06	3.74e-05	2.77e-05	3.86e-05	3.11e-06	4.23e-05	3.2e-05	3.3e-05	2.95e-05	2.1e-05	6.14e-05	4.12e-05
389	GAG|687|ATT	E687I	687	GAG	ATT	E	I	3	5.21e-05	3.44e-05	2.73e-05	5.11e-06	NA	3.41e-05	3.64e-05	2.74e-05	1.71e-05	2.49e-05	3.02e-05	4.54e-05	4.01e-05	2.83e-05	5.7e-07	4.03e-05
390	GAG|687|TTC	E687F	687	GAG	TTC	E	F	3	5.49e-05	4.19e-05	0.000118745	5.6e-05	5.38e-05	6.92e-05	6.09e-05	6.26e-05	2.41e-05	6.26e-05	4.41e-05	7.19e-05	5.81e-05	3.75e-05	1.71e-05	8.65e-05
391	GAG|687|CCC	E687P	687	GAG	CCC	E	P	3	2.84e-05	3.12e-05	6.01e-05	3.33e-05	0.000121786	5.35e-05	3.81e-05	5.03e-05	1.49e-05	1.46e-05	2.51e-05	3.12e-05	3.3e-05	1.41e-05	1.96e-05	5.24e-05
392	GAG|687|GCC	E687A	687	GAG	GCC	E	A	2	2.66e-05	2.47e-05	1.91e-05	5.75e-06	1.65e-05	2.62e-05	1.88e-05	3.72e-05	2.43e-05	4.36e-06	2.57e-05	2.74e-05	3.38e-05	2.03e-05	2.29e-05	4.03e-05
393	GAG|687|CAC	E687H	687	GAG	CAC	E	H	2	9.04e-05	9.06e-05	9.04e-05	8.78e-06	4.39e-05	8.08e-05	9.4e-05	6.12e-05	2.99e-05	4.48e-05	8.39e-05	8.71e-05	8.81e-05	2.65e-05	1.31e-05	8.59e-05
394	GAG|687|CGC	E687R	687	GAG	CGC	E	R	3	3.02e-05	4.46e-05	3.38e-05	1.62e-05	2.76e-06	3.91e-05	3.6e-05	3.56e-05	5.04e-06	8.74e-06	3.72e-05	4.04e-05	7.23e-05	2.24e-05	8.37e-05	4.38e-05
395	GAG|687|GAT	E687D	687	GAG	GAT	E	D	1	0.000265235	0.000547787	0.000430337	0.000185219	0.000221356	0.000239571	0.000611814	0.000558731	0.000165711	0.000500827	0.000632489	0.000130299	0.000133585	0.000322628	0.000466745	0.000232961
396	GAG|687|AAA	E687K	687	GAG	AAA	E	K	2	3.58e-05	1.63e-05	2.71e-05	1.16e-05	5.55e-06	3.08e-05	3.1e-05	1.47e-05	1.1e-05	4.77e-06	2.2e-05	3.18e-05	2.67e-05	1.22e-05	6.49e-06	2.4e-05
397	GAG|687|ATG	E687M	687	GAG	ATG	E	M	2	4.7e-05	3.38e-05	6.42e-05	1.92e-05	2.95e-05	4.97e-05	4.79e-05	2.27e-05	2.93e-05	1.94e-05	4.53e-05	5.32e-05	5.72e-05	1.88e-05	1.19e-05	5.54e-05
398	GAG|687|AAC	E687N	687	GAG	AAC	E	N	2	7.87e-05	6.04e-05	6.6e-05	5.54e-05	7.95e-05	0.000106997	6.51e-05	7.64e-05	5.13e-05	2.57e-05	5.58e-05	9.03e-05	0.000110173	2.23e-05	9e-05	0.000103389
399	GAG|687|TAC	E687Y	687	GAG	TAC	E	Y	2	0.000107297	0.000100122	0.000114746	8.47e-05	4.13e-05	0.000116015	0.000122295	8.28e-05	7.56e-05	7.42e-05	0.00011171	0.000134488	0.000129287	8.2e-05	1.08e-05	0.000121756
400	GAG|687|GTT	E687V	687	GAG	GTT	E	V	2	1.2e-05	2.41e-05	2.62e-05	1.82e-05	1.18e-06	2.14e-05	3.67e-05	2.54e-05	7.98e-06	2.26e-06	9.09e-06	9.94e-06	1.31e-05	5.97e-07	3.93e-06	1.98e-05
401	GAG|687|CTT	E687L	687	GAG	CTT	E	L	3	6.91e-05	5.44e-05	9.15e-05	2.02e-05	2.53e-05	8.73e-05	7.58e-05	5.25e-05	4.68e-05	4.1e-05	0.000101071	7e-05	9.54e-05	5.93e-05	1.78e-05	9.09e-05
402	GAG|687|TCC	E687S	687	GAG	TCC	E	S	3	1.94e-05	1.87e-05	2.15e-05	3.79e-05	9.26e-06	2.73e-05	2.62e-05	1.34e-05	1.78e-06	2.22e-05	6.47e-06	2.55e-05	2.24e-05	6.76e-06	4.72e-07	3.09e-05
403	GAG|687|ACC	E687T	687	GAG	ACC	E	T	3	5.91e-05	8.38e-05	6.78e-05	1.03e-05	5.7e-05	6.37e-05	8.25e-05	6.62e-05	8.16e-05	5.25e-05	3.93e-05	8.11e-05	7.02e-05	6.2e-05	NA	7.83e-05
404	GAG|687|TGG	E687W	687	GAG	TGG	E	W	2	5.52e-05	4.14e-05	5.09e-05	4.79e-05	8.15e-06	4.6e-05	6.74e-05	4.71e-05	1.89e-05	1.71e-05	3.58e-05	4.26e-05	4.44e-05	4e-05	5.96e-05	4.92e-05
405	GAG|687|GGC	E687G	687	GAG	GGC	E	G	2	2.93e-05	3.1e-05	4.29e-05	2.15e-05	4.72e-06	2.67e-05	3.11e-05	2.44e-05	3.54e-05	8.99e-06	2.61e-05	3.42e-05	4.56e-05	1.12e-05	7.48e-06	3.74e-05
406	GAG|687|CAA	E687Q	687	GAG	CAA	E	Q	2	9.26e-05	6.42e-05	7.45e-05	4.92e-05	5.95e-05	7.04e-05	9.33e-05	6.22e-05	3.94e-05	4.17e-05	8.04e-05	7.76e-05	6.45e-05	2.38e-05	9.61e-06	8.13e-05
407	CAG|688|TGC	Q688C	688	CAG	TGC	Q	C	3	1.49e-05	2.71e-05	4.57e-05	5.27e-05	3.8e-05	3.02e-05	1.16e-05	2.41e-05	2.29e-05	5.83e-05	2.49e-05	2.58e-05	1.96e-05	2.25e-05	3.91e-05	2.95e-05
408	CAG|688|AAA	Q688K	688	CAG	AAA	Q	K	2	1.38e-05	7.77e-06	5.27e-06	NA	NA	1.7e-05	2.19e-05	8.05e-06	1.16e-06	5.27e-06	8.3e-07	7.86e-06	3.94e-06	3.35e-06	8.06e-06	8.62e-06
409	CAG|688|GGC	Q688G	688	CAG	GGC	Q	G	3	1.51e-05	1.32e-05	2.25e-05	8.78e-07	5.48e-07	2e-05	2.91e-06	2.61e-05	6.08e-06	2.04e-05	1.4e-05	8.53e-06	1.67e-05	1.64e-05	5.65e-07	1.82e-05
410	CAG|688|TTT	Q688F	688	CAG	TTT	Q	F	3	2.57e-05	2.27e-05	3.25e-05	1.45e-05	8.07e-06	3.04e-05	9.1e-06	2.2e-05	1.87e-05	8.03e-06	1.94e-05	2.6e-05	1.84e-05	1.72e-05	1.21e-06	1.79e-05
411	CAG|688|ACT	Q688T	688	CAG	ACT	Q	T	3	1.82e-05	2.63e-05	2.07e-05	2.84e-05	8.21e-06	1.17e-05	2.78e-05	2.8e-05	3.38e-05	0.000115193	3.97e-05	1.44e-05	1.35e-05	2.92e-05	NA	2.83e-05
412	CAG|688|GAA	Q688E	688	CAG	GAA	Q	E	2	8.65e-06	1.68e-05	4.57e-06	1.72e-05	9.37e-06	7.37e-06	8.84e-06	1.71e-05	9.68e-07	NA	2.83e-06	9.89e-06	5.79e-06	9.24e-06	4.32e-07	1.08e-05
413	CAG|688|CTA	Q688L	688	CAG	CTA	Q	L	2	4.86e-05	1.41e-05	7.73e-06	2.63e-05	2.33e-05	2.51e-05	2.4e-05	1.58e-05	3.35e-06	3.34e-05	2.52e-05	2.13e-05	2.13e-05	1.64e-05	9.87e-07	2.4e-05
414	CAG|688|ATG	Q688M	688	CAG	ATG	Q	M	2	6.83e-06	6.69e-06	2.54e-05	5.23e-06	5.14e-06	2.3e-05	9.19e-06	3.15e-05	1.03e-05	9.06e-06	2.64e-05	3.36e-05	3.03e-05	1.06e-05	1.02e-06	2.46e-05
415	CAG|688|TAC	Q688Y	688	CAG	TAC	Q	Y	2	1.61e-05	2.55e-05	1.59e-05	1.18e-05	3.39e-06	1.16e-05	1.64e-05	7.06e-06	1.66e-05	2.62e-06	1.4e-05	8.78e-06	2.74e-05	1.24e-05	NA	1.96e-05
416	CAG|688|GAC	Q688D	688	CAG	GAC	Q	D	2	6.67e-06	1.55e-05	2.03e-05	9.65e-06	8.22e-07	3.49e-05	1.84e-05	2.56e-05	7.87e-07	1.92e-05	1.43e-05	3.75e-05	2.32e-05	4.5e-06	NA	2.15e-05
417	CAG|688|GTG	Q688V	688	CAG	GTG	Q	V	2	1.83e-05	2e-05	1.91e-05	8.66e-07	2.42e-06	1.93e-05	1.09e-05	2.01e-05	6.43e-06	4.28e-05	1.21e-05	5.19e-06	2.65e-05	1.71e-05	1.54e-05	2.32e-05
418	CAG|688|GCC	Q688A	688	CAG	GCC	Q	A	3	1.72e-05	3.32e-05	2.3e-05	1.96e-05	3.41e-05	1.42e-05	4.42e-05	1.99e-05	1.47e-05	2.83e-05	2.02e-05	4.78e-05	2.31e-05	1.61e-05	1.42e-05	3.48e-05
419	CAG|688|CGA	Q688R	688	CAG	CGA	Q	R	2	2.23e-05	1.19e-05	2.26e-05	8.41e-06	1.37e-05	1.4e-05	2.08e-05	1.41e-05	5.46e-07	NA	2.19e-05	2.1e-05	1.88e-05	3.63e-05	1.18e-06	1.88e-05
420	CAG|688|TGG	Q688W	688	CAG	TGG	Q	W	2	1.84e-05	2.05e-05	1.67e-05	4.99e-06	5.25e-07	2.41e-05	3.64e-05	3.18e-05	8.41e-07	2.94e-05	1.56e-05	2.44e-05	4.12e-05	2.46e-05	NA	2.09e-05
421	CAG|688|ATA	Q688I	688	CAG	ATA	Q	I	3	4.9e-06	9.89e-06	7.83e-06	6.78e-07	3.26e-06	1.18e-05	9.84e-06	2.29e-05	1.09e-05	NA	6.38e-06	1.02e-05	1.03e-05	1.6e-05	1.21e-06	1.55e-05
422	CAG|688|CCT	Q688P	688	CAG	CCT	Q	P	2	4.67e-05	1.99e-05	2.43e-05	9.21e-06	9.22e-06	4.08e-05	5.21e-05	4.67e-05	8.29e-05	6.61e-05	1.76e-05	3.01e-05	3.1e-05	1.54e-05	7.61e-07	3.97e-05
423	CAG|688|AAC	Q688N	688	CAG	AAC	Q	N	2	1.21e-05	8.26e-06	1.06e-05	2.67e-06	9.93e-06	1.65e-05	1.69e-05	2.04e-05	2.6e-05	1.39e-05	5.91e-06	2.89e-05	1.17e-05	1.74e-05	4.72e-07	1.85e-05
424	CAG|688|CAT	Q688H	688	CAG	CAT	Q	H	1	0.000157944	0.000460269	0.000332105	0.000107851	0.000191956	0.000243582	0.000437578	0.000432084	0.000181259	0.000372629	0.000517265	7.28e-05	9.73e-05	0.000271761	0.000445617	0.000177659
425	CAG|688|TGA	Q688Z	688	CAG	TGA	Q	Z	3	1.09e-05	1.87e-05	1.48e-05	3.51e-05	1.3e-06	7.4e-06	3.85e-05	9.62e-06	2.08e-05	4.18e-06	9.28e-06	3.01e-05	2.29e-05	2.06e-05	8.28e-06	1.3e-05
426	CAG|688|TCC	Q688S	688	CAG	TCC	Q	S	3	2.77e-05	1.47e-05	1.77e-05	7.16e-07	4.53e-05	1.65e-05	6.61e-06	7.69e-06	4.24e-06	NA	7.83e-06	1.32e-05	3.1e-05	2.66e-05	1.1e-06	1.75e-05
427	CTA|689|CAG	L689Q	689	CTA	CAG	L	Q	2	3.04e-05	2.09e-05	3.29e-05	2.53e-05	8.17e-05	3.61e-05	1.66e-05	2.77e-05	5.01e-05	1.41e-05	3.13e-05	2.03e-05	2.05e-05	2.49e-05	NA	3.21e-05
428	CTA|689|TTG	L689B	689	CTA	TTG	L	B	2	2.09e-05	2.47e-05	1.77e-05	2.93e-05	1.74e-06	2.57e-05	3.01e-05	1.37e-05	1.42e-06	8.47e-06	1.2e-05	4.4e-05	3.94e-05	4.35e-05	7.33e-06	3.17e-05
429	CTA|689|AGG	L689R	689	CTA	AGG	L	R	3	3.64e-05	1.95e-05	4.01e-05	2.84e-05	9.01e-06	4.67e-05	1.91e-05	4.23e-05	1.28e-05	6.04e-06	4.2e-05	2.71e-05	3.2e-05	2.47e-05	3.27e-05	4.24e-05
430	CTA|689|GAA	L689E	689	CTA	GAA	L	E	2	6.15e-05	7.47e-05	3.97e-05	7.63e-05	0.000126154	7.04e-05	3.68e-05	4.8e-05	0.00013732	7.98e-05	5.03e-05	8.24e-05	5.93e-05	0.000201576	5.12e-05	5.74e-05
431	CTA|689|AGT	L689S	689	CTA	AGT	L	S	3	1.93e-05	4.66e-05	5.16e-05	4.66e-05	5.43e-05	7.05e-05	4.49e-05	6.64e-05	7.23e-05	2.43e-05	3.45e-05	9.66e-05	3.62e-05	7.67e-05	9.24e-06	6e-05
432	CTA|689|GCG	L689A	689	CTA	GCG	L	A	3	3.11e-05	2.19e-05	3.26e-05	1.14e-05	6.91e-07	1.25e-05	3.37e-05	2.3e-05	1.06e-05	NA	3.43e-05	2.22e-05	2.71e-05	6.9e-06	3.96e-06	2.68e-05
433	CTA|689|GTG	L689V	689	CTA	GTG	L	V	2	4.45e-05	4.51e-05	6.92e-05	7.42e-05	1.31e-05	4.97e-05	9.33e-05	6.5e-05	2.79e-05	NA	3.32e-05	4.4e-05	6.72e-05	7.13e-05	1.28e-05	6.14e-05
434	CTA|689|AAT	L689N	689	CTA	AAT	L	N	3	5.72e-05	8.04e-05	5.2e-05	9.48e-05	2.03e-05	4.98e-05	4e-05	4.48e-05	0.000166244	8.94e-05	4.79e-05	8.33e-05	6.24e-05	6.09e-05	2.66e-06	5.71e-05
435	CTA|689|ATC	L689I	689	CTA	ATC	L	I	2	2.15e-05	2.37e-05	1.17e-05	2.24e-05	5.17e-05	2.62e-05	7.27e-06	1.74e-05	NA	1.08e-05	1.08e-05	2.53e-05	1.75e-05	3.34e-05	8.3e-07	2.29e-05
436	CTA|689|AAA	L689K	689	CTA	AAA	L	K	2	3.16e-05	1.02e-05	2.36e-05	9.77e-06	1.65e-05	1.85e-05	3.04e-05	3.43e-05	1.1e-06	9.71e-06	3.74e-05	6.86e-05	2.97e-05	3.07e-05	2.03e-06	3.23e-05
437	CTA|689|TGT	L689C	689	CTA	TGT	L	C	3	2.27e-05	3.06e-05	3.95e-05	6.65e-06	2.09e-05	3.19e-05	4.46e-05	1.57e-05	7.26e-05	2.78e-06	4.22e-05	3.12e-05	2.5e-05	3.66e-05	3.61e-05	3.64e-05
438	CTA|689|TAC	L689Y	689	CTA	TAC	L	Y	3	7.44e-06	1.38e-05	3.68e-05	1.61e-06	1.32e-05	2.09e-05	2.4e-05	6.34e-06	7.45e-06	3.42e-05	7.89e-06	2.61e-05	9.64e-06	1.04e-05	1.67e-05	1.86e-05
439	CTA|689|ATG	L689M	689	CTA	ATG	L	M	2	5.34e-05	8.96e-05	2.64e-05	5.28e-06	1.06e-05	7.21e-05	2.03e-05	2.9e-05	9.48e-05	1.76e-05	4.26e-05	3.69e-05	4.55e-05	3.87e-05	2.51e-05	5.74e-05
440	CTA|689|GGC	L689G	689	CTA	GGC	L	G	3	1.73e-05	2.41e-05	2.55e-05	2.2e-06	5.02e-05	3.75e-05	9.35e-06	2.05e-05	1.7e-05	5.06e-05	1.07e-05	2.67e-05	1.69e-05	2.41e-05	2.28e-05	2.51e-05
441	CTA|689|TGA	L689Z	689	CTA	TGA	L	Z	2	2.82e-05	4.92e-05	3.54e-05	0.000159792	0.000199063	4.82e-05	2.3e-05	5.6e-05	0.000111595	0.000238167	3.4e-05	4.53e-05	4.91e-05	0.00014073	0.000178555	4.58e-05
442	CTA|689|CCC	L689P	689	CTA	CCC	L	P	2	4.28e-05	6.77e-05	9.23e-05	7.38e-05	5.47e-05	5.18e-05	5e-05	5.71e-05	1.85e-05	8.26e-05	2.28e-05	8.5e-05	6.59e-05	5.58e-05	1.1e-05	6.49e-05
443	CTA|689|ACC	L689T	689	CTA	ACC	L	T	3	2.52e-05	3.3e-05	3.84e-05	6.57e-05	3.12e-05	3.26e-05	2.22e-05	1.48e-05	1.92e-05	1.39e-05	3.65e-05	2.3e-05	3.65e-05	6.11e-05	4.06e-05	3.39e-05
444	CTA|689|TGG	L689W	689	CTA	TGG	L	W	3	4.59e-05	4.19e-05	6.25e-05	3.77e-05	1.36e-05	3.6e-05	3.29e-05	3.35e-05	1.18e-05	2.81e-05	3.15e-05	3.64e-05	3.26e-05	5.22e-05	1.53e-05	4.65e-05
445	CTA|689|CAT	L689H	689	CTA	CAT	L	H	2	9.68e-05	7.29e-05	7.44e-05	5.45e-05	0.000133172	5.71e-05	4.39e-05	5.27e-05	2.69e-05	2.66e-05	5.42e-05	6.01e-05	7.57e-05	6.18e-05	9.2e-05	6.38e-05
446	CTA|689|TTC	L689F	689	CTA	TTC	L	F	2	1.52e-05	3.92e-06	2.92e-05	1.11e-05	9.29e-07	2.34e-05	2.56e-05	2.68e-05	2.99e-05	1.99e-05	1.83e-05	1.52e-05	2.92e-05	1.53e-05	1.43e-05	2.62e-05
447	CTA|689|GAC	L689D	689	CTA	GAC	L	D	3	2.7e-05	2.54e-05	5.01e-05	0.00010521	8.3e-05	4.81e-05	3.66e-05	1.99e-05	0.000127837	9.4e-05	2.76e-05	7.05e-05	4.6e-05	7.32e-05	7.76e-05	4.43e-05
448	AAT|690|GTC	N690V	690	AAT	GTC	N	V	3	4.02e-05	6.19e-05	8.05e-05	2.48e-05	8.66e-05	4.92e-05	3.79e-05	5.34e-05	1.35e-05	3.53e-05	5.78e-05	6.31e-05	4.93e-05	5.62e-05	1.01e-06	6.85e-05
449	AAT|690|TAC	N690Y	690	AAT	TAC	N	Y	2	3.57e-05	8.69e-05	6.09e-05	3.86e-05	1e-05	7.06e-05	6.7e-05	4.13e-05	8.39e-05	5.23e-05	5.72e-05	5.19e-05	4.84e-05	8.75e-05	1.63e-05	6.73e-05
450	AAT|690|TTC	N690F	690	AAT	TTC	N	F	3	0.000142365	7.79e-05	0.000102944	5.77e-05	3.29e-05	0.000134366	8.36e-05	7.55e-05	5.3e-05	8.74e-05	0.000102916	0.000116766	0.00014041	6.24e-05	2.35e-05	0.00012994
451	AAT|690|CCT	N690P	690	AAT	CCT	N	P	2	7.69e-05	0.000102108	9.96e-05	1.75e-05	9.24e-06	0.000100009	7.05e-05	7.49e-05	6.76e-05	1.32e-05	0.0001066	4.65e-05	9.39e-05	5.33e-05	2.79e-05	8.55e-05
452	AAT|690|ATG	N690M	690	AAT	ATG	N	M	2	6.19e-05	3.56e-05	3.18e-05	3.05e-05	8.61e-06	4.5e-05	2.81e-05	5.03e-05	2.03e-05	4.4e-05	3.63e-05	5.31e-05	6.11e-05	4.12e-05	3.47e-05	4.91e-05
453	AAT|690|CAG	N690Q	690	AAT	CAG	N	Q	2	7.7e-05	6.69e-05	6.67e-05	7.31e-05	2.22e-05	7.1e-05	8.34e-05	9.35e-05	4.38e-05	5.57e-05	7.96e-05	7.4e-05	0.000150177	7.59e-05	2.31e-05	8.93e-05
454	AAT|690|ATC	N690I	690	AAT	ATC	N	I	2	9.26e-05	3.97e-05	6.09e-05	1.81e-06	3.65e-06	6.31e-05	4.39e-05	6.97e-05	1.23e-05	3.49e-05	6.17e-05	6.57e-05	5.68e-05	4.31e-05	5.12e-06	6.63e-05
455	AAT|690|TCG	N690S	690	AAT	TCG	N	S	3	9.99e-05	7.34e-05	0.000111623	4.59e-05	5.3e-05	0.000102224	0.000112085	9.31e-05	3.25e-05	4.79e-05	8.32e-05	0.000138195	0.000119784	5.79e-05	0.000104147	0.000133298
456	AAT|690|TGG	N690W	690	AAT	TGG	N	W	3	0.0001223	9.26e-05	9.43e-05	9.44e-05	0.000130022	0.000108931	0.000107044	5.38e-05	5.34e-05	3.39e-05	9.44e-05	0.000156844	0.000107964	0.000107657	0.000105641	0.000105526
457	AAT|690|GGC	N690G	690	AAT	GGC	N	G	3	5.21e-05	1.99e-05	5.5e-05	2.57e-05	1.63e-05	7.1e-05	6.25e-05	3.18e-05	3.68e-05	2.54e-05	3.88e-05	6.69e-05	8.37e-05	1.81e-05	1.36e-05	7.84e-05
458	AAT|690|GAG	N690E	690	AAT	GAG	N	E	2	0.000141101	0.000122757	0.000129902	0.000119909	0.000107306	9.63e-05	0.000140026	0.000115024	0.000112115	2.35e-05	8.36e-05	0.000136222	0.000125743	7.18e-05	6.57e-05	0.00012575
459	AAT|690|CTA	N690L	690	AAT	CTA	N	L	3	0.000101166	0.00010888	8.94e-05	4.94e-06	1.14e-05	8.63e-05	0.000105007	6.29e-05	5.01e-05	4.74e-05	0.00012019	0.000101584	0.0001321	6.17e-05	5.72e-05	0.000102601
460	AAT|690|CAC	N690H	690	AAT	CAC	N	H	2	6.36e-05	5.52e-05	7.26e-05	1.13e-05	1.11e-05	5.46e-05	3.53e-05	4.84e-05	3.74e-05	4.33e-05	2.23e-05	4.84e-05	6.35e-05	2.08e-05	3.94e-06	5.59e-05
461	AAT|690|AGA	N690R	690	AAT	AGA	N	R	2	2.74e-05	5.1e-05	5.32e-05	2.16e-05	1.64e-05	5.49e-05	3.32e-05	7.14e-05	4.34e-05	1.96e-05	3.77e-05	6.72e-05	5.35e-05	4.32e-05	4.64e-05	5.07e-05
462	AAT|690|AAA	N690K	690	AAT	AAA	N	K	1	9e-05	0.000106566	0.000112188	0.000131961	3.59e-05	0.000140266	9.8e-05	8.24e-05	7.53e-05	6.08e-05	7.07e-05	8.79e-05	0.000124734	7.63e-05	1.46e-05	7.54e-05
463	AAT|690|ACC	N690T	690	AAT	ACC	N	T	2	6.11e-05	3.7e-05	5.59e-05	2.78e-05	1.81e-05	7.87e-05	6.56e-05	3.88e-05	8.73e-06	1.21e-05	5.23e-05	7.54e-05	7.24e-05	3.15e-06	1.36e-05	6.64e-05
464	AAT|690|TAG	N690Z	690	AAT	TAG	N	Z	2	4.44e-05	6.93e-05	0.000106682	0.000182317	0.0003257	0.000119616	9.19e-05	7.01e-05	0.000349543	0.000333512	9.89e-05	0.000116198	8.36e-05	0.000289911	0.000531815	8.74e-05
465	AAT|690|GAC	N690D	690	AAT	GAC	N	D	2	6.75e-05	0.000109565	8.41e-05	3.37e-05	9.22e-05	8.23e-05	4.37e-05	8.81e-05	3.7e-05	2e-05	4.77e-05	7.62e-05	0.0001	2.05e-05	4.3e-06	9.02e-05
466	AAT|690|TGC	N690C	690	AAT	TGC	N	C	3	8.49e-05	3.67e-05	7.88e-05	1.19e-05	9.32e-05	7.2e-05	7.58e-05	8.59e-05	4.59e-06	7.53e-06	6.61e-05	5.24e-05	6.07e-05	6.96e-05	7.55e-06	8.6e-05
467	ACT|691|ATC	T691I	691	ACT	ATC	T	I	2	2.03e-05	3.29e-05	3.07e-05	5.31e-05	1.05e-05	3.44e-05	2.49e-05	7.03e-05	3.75e-06	NA	4.07e-05	3.57e-05	3.05e-05	4.02e-06	2.58e-06	3.36e-05
468	ACT|691|GCG	T691A	691	ACT	GCG	T	A	2	2.51e-05	2.02e-05	9.47e-06	1.38e-06	3e-05	3.06e-05	9.96e-06	2.37e-05	7.07e-06	1.04e-05	1.45e-05	1.68e-05	3.36e-05	1.11e-05	NA	2.46e-05
469	ACT|691|CGA	T691R	691	ACT	CGA	T	R	3	2.55e-05	3.14e-05	3.36e-05	3.88e-05	1.79e-05	5.22e-05	3.07e-05	2.79e-05	2.68e-05	3.4e-05	4.61e-05	3.55e-05	5.77e-05	1.21e-05	1.31e-05	4.01e-05
470	ACT|691|GAC	T691D	691	ACT	GAC	T	D	3	6.42e-05	4.13e-05	5.39e-05	2.04e-05	4.4e-05	5.53e-05	4.66e-05	5.44e-05	2.29e-05	6.07e-05	4.5e-05	4.5e-05	4.98e-05	3.97e-05	1.34e-06	6.8e-05
471	ACT|691|AAA	T691K	691	ACT	AAA	T	K	2	2.43e-05	2.31e-05	2.75e-05	1.03e-05	9.17e-06	2.46e-05	1.76e-05	4.81e-05	4.73e-05	2.09e-05	3.77e-05	1.65e-05	2.37e-05	2.91e-05	2.18e-06	3.59e-05
472	ACT|691|GGC	T691G	691	ACT	GGC	T	G	3	2.12e-05	2.59e-05	4.62e-05	3.28e-06	1.16e-06	6.23e-05	3.1e-05	2.52e-05	5.64e-05	4.03e-05	2.33e-05	2.97e-05	4.06e-05	7.76e-06	1.25e-05	3.82e-05
473	ACT|691|TGC	T691C	691	ACT	TGC	T	C	3	3.63e-05	3.22e-05	2.97e-05	1.04e-05	1.67e-06	4.07e-05	2.39e-05	2.43e-05	1e-05	8.71e-07	2.62e-05	3.14e-05	4.52e-05	9.55e-06	NA	2.57e-05
474	ACT|691|TCA	T691S	691	ACT	TCA	T	S	2	3.38e-05	3.69e-05	3.22e-05	8.36e-05	1.09e-05	2.33e-05	2.91e-05	3.25e-05	4.06e-05	1.36e-06	4.31e-05	3.52e-05	2.6e-05	5.37e-06	6.86e-07	3.19e-05
475	ACT|691|GAG	T691E	691	ACT	GAG	T	E	3	4.59e-05	3.51e-05	3.73e-05	1.35e-05	9.24e-06	3.13e-05	2.97e-05	1.66e-05	4.72e-05	2.21e-06	1.2e-05	4.4e-05	4.15e-05	1.29e-06	1.52e-05	3.81e-05
476	ACT|691|CAG	T691Q	691	ACT	CAG	T	Q	3	1.42e-05	1.74e-05	2.35e-05	9.83e-07	1.84e-06	3.03e-05	1.45e-05	1.97e-05	1.64e-05	3.3e-05	3.52e-05	2.11e-05	2.94e-05	2.54e-05	NA	3.07e-05
477	ACT|691|CAC	T691H	691	ACT	CAC	T	H	3	2.59e-05	3.3e-05	3.61e-05	8.52e-06	2.13e-05	3.62e-05	1.38e-05	2.85e-05	5.44e-06	2.26e-05	3.24e-05	4.09e-05	4.2e-05	1.8e-05	1.38e-05	3.95e-05
478	ACT|691|AAC	T691N	691	ACT	AAC	T	N	2	3.41e-05	3.92e-05	4.3e-05	4.04e-05	1.31e-06	4.49e-05	7.09e-05	5.23e-05	1.08e-05	3.94e-05	4.02e-05	5.28e-05	3.22e-05	8.41e-06	1.48e-05	4.28e-05
479	ACT|691|TAC	T691Y	691	ACT	TAC	T	Y	3	2.89e-05	4.01e-05	4.35e-05	1.45e-05	NA	3.31e-05	4.68e-05	2.34e-05	1.65e-05	1.8e-05	5.21e-05	6.09e-05	4.15e-05	2.06e-05	3.8e-05	4.18e-05
480	ACT|691|CCA	T691P	691	ACT	CCA	T	P	2	3.17e-05	4.17e-05	4.71e-05	9.89e-05	0.000113153	2.39e-05	5.85e-05	2.02e-05	3.86e-05	6.21e-05	3.78e-05	5.11e-05	2.42e-05	0.000101255	5.22e-05	3.51e-05
481	ACT|691|TGG	T691W	691	ACT	TGG	T	W	3	4.15e-05	2.46e-05	3.46e-05	2.19e-05	7.09e-06	5.31e-05	3.02e-05	1.92e-05	2.18e-06	9.63e-07	3.25e-05	3.16e-05	3.86e-05	2.02e-05	1.91e-05	3.79e-05
482	ACT|691|CTG	T691L	691	ACT	CTG	T	L	3	3.49e-05	3.42e-05	3.53e-05	5.42e-05	1.03e-05	3.02e-05	4.01e-05	2.93e-05	3.81e-05	3.58e-05	4.81e-05	6.33e-05	4.41e-05	1.11e-05	2.12e-05	4.09e-05
483	ACT|691|TAA	T691Z	691	ACT	TAA	T	Z	3	4.91e-05	8.11e-05	4.1e-05	0.000101727	0.000176363	4.82e-05	7.27e-05	3.74e-05	0.000146473	0.000214589	7.07e-05	6.56e-05	5.33e-05	0.000185079	0.00014787	5.34e-05
484	ACT|691|TTC	T691F	691	ACT	TTC	T	F	3	3.98e-05	3.12e-05	7.68e-05	2.25e-05	4.96e-05	6.23e-05	6.06e-05	7.24e-05	5.7e-06	2.21e-05	6.04e-05	3.74e-05	6.02e-05	1.13e-05	1.81e-05	6.58e-05
485	ACT|691|GTG	T691V	691	ACT	GTG	T	V	3	7.85e-05	6.3e-05	5.82e-05	5.31e-05	8.3e-06	8.23e-05	3.43e-05	9.47e-05	3e-05	2.49e-05	9.77e-05	9.71e-05	0.000112009	3.55e-05	7.29e-05	8.25e-05
486	ACT|691|ATG	T691M	691	ACT	ATG	T	M	2	3.57e-05	4.61e-05	3.71e-05	1.81e-05	NA	3.99e-05	4.94e-05	3.73e-05	2.14e-05	1.19e-05	6.14e-05	3.39e-05	4.09e-05	1.14e-05	2.18e-06	4.49e-05
487	TGG|692|GCT	W692A	692	TGG	GCT	W	A	3	1.16e-05	1.91e-05	7.8e-06	3.4e-06	0.000102603	1.19e-05	1.91e-05	1.38e-05	8.53e-06	0.000135404	4.29e-05	3.1e-05	2.05e-05	6.38e-05	4.3e-05	2.1e-05
488	TGG|692|AGC	W692S	692	TGG	AGC	W	S	2	9.22e-06	7.45e-06	8.3e-06	4.47e-05	1.37e-05	1.37e-05	1.47e-05	8.76e-06	2.86e-05	1.91e-05	2.12e-05	7.08e-06	2.33e-05	7.43e-05	5.01e-05	1.36e-05
489	TGG|692|CTG	W692L	692	TGG	CTG	W	L	2	3.36e-05	3.5e-05	3.27e-05	9.08e-05	0.000162927	1.69e-05	2.29e-05	4.09e-05	2.74e-05	9e-05	2.53e-05	1.66e-05	2.75e-05	0.000149336	1.18e-05	2.75e-05
490	TGG|692|TAC	W692Y	692	TGG	TAC	W	Y	2	6.4e-05	5.14e-05	3e-05	3.61e-05	9.99e-05	5.09e-05	3.46e-05	4.89e-05	0.000174275	0.000123479	2.75e-05	6.99e-05	3.81e-05	0.000169085	7.93e-05	4.3e-05
491	TGG|692|AGA	W692R	692	TGG	AGA	W	R	2	4.08e-05	3.73e-05	3.53e-05	9.54e-05	0.000104516	4.45e-05	3.98e-05	2.93e-05	5e-05	0.000169449	2.77e-05	3.47e-05	5.33e-05	0.000131283	8.21e-05	4.05e-05
492	TGG|692|TTT	W692F	692	TGG	TTT	W	F	2	1.22e-05	6.4e-06	2.02e-05	2.59e-05	5.36e-05	3e-05	1.63e-05	3.46e-05	2.86e-05	5.39e-05	1.17e-05	1.41e-05	2.44e-05	5.43e-05	4.26e-05	2.42e-05
493	TGG|692|TAA	W692Z	692	TGG	TAA	W	Z	2	0.000200858	0.000184178	0.000213804	0.00040735	0.000681874	0.00026599	0.000199029	0.000158942	0.000477072	0.00076917	0.000189111	0.000236965	0.000222077	0.000479228	0.000630445	2.01e-05
494	TGG|692|AAA	W692K	692	TGG	AAA	W	K	3	8.83e-06	4.81e-06	1.78e-05	1.49e-05	3.02e-05	1.44e-05	1.45e-05	9.74e-06	2.01e-06	0.000130643	6.55e-06	4.14e-05	3.03e-05	9.29e-05	4.78e-05	1.88e-05
495	TGG|692|ATG	W692M	692	TGG	ATG	W	M	2	1.83e-05	8.82e-06	1.87e-05	5.75e-05	1.73e-05	1.93e-05	1.05e-05	7.36e-06	8.11e-06	9.41e-05	1.99e-05	3.46e-05	2.66e-05	4e-05	4.14e-05	1.72e-05
496	TGG|692|TGT	W692C	692	TGG	TGT	W	C	1	0.000428906	0.000738724	0.000685453	0.000328615	0.000365522	0.000351229	0.000766112	0.000611343	0.000216759	0.000832557	0.000633273	0.000176701	0.000221412	0.00052406	0.000735278	0.000475477
497	TGG|692|GGC	W692G	692	TGG	GGC	W	G	2	8.88e-07	5.99e-06	1.7e-05	7.09e-05	1.37e-05	8.52e-06	1.44e-05	6.73e-06	2.6e-05	1.1e-05	3.08e-06	5.16e-06	1.06e-05	4.25e-05	3.13e-05	9.95e-06
498	TGG|692|GTG	W692V	692	TGG	GTG	W	V	2	2.18e-05	4.12e-05	3.54e-05	8.87e-05	0.000132975	2.34e-05	2.76e-05	2.17e-05	5.85e-05	0.000151131	2.81e-05	5.02e-05	2.88e-05	0.000127827	0.000112522	2.37e-05
499	TGG|692|GAG	W692E	692	TGG	GAG	W	E	2	4.98e-05	3.54e-05	3.34e-05	0.000136577	0.000145666	3.38e-05	2.07e-05	2.71e-05	0.000136004	0.000183469	2.87e-05	5.46e-05	5.53e-05	0.000106778	0.000156899	4.03e-05
500	TGG|692|ATC	W692I	692	TGG	ATC	W	I	3	1.54e-05	3.63e-05	1.69e-05	7.93e-05	0.00011729	2.78e-05	4.24e-05	9.14e-06	8.28e-05	0.000132082	2.7e-05	2.26e-05	1.96e-05	0.000161639	3.85e-05	2.42e-05
501	TGG|692|ACT	W692T	692	TGG	ACT	W	T	3	4.31e-05	4.84e-05	2.37e-05	4.94e-05	8.11e-05	2.85e-05	2.39e-05	1.47e-05	2.6e-05	0.000144399	4.74e-05	2.26e-05	3.69e-05	0.000138903	6.8e-05	3.51e-05
502	TGG|692|CAG	W692Q	692	TGG	CAG	W	Q	2	1.66e-05	3.9e-05	3.02e-05	6.01e-05	0.000139218	6.03e-05	6.48e-05	3.86e-05	4.82e-05	0.000119927	4.57e-05	4.67e-05	3.15e-05	0.000112516	0.000113862	4.31e-05
503	TGG|692|GAT	W692D	692	TGG	GAT	W	D	3	1.01e-05	3.93e-05	4.29e-05	5.23e-05	0.00022266	4.95e-05	2.78e-05	3.39e-05	3.99e-05	0.000127848	3.55e-05	5.76e-05	4.32e-05	0.000103755	0.000137611	3.45e-05
504	TGG|692|CAC	W692H	692	TGG	CAC	W	H	3	2.53e-05	2.77e-05	4.62e-05	7.37e-05	0.000140721	3.04e-05	1.94e-05	1.99e-05	0.000100131	9.87e-05	3.4e-05	3.26e-05	2.96e-05	0.00012732	0.000138842	3.2e-05
505	TGG|692|CCA	W692P	692	TGG	CCA	W	P	3	1.38e-05	1.93e-05	1.62e-05	4.38e-05	9.1e-05	7.9e-06	1.47e-05	1.58e-05	5.68e-05	0.000124	3.51e-05	1.33e-05	2.06e-05	7.48e-05	0.000133724	2.14e-05
506	TGG|692|AAT	W692N	692	TGG	AAT	W	N	3	5.33e-05	3.07e-05	2.74e-05	6.4e-05	3.57e-05	1.64e-05	1.78e-05	4.78e-06	2.09e-05	4.75e-05	1.36e-05	5.48e-06	2.22e-05	3.49e-05	0.0001217	1.99e-05
507	AAT|693|GAA	N693E	693	AAT	GAA	N	E	2	1.59e-05	1.26e-05	1.89e-05	1.64e-05	1.23e-05	2.04e-05	2.27e-05	2.06e-05	3.05e-05	3.31e-06	1.95e-05	2.23e-05	1.76e-05	1.93e-05	1.4e-06	1.44e-05
508	AAT|693|AGG	N693R	693	AAT	AGG	N	R	2	1.59e-06	NA	4.42e-06	3.86e-06	4.8e-06	5.55e-06	3.06e-06	9.74e-06	1.09e-06	NA	NA	2.62e-06	4.2e-06	6.07e-06	NA	3.52e-06
509	AAT|693|ATC	N693I	693	AAT	ATC	N	I	2	1.78e-05	2.57e-05	1.58e-05	1.37e-05	2.64e-05	1.28e-05	1.71e-05	9.55e-06	2.31e-05	6.9e-06	7.66e-06	8.19e-06	1.13e-05	2e-05	3.86e-05	1.14e-05
510	AAT|693|GCA	N693A	693	AAT	GCA	N	A	3	3.56e-05	2.73e-05	1.66e-05	2.06e-05	1.44e-05	3.06e-05	4.97e-05	1.53e-05	6.58e-05	2.59e-05	3.26e-05	3.25e-05	2.92e-05	5.44e-05	5.04e-05	2.7e-05
511	AAT|693|TTC	N693F	693	AAT	TTC	N	F	3	1.86e-05	1.18e-05	1.23e-05	2.63e-05	3.71e-05	1.47e-05	1.54e-05	1.11e-05	1.44e-05	2.68e-05	9.8e-06	5.33e-06	1.24e-05	1.2e-05	3.28e-05	1e-05
512	AAT|693|TAC	N693Y	693	AAT	TAC	N	Y	2	2.14e-05	1.79e-05	2e-05	6.35e-05	0.00013432	2.93e-05	2.61e-05	2.87e-05	5.64e-05	9.65e-05	2.06e-05	3.08e-05	2.54e-05	0.000107272	3.92e-05	1.96e-05
513	AAT|693|CTG	N693L	693	AAT	CTG	N	L	3	NA	NA	8.65e-07	2.96e-06	NA	5.91e-07	NA	NA	NA	5.45e-06	9.8e-06	5.48e-07	1.17e-05	6.07e-06	NA	1.47e-06
514	AAT|693|TGC	N693C	693	AAT	TGC	N	C	3	2.44e-05	1.18e-05	1.14e-05	1.02e-06	3.1e-05	1.52e-05	1.9e-05	2.84e-05	3.05e-06	NA	1.14e-05	2.47e-05	3.08e-05	2.14e-06	NA	1.73e-05
515	AAT|693|ATG	N693M	693	AAT	ATG	N	M	2	2.04e-05	2.36e-05	5.3e-06	6.84e-05	3.23e-06	1.41e-05	7.42e-06	6.76e-06	9.74e-06	1.5e-05	5.84e-06	1.33e-05	1.05e-05	2.95e-05	3.71e-05	1.26e-05
516	AAT|693|CAA	N693Q	693	AAT	CAA	N	Q	2	1.92e-06	8.64e-07	1.02e-06	5.7e-05	3.8e-06	5.63e-07	1.19e-06	6.06e-07	6.11e-07	1.05e-06	2.36e-06	7.48e-07	7.53e-07	1.89e-05	1.23e-05	3.02e-06
517	AAT|693|CAC	N693H	693	AAT	CAC	N	H	2	1.46e-05	1.9e-05	1.06e-05	7.1e-05	7.15e-06	1.13e-05	4.35e-05	1.92e-05	2.23e-05	3.58e-05	1.58e-05	1.28e-05	1.74e-05	3.56e-05	5.82e-05	1.53e-05
518	AAT|693|TGG	N693W	693	AAT	TGG	N	W	3	1.11e-05	7.55e-06	7.48e-06	1.92e-05	2.16e-06	5.04e-06	5.01e-06	6.21e-06	3.4e-05	1.32e-05	6.85e-07	7.69e-06	5.83e-06	1.02e-05	3e-05	5.08e-06
519	AAT|693|GTC	N693V	693	AAT	GTC	N	V	3	6.44e-06	3.75e-06	8.53e-06	1.84e-05	8.18e-05	7.27e-06	8.34e-06	7.48e-06	1.84e-05	1.37e-06	9.09e-06	7.59e-06	7.18e-06	2.72e-05	NA	8.5e-06
520	AAT|693|TCC	N693S	693	AAT	TCC	N	S	3	1.51e-05	1.16e-05	1.6e-05	2.32e-05	3.03e-06	1.55e-05	4.51e-06	1.33e-05	NA	3.03e-05	1.03e-05	2.59e-05	1.4e-05	2.26e-05	3.15e-06	1.47e-05
521	AAT|693|AAG	N693K	693	AAT	AAG	N	K	1	1.98e-05	3.18e-05	1.37e-05	5.66e-05	1.79e-05	2.19e-05	3.33e-05	1.32e-05	1.71e-05	1.88e-05	3.76e-06	2.07e-05	2.89e-05	1.44e-05	3.25e-05	9.84e-06
522	AAT|693|TAA	N693Z	693	AAT	TAA	N	Z	2	1.68e-05	2.16e-06	1.31e-06	4.87e-06	3.07e-05	2.08e-06	6.29e-06	7.75e-06	4.89e-05	2.82e-06	2.46e-06	1.2e-05	8.1e-06	2.96e-05	1.91e-05	5.2e-06
523	AAT|693|ACC	N693T	693	AAT	ACC	N	T	2	1.23e-05	6.77e-06	1.57e-05	4.06e-05	NA	1.38e-05	6.89e-06	1.29e-05	1.1e-05	NA	1.03e-05	1.31e-05	2.83e-05	2.31e-05	3.63e-05	1.37e-05
524	AAT|693|GAC	N693D	693	AAT	GAC	N	D	2	5.97e-06	1.07e-05	1.25e-05	2.13e-05	4.78e-06	7.24e-06	1.22e-05	2.07e-05	3.86e-06	NA	9.45e-06	6.83e-06	1.35e-05	4.94e-06	5.65e-07	9.41e-06
525	TTT|694|AAT	F694N	694	TTT	AAT	F	N	2	3.82e-05	3.21e-05	2.85e-05	6.61e-05	1.32e-05	3.55e-05	3.35e-05	3.01e-05	7.08e-05	8.3e-06	3.59e-05	5.73e-05	3.85e-05	4.7e-05	4.24e-06	2.73e-05
526	TTT|694|AGA	F694R	694	TTT	AGA	F	R	3	3.03e-05	5.67e-05	2.54e-05	0.000158317	0.000202675	2.8e-05	3.56e-05	5.99e-05	0.000117916	0.000114468	2.98e-05	4.25e-05	3.22e-05	8.94e-05	0.000124998	4.32e-05
527	TTT|694|AAA	F694K	694	TTT	AAA	F	K	3	4.4e-05	5.12e-05	2.46e-05	0.000127569	0.000146923	3.34e-05	5.83e-05	4.54e-05	6.49e-05	0.000295328	5.06e-05	4.5e-05	2.74e-05	4.26e-05	0.000106793	3.19e-05
528	TTT|694|TGC	F694C	694	TTT	TGC	F	C	2	4.12e-05	1.31e-05	3.12e-05	9.24e-06	1.25e-06	4.02e-05	3.21e-05	1.79e-05	1.64e-05	3e-05	3.03e-05	2.45e-05	2.22e-05	5.24e-06	6.21e-06	2.82e-05
529	TTT|694|CAG	F694Q	694	TTT	CAG	F	Q	3	2.21e-05	5.12e-05	4.63e-05	8.5e-05	7.64e-05	2.51e-05	3.68e-05	2.77e-05	0.000191794	9.05e-05	4.55e-05	3.4e-05	3.85e-05	5.48e-05	5.12e-05	4.05e-05
530	TTT|694|CTC	F694L	694	TTT	CTC	F	L	2	3.02e-05	2.55e-05	2.5e-05	1.43e-06	4.32e-05	3.92e-05	1.97e-05	2.36e-05	1.99e-05	1.9e-05	1.25e-05	6.34e-05	3.17e-05	1.05e-05	1.49e-06	3.03e-05
531	TTT|694|ACA	F694T	694	TTT	ACA	F	T	3	2.97e-05	6.81e-05	2.86e-05	5.64e-06	0.000101407	4.65e-05	4.93e-05	2.54e-05	5.46e-05	2.76e-05	4.15e-05	4.07e-05	4.61e-05	8.57e-05	1e-05	4.42e-05
532	TTT|694|ATA	F694I	694	TTT	ATA	F	I	2	3.15e-05	2.48e-05	4.92e-05	2.28e-05	8e-06	3.8e-05	4.12e-05	3.22e-05	3e-05	1.65e-05	2.77e-05	3.9e-05	2.63e-05	1.45e-05	6.97e-06	3.49e-05
533	TTT|694|TCC	F694S	694	TTT	TCC	F	S	2	1.62e-05	2.18e-05	2.62e-05	5.84e-06	5.12e-06	1.97e-05	1.65e-05	2.67e-05	1.91e-05	3.73e-05	1.1e-05	2.02e-05	3.54e-05	3.43e-05	1.69e-05	2.52e-05
534	TTT|694|GTC	F694V	694	TTT	GTC	F	V	2	3.65e-05	4.1e-05	3.65e-05	1.3e-06	1.44e-05	2.78e-05	2.4e-05	2.69e-05	2.61e-06	1.21e-05	1.75e-05	2.59e-05	3.36e-05	1.17e-05	3.86e-05	2.79e-05
535	TTT|694|TGG	F694W	694	TTT	TGG	F	W	2	3.18e-05	3.25e-05	4.56e-05	3.82e-05	1.79e-05	3.72e-05	3.69e-05	3e-05	1.17e-05	6.89e-06	4.13e-05	3.71e-05	5.45e-05	3.09e-05	5.91e-05	4.05e-05
536	TTT|694|CAC	F694H	694	TTT	CAC	F	H	3	8.43e-05	5.74e-05	4.94e-05	8.67e-05	1.61e-05	5.31e-05	5.47e-05	2.16e-05	0.000111767	6.39e-05	4.75e-05	6.77e-05	7.84e-05	0.000111231	1.69e-05	6.33e-05
537	TTT|694|TAC	F694Y	694	TTT	TAC	F	Y	2	6.25e-05	2.59e-05	3.87e-05	4.11e-05	1.27e-05	4.04e-05	2.53e-05	4.38e-05	3.16e-05	2.99e-05	2.91e-05	4.7e-05	4.01e-05	3.51e-05	2.54e-05	4e-05
538	TTT|694|GCC	F694A	694	TTT	GCC	F	A	3	4.24e-05	1.33e-05	1.79e-05	8.8e-05	5.97e-06	3.63e-05	1.46e-05	3.46e-05	2.74e-05	2.72e-05	1.8e-05	1.53e-05	2.46e-05	2.56e-05	3.12e-06	2.49e-05
539	TTT|694|CCC	F694P	694	TTT	CCC	F	P	3	4.94e-05	3.6e-05	2.23e-05	5.29e-05	3.21e-06	4.07e-05	6.58e-05	3.41e-05	5.49e-05	3.87e-05	2.56e-05	7.43e-05	5.59e-05	6.24e-05	2.42e-05	4.88e-05
540	TTT|694|GAG	F694E	694	TTT	GAG	F	E	3	9.11e-06	8.21e-06	3.05e-05	3.62e-06	NA	1.39e-05	6.48e-06	8.82e-06	3.26e-05	5.91e-06	1.43e-05	1.25e-05	1.27e-05	3.99e-05	1.73e-05	1.41e-05
541	TTT|694|GGG	F694G	694	TTT	GGG	F	G	3	4.57e-05	8.01e-05	0.000101392	0.000120834	9.98e-05	8.43e-05	4.69e-05	6.7e-05	0.000222762	0.000167222	5.71e-05	0.000107222	0.00011748	0.000190952	5.48e-05	6.93e-05
542	TTT|694|GAC	F694D	694	TTT	GAC	F	D	3	1.26e-05	1.59e-05	3.26e-05	8.85e-05	1.22e-05	1.92e-05	2.69e-05	2.16e-05	7.94e-05	0.000155952	3.17e-05	3.62e-05	2.34e-05	8.26e-05	7.4e-05	2.72e-05
543	TTT|694|ATG	F694M	694	TTT	ATG	F	M	2	2.08e-05	4.67e-05	1.99e-05	7.25e-06	1.33e-06	2.63e-05	4.54e-05	2.65e-05	4.56e-05	1.55e-05	6.43e-05	7.79e-05	3.52e-05	1.67e-05	5.42e-05	4.36e-05
544	TTT|694|TGA	F694Z	694	TTT	TGA	F	Z	2	1.46e-05	2.5e-05	2.97e-05	1.37e-05	0.000182104	2.37e-05	1.5e-05	2.92e-05	9.23e-05	0.00015706	3.81e-05	3.16e-05	1.9e-05	8.79e-05	6.25e-05	2.4e-05
545	CCA|695|GAG	P695E	695	CCA	GAG	P	E	3	4.09e-06	3.06e-05	1.7e-05	1.98e-05	1.53e-06	1.81e-05	2.76e-05	1.69e-05	2.91e-05	1.77e-05	1.2e-05	2.72e-05	4.05e-05	3.06e-06	5.8e-06	2.64e-05
546	CCA|695|GTG	P695V	695	CCA	GTG	P	V	3	1.04e-05	3.44e-05	3.44e-05	4.15e-05	1.81e-05	2.36e-05	1.41e-05	2.55e-05	8.6e-05	3.46e-05	3.01e-05	4.07e-05	2.44e-05	1.78e-05	3.71e-06	2.6e-05
547	CCA|695|GCC	P695A	695	CCA	GCC	P	A	2	2.92e-05	4.77e-05	2.84e-05	3.82e-05	6.06e-05	3.05e-05	2.21e-05	2.29e-05	1.34e-05	2.13e-05	4.28e-05	2.95e-05	3.75e-05	1.1e-05	9.22e-06	2.91e-05
548	CCA|695|ATG	P695M	695	CCA	ATG	P	M	3	1.17e-05	1.06e-05	9.47e-06	4.28e-05	1.21e-06	9.95e-06	8.18e-06	8.07e-06	2e-06	5.2e-06	1.99e-05	9.73e-06	2.27e-05	6.09e-06	5.89e-07	1.17e-05
549	CCA|695|AAT	P695N	695	CCA	AAT	P	N	3	2.38e-05	2.32e-05	2.33e-05	1.68e-05	2.78e-05	2.79e-05	2.55e-05	1.42e-05	1.63e-05	8.93e-06	8.16e-06	1.12e-05	4.64e-05	1.58e-05	4.41e-06	2.48e-05
550	CCA|695|TAG	P695Z	695	CCA	TAG	P	Z	3	3.06e-05	2.82e-05	3.93e-05	7.12e-05	0.00016264	2.98e-05	3.03e-05	4.96e-05	8.64e-05	0.000103346	3.53e-05	2.76e-05	3e-05	9.75e-05	5.7e-05	2.91e-05
551	CCA|695|TTT	P695F	695	CCA	TTT	P	F	3	1.05e-05	3.98e-06	1.71e-05	1.11e-06	2.27e-06	1.07e-05	8.68e-06	1.01e-05	6.84e-06	2.39e-05	1.49e-05	1.72e-05	1.14e-05	9.7e-06	NA	1.53e-05
552	CCA|695|CAT	P695H	695	CCA	CAT	P	H	2	4.11e-05	2.54e-05	2.86e-05	2.68e-05	6.41e-06	1.25e-05	2.11e-05	1.77e-05	3.74e-05	1.8e-05	2.56e-05	2.75e-05	4.4e-05	2.2e-05	2.16e-05	2.85e-05
553	CCA|695|GGC	P695G	695	CCA	GGC	P	G	3	6.16e-05	4.54e-05	4.47e-05	7.09e-06	3e-05	3.95e-05	2.64e-05	2.93e-05	2.76e-05	4.15e-05	2.31e-05	3.92e-05	5.84e-05	4.93e-05	5.5e-05	4.48e-05
554	CCA|695|CGC	P695R	695	CCA	CGC	P	R	2	1.57e-05	3.32e-05	2.63e-05	4.15e-06	1.95e-05	2.99e-05	1.89e-05	2.09e-05	3.23e-05	2.29e-05	2.74e-05	3.39e-05	2.77e-05	1.32e-05	3.3e-06	2.79e-05
555	CCA|695|TAC	P695Y	695	CCA	TAC	P	Y	3	2.1e-05	3e-05	1.47e-05	2.24e-05	1.87e-05	1.05e-05	1.27e-05	1.91e-05	6.08e-06	1.88e-06	2.47e-05	2.84e-05	1.91e-05	1.52e-05	2.23e-05	1.86e-05
556	CCA|695|CAG	P695Q	695	CCA	CAG	P	Q	2	3.52e-05	1.51e-05	2.39e-05	5.37e-05	1.42e-06	3.31e-05	2.87e-05	8.76e-06	2.97e-06	6.87e-06	3.4e-05	1.87e-05	2.3e-05	4.2e-06	3.19e-06	2.31e-05
557	CCA|695|ACT	P695T	695	CCA	ACT	P	T	2	2.63e-05	2.33e-05	2.5e-05	1.56e-05	2.07e-05	2.11e-05	2.8e-05	2.15e-05	3.24e-05	1.69e-05	1.63e-05	2.23e-05	2.89e-05	6.49e-05	3.74e-06	2.16e-05
558	CCA|695|TGG	P695W	695	CCA	TGG	P	W	3	3.32e-05	2.6e-05	2.63e-05	5.48e-05	7.51e-05	1.73e-05	2.33e-05	2.45e-05	2.52e-05	2.19e-05	1.92e-05	4.81e-05	2.31e-05	3.34e-05	NA	2.88e-05
559	CCA|695|AAA	P695K	695	CCA	AAA	P	K	2	1.33e-05	1.36e-05	1.84e-05	1.07e-06	1.77e-06	3.76e-05	2.41e-05	2.32e-05	5.02e-06	8.34e-06	4.24e-05	1.51e-05	1.64e-05	1.44e-05	5.5e-05	3.1e-05
560	CCA|695|TGC	P695C	695	CCA	TGC	P	C	3	1.41e-05	2.63e-05	2.83e-05	4.2e-06	5.8e-05	2.56e-05	3.41e-05	2.72e-05	1.53e-05	3.93e-05	4.45e-05	2.16e-05	3.13e-05	3.05e-05	1.93e-05	3.13e-05
561	CCA|695|AGT	P695S	695	CCA	AGT	P	S	3	2.6e-05	1.89e-05	1.24e-05	1.54e-05	1.77e-06	1.8e-05	2.77e-05	2.52e-05	1.61e-05	NA	6.86e-06	2.21e-05	2.07e-05	8.84e-06	1.54e-06	1.95e-05
562	CCA|695|CTG	P695L	695	CCA	CTG	P	L	2	3.36e-05	1.82e-05	1.46e-05	5.67e-06	3.97e-05	1.97e-05	3.61e-05	1.87e-05	1.93e-05	7.56e-07	1.08e-05	2.35e-05	2.14e-05	1.75e-05	1.47e-05	2.29e-05
563	CCA|695|ATC	P695I	695	CCA	ATC	P	I	3	1.39e-05	1.36e-05	1.97e-05	5.16e-05	9.12e-06	1.93e-05	9.91e-06	2.66e-05	1.49e-05	1.25e-05	1.42e-05	1.68e-05	1.31e-05	1.27e-05	4.73e-05	1.85e-05
564	CCA|695|GAC	P695D	695	CCA	GAC	P	D	3	2.96e-05	4.28e-05	2.23e-05	2.76e-05	2.27e-05	3.28e-05	3.11e-05	4.13e-05	2.56e-05	3.43e-05	1.78e-05	3.32e-05	4.54e-05	2.13e-05	1.83e-05	3.7e-05
565	ATT|696|AAA	I696K	696	ATT	AAA	I	K	2	2.95e-05	2.58e-05	2.72e-05	8.32e-05	0.000145659	2.41e-05	3.99e-05	1.63e-05	4.46e-05	9.25e-05	2.29e-05	1.62e-05	3.82e-05	6.25e-05	7.8e-05	2.77e-05
566	ATT|696|TGC	I696C	696	ATT	TGC	I	C	3	3.25e-06	1.52e-05	9.09e-06	5.13e-06	NA	8.5e-06	1.76e-05	9.16e-06	1.16e-06	8.47e-07	6.68e-06	1.45e-05	6.34e-06	1.73e-05	3.27e-06	1.14e-05
567	ATT|696|GAC	I696D	696	ATT	GAC	I	D	3	3.05e-05	3.16e-05	3.09e-05	7.65e-05	0.000167769	3.03e-05	4.72e-05	2.7e-05	6.08e-05	0.000148834	3.45e-05	2.52e-05	3.71e-05	6.41e-05	9e-05	2.84e-05
568	ATT|696|CAG	I696Q	696	ATT	CAG	I	Q	3	5.48e-06	1.96e-05	8.02e-06	2.86e-05	2.54e-06	3.46e-06	8.11e-06	8.61e-06	1.77e-05	4.13e-05	9.17e-06	8.97e-06	1.7e-05	3.32e-05	5.7e-05	7.64e-06
569	ATT|696|TGG	I696W	696	ATT	TGG	I	W	3	2.02e-05	1.24e-05	2.52e-05	2.23e-05	9.56e-06	2.28e-05	1.66e-05	9.04e-06	2.65e-05	NA	2.14e-05	3.07e-05	2.9e-05	3.67e-06	1.83e-05	1.72e-05
570	ATT|696|GAA	I696E	696	ATT	GAA	I	E	3	2.42e-05	2.17e-05	2.6e-05	8.56e-05	7.3e-05	2.18e-05	2.62e-05	1.14e-05	7.83e-05	8.7e-05	1.43e-05	3.22e-05	2.64e-05	8.63e-05	5.02e-05	2.18e-05
571	ATT|696|TAC	I696Y	696	ATT	TAC	I	Y	3	9.46e-06	1.48e-05	9.93e-06	6.93e-05	4.19e-05	6.75e-06	1.71e-05	1.77e-05	2.29e-05	3.82e-05	4.67e-06	6.24e-06	6.08e-06	1.9e-05	1.77e-05	1.24e-05
572	ATT|696|ATG	I696M	696	ATT	ATG	I	M	1	5.4e-05	6.81e-05	6.2e-05	2.64e-05	4.15e-05	5.47e-05	4.42e-05	4.79e-05	3.44e-05	7.86e-06	4.98e-05	5.38e-05	4.85e-05	3.29e-05	5.91e-05	4.59e-05
573	ATT|696|TCC	I696S	696	ATT	TCC	I	S	3	3.32e-05	3.63e-05	3.62e-05	0.000108982	2.35e-05	2.66e-05	2.03e-05	4.32e-05	7.51e-05	6.73e-05	3.07e-05	4.01e-05	2.66e-05	0.000121116	3.79e-05	3.42e-05
574	ATT|696|GGC	I696G	696	ATT	GGC	I	G	3	8.8e-06	1.91e-05	1.05e-05	0.000190418	3.58e-05	2.49e-05	2.14e-05	2.75e-05	7e-05	6.5e-05	9.22e-06	2.25e-05	3.08e-05	6.33e-05	6.78e-05	1.98e-05
575	ATT|696|CGC	I696R	696	ATT	CGC	I	R	3	5.51e-06	1.45e-05	1.53e-05	7.2e-06	4.5e-05	9.43e-06	1.16e-05	1.35e-05	1.86e-05	3.76e-05	2.85e-05	1.49e-05	6.87e-06	3.44e-05	3.78e-05	9.19e-06
576	ATT|696|CCC	I696P	696	ATT	CCC	I	P	3	3.21e-06	1.51e-05	1.55e-05	4.1e-05	3.8e-05	7.27e-06	1.05e-05	1.64e-05	2.55e-05	3.12e-05	3.58e-06	9.89e-06	2.97e-06	5.47e-05	1.24e-05	1.16e-05
577	ATT|696|TGA	I696Z	696	ATT	TGA	I	Z	3	2.88e-05	2.46e-05	1.45e-05	5.91e-05	0.000120474	1.8e-05	1.89e-05	2.82e-05	5.21e-05	4.56e-05	1.74e-05	1.9e-05	1.66e-05	3.22e-05	0.000185459	1.71e-05
578	ATT|696|GTG	I696V	696	ATT	GTG	I	V	2	4.93e-06	1.19e-05	5.29e-06	1.24e-06	1.54e-06	6.91e-06	3.33e-06	5.09e-06	8.39e-06	1.08e-06	1.16e-05	9.75e-06	8.86e-06	3.32e-06	9.06e-07	9.48e-06
579	ATT|696|TTC	I696F	696	ATT	TTC	I	F	2	3.83e-06	7.64e-06	5.17e-06	2.91e-05	5.51e-06	6.36e-06	1.78e-06	3.21e-06	1.09e-06	8.73e-07	2.79e-06	1.06e-06	8.19e-07	6.45e-07	NA	4.94e-06
580	ATT|696|ACA	I696T	696	ATT	ACA	I	T	2	2.35e-05	1.15e-05	1.97e-05	5.88e-05	7.08e-07	2.23e-05	3.85e-05	2.16e-05	3.66e-05	7.91e-06	1.98e-05	1.83e-05	2.54e-05	5.44e-05	3.57e-05	2.61e-05
581	ATT|696|AAC	I696N	696	ATT	AAC	I	N	2	2.2e-05	1.6e-05	2.73e-05	8.85e-05	9.66e-05	3e-05	3.37e-05	2.26e-05	0.000122039	0.000103239	3.7e-05	5.57e-05	3.28e-05	0.00013095	0.000117364	3.27e-05
582	ATT|696|CAC	I696H	696	ATT	CAC	I	H	3	1.65e-05	2.92e-05	2.67e-05	0.000126596	3.31e-05	1.99e-05	1.56e-05	2.4e-05	2.95e-05	5.61e-05	3.5e-05	2.25e-05	1.97e-05	5.37e-05	6.81e-05	2e-05
583	ATT|696|CTG	I696L	696	ATT	CTG	I	L	2	1.85e-05	7.08e-06	8.66e-06	4.25e-05	1.4e-06	1.57e-05	2.82e-05	1.25e-05	3.96e-05	1.09e-05	1.38e-05	1.01e-05	9.57e-06	9.62e-06	NA	1.56e-05
584	ATT|696|GCT	I696A	696	ATT	GCT	I	A	2	2.63e-05	1.94e-05	1.72e-05	1.38e-05	7.32e-06	1.02e-05	1.85e-05	1.91e-05	3.89e-06	3.27e-05	2.12e-05	3.23e-05	1.19e-05	2.61e-05	8.25e-06	1.53e-05
585	TTT|697|TGG	F697W	697	TTT	TGG	F	W	2	3.35e-06	9.74e-07	8.57e-06	5.21e-06	9.46e-07	1.05e-05	7.15e-06	2.74e-06	3.58e-05	NA	5.78e-06	5.47e-06	1.27e-05	6.07e-06	5.55e-06	1.2e-05
586	TTT|697|GCC	F697A	697	TTT	GCC	F	A	3	1.78e-06	2.79e-06	7.02e-06	1.04e-06	NA	1.38e-05	3.87e-06	1.44e-06	2.86e-06	7.27e-07	1.98e-05	1.69e-05	1.74e-05	1.91e-05	3.9e-05	1.42e-05
587	TTT|697|CAG	F697Q	697	TTT	CAG	F	Q	3	1.16e-05	2.05e-05	1.45e-05	5.86e-06	1.29e-06	1.07e-05	3.09e-06	4.13e-06	4.77e-06	6.89e-06	1.72e-05	2.5e-05	3.92e-06	NA	NA	1.16e-05
588	TTT|697|CAC	F697H	697	TTT	CAC	F	H	3	8.54e-06	1.32e-05	3.23e-05	4.11e-05	1.57e-06	1.45e-05	2.04e-05	3.05e-05	7.38e-07	NA	2.13e-05	1.38e-05	1.56e-05	NA	3.95e-06	1.84e-05
589	TTT|697|GAG	F697E	697	TTT	GAG	F	E	3	4.62e-05	2.26e-05	3.25e-05	4.59e-05	5.96e-05	1.01e-05	5.1e-05	3.06e-05	3.42e-06	8.74e-06	3.12e-05	5.91e-05	5.8e-05	2.77e-05	7.52e-05	3e-05
590	TTT|697|ACA	F697T	697	TTT	ACA	F	T	3	2.14e-05	2.67e-05	8.78e-06	NA	8.34e-06	1.74e-05	8.11e-06	2.06e-05	8.24e-07	3.7e-06	2.39e-05	1.54e-05	1.51e-05	9.35e-06	NA	1.49e-05
591	TTT|697|AAT	F697N	697	TTT	AAT	F	N	2	2.3e-05	3.94e-05	2.88e-05	3.37e-05	6.11e-05	4.39e-05	1.45e-05	3.09e-05	2.28e-05	2.75e-05	2.79e-05	1.24e-05	1.98e-05	1.47e-05	2.61e-05	3.55e-05
592	TTT|697|CTG	F697L	697	TTT	CTG	F	L	2	2.49e-05	4.25e-06	2.83e-05	4.9e-05	1.96e-06	3.84e-05	1.48e-05	1.68e-05	2.21e-05	NA	1.1e-05	2.45e-05	3e-05	7.94e-06	1.71e-05	2.03e-05
593	TTT|697|GTC	F697V	697	TTT	GTC	F	V	2	7.45e-06	1.74e-05	1.31e-05	1.63e-05	8.55e-07	1.3e-05	6.46e-06	8.72e-06	3.23e-05	1.3e-05	6.89e-06	1.82e-05	1.73e-05	3.07e-05	4.27e-06	1.38e-05
594	TTT|697|GGC	F697G	697	TTT	GGC	F	G	3	1.2e-05	3.33e-05	2.83e-05	6.75e-06	1.68e-06	3.39e-05	1.37e-05	3.61e-05	1.59e-05	4.76e-05	3.2e-05	4.45e-05	3.22e-05	3.01e-05	1.82e-05	3.2e-05
595	TTT|697|ATG	F697M	697	TTT	ATG	F	M	2	2.2e-05	1.66e-05	1.62e-05	3.1e-06	3.72e-05	2.8e-05	2.68e-05	1.5e-05	7.16e-07	1.13e-05	9.64e-06	1.41e-05	1.57e-05	5.18e-06	5.56e-05	2.43e-05
596	TTT|697|CCA	F697P	697	TTT	CCA	F	P	3	1.22e-06	6.95e-06	3.98e-06	NA	NA	6.98e-06	4.44e-06	1.24e-05	5.27e-07	3.27e-06	3.75e-06	1.18e-05	1.3e-05	1.73e-06	NA	9.48e-06
597	TTT|697|TGC	F697C	697	TTT	TGC	F	C	2	1.15e-05	1.48e-05	1.01e-05	9.54e-06	2.6e-05	2.82e-05	2.42e-05	1.82e-05	8.82e-06	4.36e-05	1.05e-05	3.57e-05	2.25e-05	6.76e-06	6.35e-06	2.21e-05
598	TTT|697|CGG	F697R	697	TTT	CGG	F	R	3	4.73e-05	3.93e-05	2.25e-05	2.94e-05	7.17e-06	3.06e-05	3.11e-05	2.5e-05	2.76e-05	9.75e-06	1.34e-05	2.86e-05	3.44e-05	6.11e-06	5.75e-07	2.91e-05
599	TTT|697|AAA	F697K	697	TTT	AAA	F	K	3	1.46e-05	2.19e-05	1.31e-05	1.82e-05	9.87e-07	3.13e-05	2.54e-05	2.15e-05	2.4e-06	1.35e-05	3.2e-05	9.46e-06	2.38e-05	3.83e-05	2.7e-05	2.54e-05
600	TTT|697|GAT	F697D	697	TTT	GAT	F	D	2	1.85e-05	3.63e-06	2.33e-05	1.05e-05	1.7e-05	1.84e-05	2.23e-05	1.6e-05	5.41e-05	3.26e-05	1.85e-05	3.88e-05	1.15e-05	NA	5.27e-07	1.94e-05
601	TTT|697|ATC	F697I	697	TTT	ATC	F	I	2	3.87e-05	5.14e-05	2.54e-05	1.25e-05	7.24e-06	2.35e-05	3.63e-05	2.09e-05	2.14e-06	1.05e-06	4.18e-05	3.19e-05	3.16e-05	3.14e-05	NA	3.89e-05
602	TTT|697|TAA	F697Z	697	TTT	TAA	F	Z	2	7.75e-05	7.36e-05	2.83e-05	0.000105755	6.9e-05	3.18e-05	3.43e-05	2.93e-05	0.00016504	0.000212385	2.49e-05	2.93e-05	5.9e-05	8.94e-05	0.00016315	3.97e-05
603	TTT|697|TAC	F697Y	697	TTT	TAC	F	Y	2	2.89e-05	9.36e-06	3.06e-05	1.07e-06	NA	2.53e-05	1.3e-05	1.79e-05	7.84e-06	NA	4.53e-05	2.76e-05	1.92e-05	1.59e-05	3.6e-05	2.68e-05
604	TTT|697|AGC	F697S	697	TTT	AGC	F	S	3	3.08e-05	1.19e-05	7.91e-06	2.72e-06	8.56e-07	2.32e-05	5.92e-06	2.92e-05	2.83e-06	5.73e-07	6.39e-06	2.19e-05	1.93e-05	7.79e-07	NA	1.28e-05
605	GAT|698|GCC	D698A	698	GAT	GCC	D	A	2	NA	8.68e-07	8.52e-06	NA	5.82e-07	5.77e-06	5.6e-06	2.12e-06	NA	NA	NA	5.88e-06	8.89e-06	NA	NA	4.75e-06
606	GAT|698|ATT	D698I	698	GAT	ATT	D	I	2	1.26e-05	8.95e-07	5.08e-06	5.99e-06	7.4e-06	8.45e-06	5.56e-06	2.87e-06	1.93e-06	2.76e-06	4.89e-06	1.04e-06	4.46e-06	1.52e-06	5.26e-06	5.06e-06
607	GAT|698|ATG	D698M	698	GAT	ATG	D	M	3	1.68e-05	5.37e-06	3.17e-06	7.46e-06	NA	3.24e-06	7.93e-07	NA	NA	8.9e-06	6.17e-07	1.53e-05	6.71e-06	1.19e-06	8.58e-07	7.44e-06
608	GAT|698|CAG	D698Q	698	GAT	CAG	D	Q	2	8.63e-06	7.17e-06	9.23e-06	5.76e-06	2.86e-05	1.36e-05	1.59e-05	6.01e-06	5.32e-07	1.54e-06	1.24e-05	1.2e-05	1.29e-05	7.05e-06	1.13e-05	9.34e-06
609	GAT|698|TTC	D698F	698	GAT	TTC	D	F	3	2.2e-05	4.12e-06	1e-05	2.47e-05	1.73e-06	4.38e-06	8.27e-06	8.84e-06	8.14e-06	5e-07	6.09e-06	4.96e-06	2.37e-06	7.18e-07	NA	5.78e-06
610	GAT|698|TGG	D698W	698	GAT	TGG	D	W	3	1.12e-05	2.07e-05	2.6e-05	2.26e-05	5.15e-05	2.32e-05	2.01e-05	2.97e-05	4.36e-05	3.81e-06	3.64e-05	2.74e-05	2.64e-05	4.06e-05	6.47e-06	2.04e-05
611	GAT|698|AAC	D698N	698	GAT	AAC	D	N	2	NA	6.57e-07	4.63e-06	NA	7.05e-07	1.2e-06	9.35e-07	1.93e-06	NA	7.27e-07	1.71e-06	1.03e-05	6.29e-06	8.69e-07	5.94e-07	2.15e-06
612	GAT|698|CTC	D698L	698	GAT	CTC	D	L	3	1.23e-05	1.45e-05	2.13e-05	1.06e-06	NA	8.17e-06	8.81e-06	1.03e-05	NA	4.58e-07	1.58e-05	3.18e-05	1.07e-05	3.49e-05	7.64e-07	1.32e-05
613	GAT|698|AGT	D698S	698	GAT	AGT	D	S	2	7.97e-06	9.93e-07	5.43e-06	4.72e-06	7.24e-07	2.4e-06	3.47e-06	4.07e-06	7.21e-07	4.97e-07	7.26e-06	6.01e-06	1.17e-05	3.37e-06	2.47e-05	8.85e-06
614	GAT|698|GGC	D698G	698	GAT	GGC	D	G	2	1.79e-05	5.94e-07	2.59e-06	2.39e-05	7.17e-06	6.41e-07	1.59e-06	1.06e-05	NA	2.05e-05	7.85e-06	5.78e-06	4.71e-06	3.51e-06	NA	4.54e-06
615	GAT|698|TAC	D698Y	698	GAT	TAC	D	Y	2	6.17e-06	9.31e-06	1.23e-05	2.14e-05	7.72e-05	7.59e-06	2.69e-06	1.11e-05	3.85e-06	1.36e-05	1.17e-05	8.55e-06	6.6e-06	NA	NA	1.04e-05
616	GAT|698|CAC	D698H	698	GAT	CAC	D	H	2	1.3e-05	2.38e-05	1.55e-05	1.83e-05	9.73e-07	1.86e-05	1.06e-05	2.02e-05	1.24e-05	1.31e-05	3.29e-05	1.92e-05	3.53e-05	3.31e-05	8.19e-07	2.33e-05
617	GAT|698|TGA	D698Z	698	GAT	TGA	D	Z	3	1.58e-06	NA	5.97e-07	3.77e-06	1.25e-06	1.17e-06	4.84e-06	2.28e-06	1.71e-05	1.6e-06	4.74e-06	NA	7.91e-07	4.22e-06	2.68e-05	4.42e-06
618	GAT|698|GAG	D698E	698	GAT	GAG	D	E	1	9.21e-06	3.57e-05	1.74e-05	5.25e-06	5.75e-05	2.91e-05	1.18e-05	2.76e-05	1.39e-05	5.09e-06	2.98e-05	3.62e-05	2.07e-05	2.72e-05	8.92e-06	1.54e-05
619	GAT|698|AGG	D698R	698	GAT	AGG	D	R	3	1.18e-05	7.17e-06	1.37e-05	NA	NA	2.66e-06	4.5e-06	1.64e-05	3.92e-06	NA	2.41e-06	2.43e-06	1.18e-05	1.91e-05	4.1e-06	9.96e-06
620	GAT|698|TGT	D698C	698	GAT	TGT	D	C	2	NA	1.34e-06	2.38e-06	NA	5.63e-07	5.06e-07	2.79e-06	2.21e-06	2.41e-05	NA	5.53e-07	3.17e-06	1.53e-06	8.96e-07	NA	1.4e-06
621	GAT|698|GTG	D698V	698	GAT	GTG	D	V	2	NA	NA	5.26e-07	NA	1.08e-06	2.82e-06	NA	NA	NA	NA	4.61e-07	7.03e-07	1.09e-06	NA	NA	1.22e-06
622	GAT|698|AAG	D698K	698	GAT	AAG	D	K	2	2.58e-05	2.28e-05	1.38e-05	1.38e-05	2.99e-06	1.47e-05	2.57e-05	1.27e-05	4.58e-06	1.12e-05	2.68e-05	2.2e-05	2.34e-05	2.06e-05	NA	1.97e-05
623	GAT|698|CCT	D698P	698	GAT	CCT	D	P	2	1.11e-05	8.18e-06	6.57e-06	5.97e-07	NA	2.14e-05	2.4e-05	2.02e-05	2.42e-06	2.59e-05	9.86e-06	1.56e-05	9.86e-06	NA	1.27e-06	1.53e-05
624	GAT|698|ACC	D698T	698	GAT	ACC	D	T	3	6.65e-06	2.28e-06	4.54e-06	NA	NA	4.64e-06	5.57e-07	4.52e-06	NA	NA	3.56e-06	2.6e-06	3.2e-06	NA	NA	3.18e-06
625	TTA|699|ATC	L699I	699	TTA	ATC	L	I	2	9.54e-07	3.28e-06	6.12e-06	NA	NA	6.04e-06	5.06e-07	1.11e-05	NA	NA	1.49e-05	1.78e-05	4.74e-06	NA	NA	4.63e-06
626	TTA|699|CCT	L699P	699	TTA	CCT	L	P	3	9.34e-06	2.73e-05	1.84e-05	8.5e-05	7.02e-05	2.04e-05	1.83e-05	1.01e-05	7.11e-05	2.77e-05	2.2e-05	2.53e-05	2.26e-05	5.54e-05	7.01e-07	1.83e-05
627	TTA|699|TCT	L699S	699	TTA	TCT	L	S	2	NA	NA	NA	NA	NA	NA	NA	NA	NA	NA	4.14e-06	4.02e-06	1.66e-06	NA	NA	1.1e-06
628	TTA|699|GAT	L699D	699	TTA	GAT	L	D	3	9.04e-06	2.03e-06	8.58e-06	1.1e-05	1.45e-05	1.17e-05	4.02e-06	2.25e-06	3.54e-06	1.08e-05	8.87e-06	1.62e-06	6.78e-06	2.24e-05	4.67e-07	6.95e-06
629	TTA|699|TGC	L699C	699	TTA	TGC	L	C	2	2.26e-05	1.22e-05	5.35e-06	9.02e-06	NA	1.05e-05	2.62e-06	1.22e-05	NA	1.34e-05	1.13e-05	5.29e-06	2.13e-05	4.41e-06	NA	1.06e-05
630	TTA|699|TAG	L699Z	699	TTA	TAG	L	Z	2	NA	5.72e-06	NA	NA	5.99e-06	1.04e-06	2.42e-06	1.02e-06	5.09e-06	NA	NA	5.65e-07	7.59e-07	1.62e-06	5.38e-07	2.02e-06
631	TTA|699|CTC	L699B	699	TTA	CTC	L	B	2	1.23e-06	3.82e-06	4.69e-06	NA	NA	NA	5.1e-06	3e-06	3.6e-06	NA	9.47e-07	1.04e-05	2.24e-06	4.75e-06	NA	3.35e-06
632	TTA|699|ATG	L699M	699	TTA	ATG	L	M	2	2.59e-05	2.71e-05	2.64e-05	1.17e-06	8.71e-07	2.31e-05	2.69e-05	1.89e-05	8.82e-07	1.63e-06	1.58e-05	1.67e-05	2.45e-05	2.08e-06	NA	2.9e-05
633	TTA|699|CAG	L699Q	699	TTA	CAG	L	Q	3	1.92e-06	7.28e-06	4.31e-06	4.88e-06	5.21e-06	8.09e-06	1.19e-05	3.67e-06	2.26e-05	4.49e-06	3.08e-06	2.96e-06	1.37e-05	6.44e-07	5.99e-07	4.76e-06
634	TTA|699|TAC	L699Y	699	TTA	TAC	L	Y	2	2.67e-05	1.52e-05	1.59e-05	7.59e-06	1.19e-05	1.06e-05	8.71e-06	9.89e-06	2.6e-06	2.28e-05	2.01e-05	1.83e-05	8.54e-06	9.38e-06	1.13e-05	1.38e-05
635	TTA|699|GTT	L699V	699	TTA	GTT	L	V	2	7.34e-06	7.55e-06	1.61e-05	2.04e-05	1.08e-05	1.23e-05	1.66e-05	1.43e-05	9.01e-07	1.6e-05	2.74e-05	1.31e-05	1.86e-05	1.17e-05	1.64e-05	1.86e-05
636	TTA|699|TTC	L699F	699	TTA	TTC	L	F	1	3.97e-05	2.27e-05	2.03e-05	5.09e-05	1.77e-06	1.49e-05	3.04e-05	1.82e-05	6.11e-06	1.1e-05	2.77e-05	2.52e-05	1.76e-05	2.07e-05	1.22e-05	2.37e-05
637	TTA|699|GAG	L699E	699	TTA	GAG	L	E	3	1.07e-05	1.73e-05	1.03e-05	2.04e-06	4.67e-06	9.6e-06	1.84e-05	2.8e-06	0.000116921	2.41e-06	8.67e-06	1.54e-05	1.16e-05	2.48e-05	2.82e-05	8.89e-06
638	TTA|699|CAC	L699H	699	TTA	CAC	L	H	3	2.73e-06	8.6e-06	9.96e-06	8.7e-07	NA	1.66e-05	1.6e-05	5.17e-06	2.41e-05	1.5e-05	7.14e-06	1.46e-05	1.09e-05	2.32e-05	NA	1.13e-05
639	TTA|699|ACG	L699T	699	TTA	ACG	L	T	3	3.23e-05	1.51e-05	2.14e-05	3.21e-05	8.71e-07	2.19e-05	1.69e-05	1.29e-05	2.82e-05	3.44e-06	3.4e-05	2.58e-05	2.74e-05	5.76e-06	1.99e-05	2.46e-05
640	TTA|699|GGC	L699G	699	TTA	GGC	L	G	3	1.24e-05	2.46e-05	2.42e-05	4.66e-05	5.36e-06	3.75e-05	1.96e-05	1.81e-05	2.43e-05	2.16e-05	2.38e-05	2.98e-05	2.32e-05	1.97e-05	1.07e-05	2.29e-05
641	TTA|699|GCG	L699A	699	TTA	GCG	L	A	3	5.87e-06	4.51e-06	4.83e-06	3.71e-06	NA	1.22e-05	NA	4.19e-06	2.34e-06	NA	2.65e-06	1.49e-05	4.85e-06	NA	NA	6.29e-06
642	TTA|699|AGA	L699R	699	TTA	AGA	L	R	2	1.16e-05	1.54e-05	1e-05	3.9e-05	2.56e-06	2.03e-05	1.41e-05	5.79e-06	1.3e-06	NA	9.11e-06	2.1e-05	1.12e-05	6.41e-05	1.15e-05	1.35e-05
643	TTA|699|AAT	L699N	699	TTA	AAT	L	N	3	1.62e-05	8.98e-06	1.1e-05	2.26e-05	3.82e-05	1.73e-05	2.15e-05	1.46e-05	5.77e-05	3.85e-05	8.73e-06	3.58e-05	9.32e-06	3.57e-05	3.66e-05	1.52e-05
644	TTA|699|CTT	L699B	699	TTA	CTT	L	B	2	2.1e-05	1.37e-05	9.9e-06	3.56e-06	1.16e-06	2.13e-05	2.25e-05	1.42e-05	2.29e-05	1.04e-06	2.73e-05	1.68e-05	2.71e-05	5.14e-06	1.39e-06	1.93e-05
645	TTA|699|AAG	L699K	699	TTA	AAG	L	K	3	1.24e-05	1.02e-05	5.48e-06	7.42e-06	4.89e-06	1.01e-05	8.49e-06	3.36e-06	1.49e-05	9.58e-06	5.2e-06	7.26e-06	8.3e-06	1.4e-05	NA	8.4e-06
646	TTA|699|TGG	L699W	699	TTA	TGG	L	W	2	9.75e-06	4.95e-06	9.79e-06	1.77e-06	7.25e-07	9.87e-06	1.86e-05	3.03e-06	1.5e-05	1.93e-06	5.58e-06	1.57e-05	1.64e-05	2.49e-05	2.42e-05	1.57e-05
647	GTG|700|TGA	V700Z	700	GTG	TGA	V	Z	3	2.5e-05	2.07e-05	2.93e-05	7.6e-05	0.000182042	3.11e-05	2.7e-05	3.9e-05	0.000139516	0.000152669	2.9e-05	2.85e-05	3.17e-05	0.000102215	6.23e-05	2.62e-05
648	GTG|700|GAA	V700E	700	GTG	GAA	V	E	2	4.94e-06	1.25e-05	1.44e-05	1.61e-06	1.04e-06	1.9e-05	1.47e-05	1.8e-05	1.8e-05	2.6e-05	2.56e-05	2.77e-05	1e-05	2.03e-05	2.55e-05	2.05e-05
649	GTG|700|CGG	V700R	700	GTG	CGG	V	R	2	2.51e-05	2.13e-05	2.76e-05	3.57e-05	4.58e-06	2.71e-05	3.18e-05	2.32e-05	2.94e-05	2.35e-05	2.49e-05	5.39e-05	2.61e-05	1.27e-05	2.05e-05	2.78e-05
650	GTG|700|GGC	V700G	700	GTG	GGC	V	G	2	9.23e-06	1.85e-05	2.1e-05	1.8e-05	1.88e-05	1.8e-05	2.25e-05	1.65e-05	8.89e-07	5.97e-06	1.12e-05	2.86e-05	2.24e-05	3.98e-05	9.78e-06	2.16e-05
651	GTG|700|TTC	V700F	700	GTG	TTC	V	F	2	3.01e-05	2.02e-05	1.94e-05	2.8e-05	1.3e-06	2.07e-05	1.52e-05	1.24e-05	9.67e-06	2.99e-06	3.43e-05	2.52e-05	2.48e-05	2.61e-05	1.24e-06	2.45e-05
652	GTG|700|TCT	V700S	700	GTG	TCT	V	S	3	2.78e-05	2.14e-05	2.62e-05	1.31e-06	9.64e-07	3.45e-05	1.91e-05	3.81e-05	4.6e-05	1.29e-05	3.05e-05	3.87e-05	1.91e-05	5.07e-05	6.32e-07	3.06e-05
653	GTG|700|TAC	V700Y	700	GTG	TAC	V	Y	3	1.73e-05	1.27e-05	1.04e-05	3.48e-06	NA	2.09e-05	7.66e-06	1.17e-05	6.63e-06	1.03e-05	1.43e-05	2.02e-05	1.72e-05	1.22e-05	8.91e-06	1.86e-05
654	GTG|700|TGT	V700C	700	GTG	TGT	V	C	3	1.04e-05	1.5e-05	5.77e-06	4.33e-05	2.82e-06	1.18e-05	4.1e-06	7.22e-06	9.24e-07	5.66e-06	1.18e-05	9.38e-06	9.2e-06	1.16e-05	6.14e-06	1.14e-05
655	GTG|700|AAT	V700N	700	GTG	AAT	V	N	3	2.06e-05	2.73e-05	2.41e-05	1.02e-06	2.39e-06	1.53e-05	1.11e-05	1.95e-05	1.27e-05	1.05e-05	2.25e-05	1.25e-05	2.86e-05	1.14e-05	9.08e-07	2.13e-05
656	GTG|700|CTT	V700L	700	GTG	CTT	V	L	2	2.54e-05	8.84e-06	1.39e-05	8.2e-06	2.64e-06	1.31e-05	1.61e-05	2.26e-05	2.07e-06	6.49e-07	2.44e-05	2.03e-05	1.61e-05	7.91e-07	2.41e-05	1.87e-05
657	GTG|700|GCC	V700A	700	GTG	GCC	V	A	2	3.33e-05	1.22e-05	2.7e-05	1.22e-06	3.34e-05	1.09e-05	1.89e-05	2.71e-05	1.56e-05	2.62e-06	2.25e-05	3.91e-05	2.41e-05	1.72e-05	8.12e-07	2.17e-05
658	GTG|700|CAG	V700Q	700	GTG	CAG	V	Q	2	7.02e-06	1.73e-05	1.01e-05	2.6e-06	7.58e-07	1.43e-05	1.11e-05	1.06e-05	1.81e-05	4.64e-07	7.19e-06	1.9e-05	1.67e-05	1.53e-05	5.91e-07	1.28e-05
659	GTG|700|ATC	V700I	700	GTG	ATC	V	I	2	3.35e-05	1.98e-05	2.42e-05	2.08e-06	2.87e-05	2.21e-05	3.21e-05	2.55e-05	3.25e-05	5.96e-06	2.25e-05	2.86e-05	1.78e-05	1.18e-05	1.89e-05	2.7e-05
660	GTG|700|CCC	V700P	700	GTG	CCC	V	P	3	3.98e-05	4.42e-05	3.54e-05	2.54e-05	1.31e-05	3.86e-05	5.33e-05	1.34e-05	1.24e-05	2.93e-05	2.34e-05	3.04e-05	5.54e-05	3.35e-05	2.01e-05	3.55e-05
661	GTG|700|GAT	V700D	700	GTG	GAT	V	D	2	4.15e-05	2.62e-05	3.22e-05	1.64e-05	8.52e-06	2.75e-05	2.49e-05	1.89e-05	2.51e-05	1e-05	4.92e-05	2.13e-05	3.67e-05	1.4e-05	1.1e-05	3.69e-05
662	GTG|700|CAT	V700H	700	GTG	CAT	V	H	3	2.19e-05	1.47e-05	1.69e-05	2.7e-05	NA	1.45e-05	7.92e-06	3.15e-05	7.88e-07	NA	9.04e-07	2.06e-05	1.68e-05	1.4e-05	5.69e-06	1.79e-05
663	GTG|700|AAG	V700K	700	GTG	AAG	V	K	2	1.75e-05	2.53e-05	1.12e-05	3.32e-06	8.01e-06	2.13e-05	1.63e-05	7.71e-06	8.18e-06	1.4e-05	1.53e-05	9.05e-06	1.53e-05	2.06e-05	3.68e-05	1.84e-05
664	GTG|700|ACT	V700T	700	GTG	ACT	V	T	3	6.67e-06	1.47e-05	3.81e-06	1.43e-05	NA	8.35e-06	4.93e-06	1.49e-05	NA	3.4e-06	1.01e-05	6.53e-06	1.24e-05	1.36e-06	4.84e-06	8.52e-06
665	GTG|700|ATG	V700M	700	GTG	ATG	V	M	1	0.000199972	0.000139595	0.000212678	0.000251782	0.000276287	0.000178524	0.000165294	0.000159744	0.000128539	0.000190339	0.000194536	0.000202449	0.000168603	0.000213539	0.000292582	5.45e-05
666	GTG|700|TGG	V700W	700	GTG	TGG	V	W	2	3.69e-05	3.25e-05	3.52e-05	2.71e-05	1.36e-05	3.22e-05	2.81e-05	3.81e-05	4.59e-06	4.16e-06	3.14e-05	4.46e-05	2.52e-05	2.28e-05	3.65e-06	3.61e-05
667	GAA|701|GTG	E701V	701	GAA	GTG	E	V	2	8.63e-05	7.78e-05	7.33e-05	3.15e-05	1.51e-05	9.3e-05	6.83e-05	8.27e-05	4.04e-05	2.02e-05	4.58e-05	0.000126588	0.000104584	7.85e-05	5.13e-05	8.68e-05
668	GAA|701|AGC	E701S	701	GAA	AGC	E	S	3	5.23e-05	0.000103585	7.52e-05	0.000120331	5.38e-05	0.000134518	0.000102887	5.5e-05	6.17e-05	9.84e-06	6.85e-05	9.35e-05	6.66e-05	3.97e-05	5.31e-05	0.000121569
669	GAA|701|ATC	E701I	701	GAA	ATC	E	I	3	1.32e-05	5.49e-05	2.2e-05	8.66e-06	3.56e-05	3.92e-05	2.65e-05	3.6e-05	6.62e-06	3.19e-05	4.58e-05	3.67e-05	3.36e-05	2.51e-05	5.81e-07	3.58e-05
670	GAA|701|CAC	E701H	701	GAA	CAC	E	H	2	6.83e-05	0.000106665	8.27e-05	6.75e-05	9.73e-05	9.53e-05	0.000113713	9.62e-05	2.92e-05	6.13e-05	8.2e-05	0.000101156	8.02e-05	2.87e-05	5.27e-05	0.00010808
671	GAA|701|GCC	E701A	701	GAA	GCC	E	A	2	0.000133671	0.000108726	0.000100866	3.79e-06	5.52e-05	8.01e-05	7.26e-05	0.000149282	0.000113996	6.01e-05	9.81e-05	0.000147031	0.000126471	4.23e-05	1.56e-05	0.000125223
672	GAA|701|CCC	E701P	701	GAA	CCC	E	P	3	6.88e-05	5.81e-05	5.27e-05	7.08e-05	7.9e-06	6.22e-05	6.44e-05	3.99e-05	3.32e-05	4.97e-05	4.64e-05	0.000124512	8.15e-05	5.79e-05	4.81e-06	7.59e-05
673	GAA|701|CTG	E701L	701	GAA	CTG	E	L	3	7.6e-05	5.8e-05	3.47e-05	2.73e-05	6.89e-05	5.33e-05	3.97e-05	7.51e-05	5.13e-05	1.4e-05	5.29e-05	8.13e-05	6.88e-05	2.79e-05	1.17e-05	8.02e-05
674	GAA|701|TTC	E701F	701	GAA	TTC	E	F	3	8.7e-05	7.44e-05	8.09e-05	9.46e-05	8.61e-06	6.65e-05	9.55e-05	6.73e-05	4.9e-05	8.3e-07	6.62e-05	6.93e-05	8.97e-05	6.73e-05	6.62e-07	9.08e-05
675	GAA|701|AAG	E701K	701	GAA	AAG	E	K	2	5.84e-05	0.000102219	6.87e-05	2.14e-05	1.06e-05	8.3e-05	4.45e-05	6.77e-05	8.51e-06	2.13e-05	9.42e-05	4.91e-05	8.04e-05	8.4e-06	1.71e-05	9.03e-05
676	GAA|701|ATG	E701M	701	GAA	ATG	E	M	3	7.82e-05	2.24e-05	4.04e-05	8.39e-05	1e-06	6.17e-05	4.07e-05	6.23e-05	2.65e-05	3.74e-05	5.34e-05	9.44e-05	5.03e-05	2.57e-06	3e-05	6.72e-05
677	GAA|701|CAG	E701Q	701	GAA	CAG	E	Q	2	0.000118696	8.88e-05	8.12e-05	3.24e-05	2.76e-05	0.000133369	6.76e-05	7.49e-05	8.81e-06	5.68e-05	0.000102667	0.000107743	7.61e-05	5.96e-05	2.29e-05	0.000107267
678	GAA|701|TGG	E701W	701	GAA	TGG	E	W	3	0.000138123	7.8e-05	6.05e-05	7.3e-05	3.26e-05	9.96e-05	6.23e-05	5.67e-05	9.68e-05	2.53e-05	7.31e-05	0.000113725	9.68e-05	9.11e-05	2.66e-05	0.000102879
679	GAA|701|TGC	E701C	701	GAA	TGC	E	C	3	0.000175028	0.000124854	0.000142099	5.46e-05	1.49e-05	0.000178666	0.000138704	0.000146668	8.01e-05	0.000134163	0.000156793	0.000115876	0.000190888	0.000148694	0.000109715	0.000179591
680	GAA|701|AGG	E701R	701	GAA	AGG	E	R	3	6.38e-05	8.63e-05	8.52e-05	4.53e-05	7.08e-05	9.86e-05	9.87e-05	3.55e-05	4.77e-05	2.6e-05	7.57e-05	7.35e-05	9.76e-05	3.98e-05	2.76e-05	9.51e-05
681	GAA|701|GGT	E701G	701	GAA	GGT	E	G	2	0.000146853	5.34e-05	7.82e-05	3.28e-05	0.000123942	7.27e-05	8.55e-05	9.1e-05	5.42e-05	5.87e-05	6.65e-05	9.49e-05	0.000127419	5.67e-05	9.62e-05	9.4e-05
682	GAA|701|AAC	E701N	701	GAA	AAC	E	N	2	4.86e-05	4.89e-05	5.27e-05	5.18e-05	4.77e-05	7.64e-05	0.000111236	6.29e-05	3.15e-05	2.83e-05	6.72e-05	7.5e-05	6.91e-05	7.49e-05	0.000103956	7.97e-05
683	GAA|701|TAG	E701Z	701	GAA	TAG	E	Z	2	5.11e-05	0.000102655	7.08e-05	0.000232149	0.000232925	0.000100992	5.32e-05	4.94e-05	0.000230256	0.000439162	7.11e-05	7.27e-05	7.6e-05	0.000162895	0.000309276	8.33e-05
684	GAA|701|TAC	E701Y	701	GAA	TAC	E	Y	2	0.000112376	0.000114684	0.000138218	6.11e-05	1.64e-05	0.000133912	9.13e-05	0.000106081	0.00010368	9.32e-05	0.000162159	9.38e-05	0.000108761	0.000161025	8.75e-05	0.000128314
685	GAA|701|ACA	E701T	701	GAA	ACA	E	T	2	0.000115353	8.93e-05	8.52e-05	6.67e-05	1.99e-05	0.000100379	0.000107685	7.35e-05	2.28e-05	5.09e-05	8e-05	7.67e-05	0.000116986	4.31e-05	4.85e-05	0.000103901
686	GAA|701|GAC	E701D	701	GAA	GAC	E	D	1	8.32e-05	6.28e-05	0.000104413	0.000116169	6.6e-05	8.35e-05	7.7e-05	6.69e-05	1.69e-05	8.33e-05	9.7e-05	6.44e-05	6.79e-05	3.7e-05	1.16e-05	8.86e-05
687	AAT|702|CAC	N702H	702	AAT	CAC	N	H	2	1.67e-05	3.51e-05	2.98e-05	3.78e-06	1.65e-06	2.39e-05	2.38e-05	3.66e-05	1.66e-05	1.84e-05	2.48e-05	1.55e-05	2.93e-05	1.32e-05	3.4e-06	3.49e-05
688	AAT|702|ATC	N702I	702	AAT	ATC	N	I	2	7.35e-05	4.32e-05	4.9e-05	1.16e-05	1.37e-05	9.1e-05	4.64e-05	5.27e-05	5.32e-05	5.08e-05	8.18e-05	7.02e-05	0.000111111	4.07e-05	2.74e-05	8.57e-05
689	AAT|702|CTG	N702L	702	AAT	CTG	N	L	3	0.000152792	0.000123962	0.00013475	0.000148582	2.57e-05	0.000123025	0.000125992	0.000119071	4.01e-05	0.00010326	0.000186693	0.000190319	0.000157661	8.49e-05	4.92e-05	0.000153004
690	AAT|702|CAG	N702Q	702	AAT	CAG	N	Q	2	7.81e-05	5.36e-05	7.87e-05	3.58e-05	8.38e-05	9e-05	0.000100451	5.35e-05	9.69e-06	5.02e-05	0.000103534	9.73e-05	8.77e-05	7.83e-05	2.38e-06	8.48e-05
691	AAT|702|AAG	N702K	702	AAT	AAG	N	K	1	6.39e-05	4.53e-05	4.91e-05	4.62e-05	2.19e-05	5.83e-05	5.49e-05	4.65e-05	3.84e-05	7.45e-06	4.33e-05	6.15e-05	6.88e-05	2.23e-05	1.31e-05	6.89e-05
692	AAT|702|TAC	N702Y	702	AAT	TAC	N	Y	2	0.000118543	0.000103268	0.000102773	3.72e-05	2.81e-05	0.000123862	9.3e-05	7.82e-05	6.77e-05	1.77e-06	9.7e-05	0.000105959	9.65e-05	9.45e-05	1.56e-05	9.81e-05
693	AAT|702|GGT	N702G	702	AAT	GGT	N	G	2	8.97e-05	6.96e-05	0.00011524	3.63e-05	2.91e-05	0.000113727	6.4e-05	5.1e-05	5.16e-05	1.92e-05	0.000139217	0.000139065	0.000133994	7.16e-05	6.1e-05	0.000121402
694	AAT|702|GCT	N702A	702	AAT	GCT	N	A	2	0.000113734	6.56e-05	9.95e-05	3.08e-05	5.85e-05	0.000115737	0.000132347	0.00012213	0.000112889	3.73e-05	7.73e-05	0.000141774	0.000154269	8.81e-05	3.84e-05	0.000129027
695	AAT|702|GTG	N702V	702	AAT	GTG	N	V	3	0.000137506	0.000145764	0.000147919	2.73e-05	1.75e-05	0.000175782	0.000159812	0.000149985	0.000110192	7.07e-05	0.000107422	0.000183935	0.000178422	0.000117829	8.7e-05	0.00019248
696	AAT|702|GAA	N702E	702	AAT	GAA	N	E	2	2.28e-05	3e-05	4.51e-05	9.73e-07	8.39e-07	5.49e-05	6.03e-05	3.14e-05	4.38e-05	5.44e-05	7.07e-05	6.01e-05	5.51e-05	1.73e-06	6.37e-07	5.9e-05
697	AAT|702|GAC	N702D	702	AAT	GAC	N	D	2	6.16e-05	6.35e-05	8.07e-05	4.89e-05	2.36e-05	0.000121126	0.000118414	7.85e-05	2.55e-05	4.76e-05	8.19e-05	8.75e-05	0.000141434	4.59e-05	0.000114638	9.82e-05
698	AAT|702|CCA	N702P	702	AAT	CCA	N	P	3	0.000121673	9.83e-05	0.000103947	1.14e-05	8.28e-05	0.000105707	5.59e-05	7.02e-05	7.86e-05	5.59e-05	9.8e-05	0.000104125	9.34e-05	6.78e-05	5.31e-05	0.000107977
699	AAT|702|ATG	N702M	702	AAT	ATG	N	M	2	0.000106286	9.53e-05	8.79e-05	2.1e-05	6.68e-06	0.000109692	8.35e-05	8.87e-05	7.56e-06	7.46e-05	5.66e-05	0.000140722	6.85e-05	9.3e-05	0.00010302	0.0001168
700	AAT|702|ACC	N702T	702	AAT	ACC	N	T	2	6.59e-05	3.71e-05	3.76e-05	4.72e-05	2.09e-05	5.53e-05	3.37e-05	5.75e-05	5.34e-05	1.85e-05	5.03e-05	5.03e-05	5.93e-05	4.08e-05	2.54e-05	7.31e-05
701	AAT|702|TTC	N702F	702	AAT	TTC	N	F	3	6.49e-05	7.02e-05	5.78e-05	1.81e-05	6.05e-06	6.11e-05	3.1e-05	4.42e-05	4.24e-05	2.29e-05	5.93e-05	3.78e-05	9.14e-05	5.44e-05	9.68e-06	6.42e-05
702	AAT|702|TGG	N702W	702	AAT	TGG	N	W	3	0.000144749	0.00011924	0.000145972	0.000103446	8.01e-06	9.24e-05	0.000135142	0.000101027	2.04e-05	3.28e-05	0.000124379	0.000180436	0.000125319	3.7e-05	0.000131064	0.000125775
703	AAT|702|TGC	N702C	702	AAT	TGC	N	C	3	0.00014322	7.58e-05	0.00012078	0.00012302	8.99e-05	0.000106512	0.000106963	0.000121404	3.69e-05	1.13e-05	0.000101356	9.41e-05	0.000160621	0.000174503	9.02e-05	0.00015329
704	AAT|702|TGA	N702Z	702	AAT	TGA	N	Z	3	0.000108061	0.000167362	0.000109472	0.000284214	0.000411721	0.000130106	0.000235368	8.44e-05	0.000293768	0.000433684	0.000109269	0.00012131	0.000136524	0.000291755	0.000211249	0.000131858
705	AAT|702|CGG	N702R	702	AAT	CGG	N	R	3	4.45e-05	6.57e-05	6.72e-05	3.93e-05	5.97e-06	8.19e-05	7.52e-06	2.1e-05	4.11e-05	3.56e-06	2e-05	7.24e-05	5.12e-05	4.65e-05	6.69e-07	7.19e-05
706	AAT|702|TCT	N702S	702	AAT	TCT	N	S	2	5.29e-05	9.28e-05	9.49e-05	3.29e-05	6.88e-05	0.000105563	7.86e-05	7.85e-05	1.77e-05	8.75e-05	0.000123951	6.2e-05	0.000114523	3.73e-05	1.96e-05	0.000103198
707	ATA|703|TTT	I703F	703	ATA	TTT	I	F	2	7.07e-05	3.56e-05	4.22e-05	8.01e-06	4.68e-05	5.3e-05	3.72e-05	8.03e-05	7.63e-05	1.77e-05	4.61e-05	3.15e-05	6.78e-05	3.05e-05	5.67e-07	5.33e-05
708	ATA|703|CCG	I703P	703	ATA	CCG	I	P	3	3.67e-05	4.05e-05	3.15e-05	3.03e-06	1.56e-05	4.93e-05	5.4e-05	3.15e-05	2.73e-05	2.53e-05	3.69e-05	5.96e-05	5.55e-05	2.03e-05	2.26e-06	4.6e-05
709	ATA|703|CAA	I703Q	703	ATA	CAA	I	Q	2	6.6e-05	5.54e-05	4.11e-05	6.56e-06	NA	6.12e-05	4.76e-05	5.46e-05	9.38e-05	3.29e-05	7.17e-05	3.23e-05	6.17e-05	3.96e-05	1.5e-05	5.52e-05
710	ATA|703|CGC	I703R	703	ATA	CGC	I	R	3	9.55e-05	8.93e-05	0.000105401	0.000106702	2.7e-05	8.59e-05	5e-05	8.96e-05	9.79e-05	6.71e-05	6.01e-05	9.18e-05	0.000108361	7.36e-05	8.45e-05	9.88e-05
711	ATA|703|CAC	I703H	703	ATA	CAC	I	H	3	4.41e-05	3.24e-05	3.2e-05	1.31e-05	2.89e-06	3.64e-05	1.96e-05	2.36e-05	1.53e-05	4.92e-05	5.27e-05	1.7e-05	4.61e-05	4.41e-05	8.96e-06	3.88e-05
712	ATA|703|AAG	I703K	703	ATA	AAG	I	K	2	1.8e-05	3.44e-05	3.47e-05	2.71e-05	1.7e-06	6.02e-05	2.33e-05	3.19e-05	8.19e-05	1.01e-06	2.84e-05	2.73e-05	3.55e-05	3.12e-05	9.05e-07	3.23e-05
713	ATA|703|ATG	I703M	703	ATA	ATG	I	M	1	0.000161609	0.000166077	0.000141695	0.000142608	0.00015425	0.000149964	0.000140476	0.000124064	0.000173835	0.000161231	0.000140941	0.000137952	0.000142482	0.000180385	0.000173172	0.000138545
714	ATA|703|TGG	I703W	703	ATA	TGG	I	W	3	2.1e-05	4.1e-05	3.43e-05	9.64e-05	2.2e-05	3.71e-05	2.12e-05	2.25e-05	8.59e-07	1.62e-05	3.41e-05	5e-05	5.65e-05	3.98e-05	2.62e-05	3.69e-05
715	ATA|703|AAC	I703N	703	ATA	AAC	I	N	2	0.00010589	5.41e-05	4.72e-05	5.1e-05	2.38e-05	9.33e-05	3.3e-05	7.11e-05	1.71e-05	1.95e-05	4.35e-05	5.77e-05	0.000109938	6.14e-05	6.44e-05	6.92e-05
716	ATA|703|TCC	I703S	703	ATA	TCC	I	S	3	1.16e-05	1.63e-05	4.12e-05	1.59e-06	3.66e-05	3.26e-05	7.98e-06	2.4e-05	4.01e-05	4.53e-05	2.69e-05	1.33e-05	2.91e-05	2.44e-05	1.95e-06	3.2e-05
717	ATA|703|GGC	I703G	703	ATA	GGC	I	G	3	3.89e-05	5.15e-05	3.16e-05	4.4e-05	1.45e-05	3.21e-05	8.56e-06	2.51e-05	2.89e-05	9.15e-07	2.13e-05	1.93e-05	3.92e-05	1.47e-05	2.38e-05	3.94e-05
718	ATA|703|GAC	I703D	703	ATA	GAC	I	D	3	2.29e-05	3.85e-05	3.43e-05	3.74e-05	7.87e-06	2.34e-05	1.97e-05	2.69e-05	2.81e-05	1.78e-05	3.56e-05	3.84e-05	2.92e-05	1.27e-05	2.18e-05	2.8e-05
719	ATA|703|TAG	I703Z	703	ATA	TAG	I	Z	3	2.46e-05	2.7e-05	3.59e-05	0.0001819	0.000278228	2.14e-05	1.39e-05	4.51e-05	6.97e-05	0.00012947	2.77e-05	7e-05	4.94e-05	8.69e-05	8.92e-05	3.45e-05
720	ATA|703|CTG	I703L	703	ATA	CTG	I	L	2	6.26e-05	7.12e-05	4.72e-05	5.36e-06	2.73e-05	5.29e-05	6.37e-05	6.15e-05	3.36e-05	4.37e-05	5.7e-05	6.98e-05	8.41e-05	8e-05	4.31e-05	6.3e-05
721	ATA|703|ACT	I703T	703	ATA	ACT	I	T	2	2.57e-05	3.41e-05	4.51e-05	9.64e-06	5.37e-05	5.43e-05	3.25e-05	2.83e-05	4.98e-06	1.35e-06	3.22e-05	5.22e-05	3.24e-05	3.08e-06	6.82e-06	3.78e-05
722	ATA|703|GTT	I703V	703	ATA	GTT	I	V	2	6.11e-05	6.52e-05	5.43e-05	9.57e-05	1.75e-05	5.94e-05	2.31e-05	4.34e-05	5.71e-05	3.08e-05	3.99e-05	7.63e-05	6.25e-05	2.14e-05	1.03e-06	5.49e-05
723	ATA|703|TAC	I703Y	703	ATA	TAC	I	Y	3	6.58e-05	2.38e-05	6.31e-05	3.25e-05	1.47e-05	3.73e-05	4.47e-05	4.87e-05	1.94e-05	1.08e-05	3.5e-05	5.45e-05	4.32e-05	2.27e-05	7.14e-05	4.48e-05
724	ATA|703|GCC	I703A	703	ATA	GCC	I	A	3	5.23e-05	7.78e-05	3.91e-05	5.76e-05	3.67e-06	7.05e-05	5.41e-05	3.7e-05	2.5e-05	2.38e-05	6.65e-05	3.88e-05	4.91e-05	2.42e-05	2.09e-06	5.3e-05
725	ATA|703|GAG	I703E	703	ATA	GAG	I	E	3	3.07e-05	5.26e-05	5.13e-05	1.55e-05	1.07e-05	3.22e-05	1.75e-05	2.27e-05	2.11e-06	5.24e-05	2.5e-05	4.56e-05	6.68e-05	1.69e-05	1.56e-05	4.17e-05
726	ATA|703|TGT	I703C	703	ATA	TGT	I	C	3	6.4e-05	2.79e-05	4.09e-05	8.38e-05	8.93e-06	4.1e-05	3.8e-05	3.43e-05	4.8e-05	6.14e-05	3.12e-05	4.78e-05	5.72e-05	1.03e-05	2.94e-05	4.48e-05
727	GGA|704|TGG	G704W	704	GGA	TGG	G	W	2	2.4e-05	3.31e-05	1.22e-05	2.21e-05	7.62e-06	1.46e-05	2.93e-05	1.01e-05	6.83e-07	5.17e-07	2.35e-05	1.83e-05	1.81e-05	2.1e-05	1.8e-05	1.99e-05
728	GGA|704|CAG	G704Q	704	GGA	CAG	G	Q	3	2.48e-05	1.97e-05	2.85e-05	1.97e-05	NA	2.51e-05	7.69e-06	1.34e-05	9.95e-06	5.93e-06	1.52e-06	9.26e-06	2.26e-05	2.35e-05	NA	1.89e-05
729	GGA|704|TAT	G704Y	704	GGA	TAT	G	Y	3	4.68e-05	1.9e-05	4.29e-05	0.000101244	3.94e-05	5.42e-05	3.16e-05	2.62e-05	4.58e-06	3.99e-05	3.25e-05	3.17e-05	4.47e-05	2.45e-05	8.19e-06	3.79e-05
730	GGA|704|ACA	G704T	704	GGA	ACA	G	T	2	1.95e-05	6.58e-06	1.67e-05	2.42e-06	3.37e-06	1.62e-05	6.03e-06	3.78e-06	7.38e-07	5.24e-06	6.12e-06	2.97e-05	1.57e-05	1.67e-05	NA	1.98e-05
731	GGA|704|TGC	G704C	704	GGA	TGC	G	C	2	5.61e-05	3.16e-05	3.71e-05	1.45e-05	7.65e-06	4.81e-05	2.58e-05	2.2e-05	1e-05	5.48e-05	2.77e-05	3.15e-05	4.46e-05	5.32e-05	4.09e-05	3.81e-05
732	GGA|704|GTG	G704V	704	GGA	GTG	G	V	2	8.77e-06	1.54e-05	5.37e-06	1.03e-06	2.04e-06	1.18e-05	9.25e-06	1.88e-05	1.05e-05	NA	3.59e-06	1.36e-05	5.91e-06	9.97e-06	NA	7.53e-06
733	GGA|704|ATT	G704I	704	GGA	ATT	G	I	3	3.1e-05	1.54e-05	1.95e-05	2.42e-05	3.52e-05	1.89e-05	1.69e-05	1.78e-05	1.53e-05	2.42e-06	5.64e-06	9.49e-06	1.5e-05	2.91e-05	2.44e-06	2.03e-05
734	GGA|704|GAC	G704D	704	GGA	GAC	G	D	2	7.84e-06	1.49e-05	2.93e-05	3.31e-05	5.81e-07	2.75e-05	2.25e-05	1.34e-05	6.89e-05	1.63e-05	1.68e-05	2.17e-05	1.5e-05	3.21e-06	1.08e-05	2.35e-05
735	GGA|704|TTC	G704F	704	GGA	TTC	G	F	3	3.1e-05	2.15e-05	1.2e-05	5.02e-06	1.48e-06	2.42e-05	7.06e-06	2.83e-05	5.16e-05	7.75e-06	1.66e-05	2.41e-05	3.32e-05	1.68e-05	3.52e-05	2.57e-05
736	GGA|704|TAG	G704Z	704	GGA	TAG	G	Z	3	1.51e-05	1.1e-05	1.17e-05	2.03e-05	5.25e-05	1.52e-05	1.57e-05	1.73e-06	1.15e-05	2.9e-05	1.28e-05	1.8e-05	6.22e-06	1.1e-05	6.82e-06	9.96e-06
737	GGA|704|AAT	G704N	704	GGA	AAT	G	N	3	2.29e-05	3.02e-05	1.91e-05	6.24e-06	2.58e-06	2.72e-05	2.26e-05	1.01e-05	3.56e-05	3.7e-05	2.07e-05	2.29e-05	4.86e-05	5.3e-05	9.37e-06	2.78e-05
738	GGA|704|CGC	G704R	704	GGA	CGC	G	R	2	3.69e-05	2.5e-05	3.34e-05	9.6e-06	1.06e-05	3.12e-05	3.22e-05	5.54e-05	4.72e-05	2.64e-05	6.48e-06	3.47e-05	4.56e-05	2.18e-05	1.03e-05	3.49e-05
739	GGA|704|AAG	G704K	704	GGA	AAG	G	K	3	2.05e-05	1.26e-05	1.71e-05	8.19e-06	7.18e-07	1.22e-05	9.44e-06	8.4e-06	3.74e-06	2.04e-05	1.15e-05	2.16e-05	1.44e-05	1.41e-05	9.54e-06	1.89e-05
740	GGA|704|CAT	G704H	704	GGA	CAT	G	H	3	3.28e-05	3.23e-05	2.95e-05	2.83e-05	6.28e-06	4.37e-05	2.83e-05	3.06e-05	0.000116976	8.35e-06	2.42e-05	4.39e-05	3.1e-05	3.26e-05	2.07e-05	4.9e-05
741	GGA|704|GAG	G704E	704	GGA	GAG	G	E	2	2.34e-05	1.91e-05	1.87e-05	1.09e-05	6.51e-06	1.71e-05	2.63e-05	3.1e-05	2.95e-05	1.03e-05	2.09e-05	2.88e-05	3.3e-05	1.48e-05	2.65e-05	2.55e-05
742	GGA|704|ATG	G704M	704	GGA	ATG	G	M	3	3.12e-06	6.87e-06	2.85e-06	6.58e-07	1.16e-06	6.34e-06	6.31e-06	4.06e-06	NA	NA	2.4e-06	7.72e-07	1.35e-05	NA	NA	6.94e-06
743	GGA|704|TCC	G704S	704	GGA	TCC	G	S	3	2.22e-05	6.58e-06	2.79e-05	3.36e-06	6.98e-07	3.03e-05	1.03e-05	2.03e-05	1.76e-06	3.01e-05	1.57e-05	6.68e-06	1.87e-05	1.47e-05	4.04e-06	2.03e-05
744	GGA|704|CCT	G704P	704	GGA	CCT	G	P	3	2.41e-05	1.62e-05	6.96e-06	2e-05	2.17e-05	2.42e-05	2.06e-05	1.74e-05	1.33e-06	NA	6.53e-06	1.65e-05	1.1e-05	1e-06	NA	2.3e-05
745	GGA|704|CTC	G704L	704	GGA	CTC	G	L	3	6.16e-05	3.51e-05	3.63e-05	2.39e-05	5.68e-05	4.78e-05	2.46e-05	4.23e-05	5.36e-06	1.26e-05	2.78e-05	5.49e-05	6.76e-05	5.32e-05	1.14e-05	4.82e-05
746	GGA|704|GCT	G704A	704	GGA	GCT	G	A	2	2.23e-05	2.61e-05	3.17e-05	2.76e-06	3.96e-05	3.17e-05	2.83e-05	4.68e-05	1.36e-06	6.93e-05	3.28e-05	3.92e-05	3.24e-05	5.16e-07	6.78e-06	3.29e-05
747	AGA|705|TTT	R705F	705	AGA	TTT	R	F	3	1.02e-05	5.76e-06	2.04e-05	4.69e-05	NA	2.37e-05	9.31e-06	5.43e-06	4.74e-05	NA	2.98e-05	2.42e-05	2.64e-05	2.57e-06	6.26e-07	1.84e-05
748	AGA|705|CGC	R705B	705	AGA	CGC	R	B	2	3.44e-05	1.38e-05	2.59e-05	2.95e-06	NA	1.72e-05	1.59e-05	1.15e-05	6.16e-06	1.84e-05	1.18e-05	3.46e-05	2.17e-05	1.34e-05	1.2e-05	1.66e-05
749	AGA|705|CAC	R705H	705	AGA	CAC	R	H	3	1.81e-05	5.13e-06	1.52e-05	1.67e-05	NA	7.25e-06	4.28e-06	4.36e-06	NA	1.5e-05	2.32e-06	1.75e-05	2.88e-05	6.43e-06	NA	1.81e-05
750	AGA|705|CAG	R705Q	705	AGA	CAG	R	Q	3	2.17e-05	9.55e-06	1.53e-05	1.19e-06	6.33e-06	1.52e-05	1.83e-05	2.34e-05	1.22e-06	3.03e-06	1.34e-05	3.54e-05	4.16e-05	2.7e-06	1.54e-06	3.11e-05
751	AGA|705|CCG	R705P	705	AGA	CCG	R	P	3	5.05e-05	7.26e-05	4.84e-05	3.97e-05	1.45e-05	6.5e-05	5.12e-05	6.05e-05	5.84e-06	1.19e-05	5.21e-05	4.99e-05	7.8e-05	4.74e-05	NA	6.61e-05
752	AGA|705|CGG	R705B	705	AGA	CGG	R	B	2	5.92e-05	3.71e-05	4.19e-05	7.42e-06	8.23e-06	5.88e-05	1.41e-05	5.33e-05	3.42e-05	1.34e-05	2.19e-05	6.36e-05	2.74e-05	3.6e-05	5.1e-05	4.68e-05
753	AGA|705|TAG	R705Z	705	AGA	TAG	R	Z	3	5.44e-06	1.18e-05	8.09e-06	1.55e-05	4.33e-06	6.08e-06	4.09e-06	1.35e-05	NA	6.3e-05	1.08e-05	4.39e-06	1.63e-06	5.09e-05	4.9e-05	6.36e-06
754	AGA|705|TCA	R705S	705	AGA	TCA	R	S	2	2.74e-05	6.29e-06	1.94e-05	9.21e-07	NA	6.13e-06	1.39e-05	1.21e-05	6.47e-07	NA	1.03e-05	9.9e-06	1.34e-05	NA	NA	1.82e-05
755	AGA|705|ATT	R705I	705	AGA	ATT	R	I	2	2.49e-05	6.79e-05	5.47e-05	6.14e-06	3.83e-05	3.53e-05	4.53e-05	4e-05	1.61e-05	2.41e-06	3.96e-05	5.46e-05	5.43e-05	3.88e-05	9.15e-06	4.66e-05
756	AGA|705|GTA	R705V	705	AGA	GTA	R	V	2	2.54e-05	6.01e-05	3.46e-05	8.21e-06	NA	2.43e-05	1.92e-05	2.82e-05	5.11e-06	1.02e-06	2.06e-05	3.2e-05	2.39e-05	3.33e-05	4.57e-07	2.73e-05
757	AGA|705|GAG	R705E	705	AGA	GAG	R	E	3	1.15e-05	3.65e-06	1.74e-05	1.73e-06	2.61e-05	1.79e-05	1.36e-05	1.53e-05	9.7e-06	2.12e-05	9.72e-06	1.03e-05	1.43e-05	8.75e-06	2.83e-06	1.46e-05
758	AGA|705|ACC	R705T	705	AGA	ACC	R	T	2	9.25e-05	4.06e-05	4.08e-05	6.02e-05	1.53e-06	4.71e-05	4.74e-05	4.93e-05	3.05e-06	3.14e-05	5.45e-05	3.36e-05	8.49e-05	3.39e-05	8.04e-05	6.77e-05
759	AGA|705|TGT	R705C	705	AGA	TGT	R	C	2	2.29e-05	5.37e-05	9.55e-06	2.96e-05	1.11e-06	4.28e-05	2.67e-05	1.77e-05	NA	4.81e-06	9.83e-06	2.82e-05	1.45e-05	NA	NA	2.38e-05
760	AGA|705|TAT	R705Y	705	AGA	TAT	R	Y	3	2.65e-05	2.57e-05	2.24e-05	4.39e-06	7.18e-06	2.64e-05	5.94e-06	4.86e-05	1.36e-06	5.61e-07	1.27e-05	2.07e-05	2.36e-05	5.93e-06	6.45e-06	3.08e-05
761	AGA|705|GCC	R705A	705	AGA	GCC	R	A	3	1.8e-05	2.71e-05	4.35e-05	3.4e-05	NA	4.57e-05	1.06e-05	2.44e-05	9.76e-05	7.81e-07	2.04e-05	6.35e-05	2.72e-05	2.95e-05	7.71e-07	3.6e-05
762	AGA|705|AAG	R705K	705	AGA	AAG	R	K	2	1.7e-05	3.83e-06	8.55e-06	2.23e-06	5.51e-07	1.3e-05	1.33e-05	7.3e-06	3.79e-06	2.24e-05	8.91e-06	8.76e-07	1.19e-05	NA	2.72e-05	9.37e-06
763	AGA|705|CTT	R705L	705	AGA	CTT	R	L	3	1.04e-05	6.7e-06	1.18e-05	5.05e-05	1.13e-06	2e-05	1.44e-05	1.08e-05	1.11e-05	7.59e-06	1.4e-05	2e-05	4.16e-05	6.84e-06	8.12e-07	1.8e-05
764	AGA|705|GGC	R705G	705	AGA	GGC	R	G	2	2.17e-05	2.33e-05	2.22e-05	2.55e-06	1.93e-05	2.77e-05	3.09e-05	2.22e-05	2.85e-05	NA	2.3e-05	8.88e-06	2.73e-05	1.09e-05	4.58e-07	2.3e-05
765	AGA|705|TGG	R705W	705	AGA	TGG	R	W	2	1.25e-05	3.79e-05	1.15e-05	4.23e-05	1.12e-05	1.7e-05	2.29e-05	1.29e-05	1.49e-05	1.19e-05	1.89e-05	2.78e-05	2.68e-05	2.06e-05	2.03e-05	2.43e-05
766	AGA|705|ATG	R705M	705	AGA	ATG	R	M	2	7.35e-05	2.93e-05	4.16e-05	1.24e-05	2.96e-06	3.62e-05	2.18e-05	2.91e-05	5.82e-05	5.69e-06	1.87e-05	2.91e-05	2.3e-05	8.38e-07	4.01e-06	3.05e-05
767	AGA|705|CGT	R705B	705	AGA	CGT	R	B	2	6.16e-05	2.14e-05	2.92e-05	2.92e-06	6.56e-05	3.34e-05	2.72e-05	4.94e-05	1.37e-05	5.74e-05	2.77e-05	7.45e-05	6.41e-05	2.55e-05	2.75e-05	4.44e-05
768	AGA|705|AAC	R705N	705	AGA	AAC	R	N	2	3.49e-05	1.92e-05	3.47e-05	8.44e-06	NA	4.54e-05	3.25e-05	1.4e-05	5.11e-07	4.58e-05	8.08e-06	3.58e-05	4.11e-05	7.09e-05	3.83e-05	3.36e-05
769	AGA|705|GAC	R705D	705	AGA	GAC	R	D	3	2.29e-05	2.35e-05	2.55e-05	6.41e-05	1.83e-05	5.37e-05	2.24e-05	2.97e-05	7.17e-06	NA	1.47e-05	4.05e-05	3.88e-05	1.6e-05	1.37e-05	3.1e-05
770	AAA|706|ATG	K706M	706	AAA	ATG	K	M	2	3.08e-05	4.4e-05	6.52e-05	2.48e-05	3.08e-05	5.67e-05	5.12e-05	7.05e-05	7.3e-06	7.44e-05	3.83e-05	8.64e-05	6.01e-05	6.26e-05	1.14e-05	6.03e-05
771	AAA|706|TCC	K706S	706	AAA	TCC	K	S	3	6.71e-05	7.98e-05	7.85e-05	4.98e-06	2.18e-06	3.88e-05	6.04e-05	7.69e-05	4.34e-06	3.76e-05	4.46e-05	6.37e-05	5.16e-05	1.21e-05	1.42e-05	7.09e-05
772	AAA|706|CAT	K706H	706	AAA	CAT	K	H	2	9.56e-05	4.73e-05	6.24e-05	3.12e-05	3.3e-05	8.11e-05	2.06e-05	3.3e-05	5.02e-05	9.76e-06	3.33e-05	4.92e-05	7.24e-05	2.4e-05	7.24e-06	6.77e-05
773	AAA|706|TGC	K706C	706	AAA	TGC	K	C	3	4.48e-05	2.6e-05	8.44e-05	7.38e-06	6.03e-05	4.83e-05	3.23e-05	3.78e-05	1.99e-05	7.92e-06	5.06e-05	7.23e-05	6.76e-05	3.97e-05	2.59e-05	6.22e-05
774	AAA|706|GAG	K706E	706	AAA	GAG	K	E	2	9.39e-05	8.2e-05	7.09e-05	4.3e-05	6.92e-06	7.83e-05	9.52e-05	7.66e-05	4.07e-05	2.66e-05	7.77e-05	0.000112326	7.49e-05	9.7e-05	4.87e-05	8.61e-05
775	AAA|706|CGG	K706R	706	AAA	CGG	K	R	3	2.39e-05	1.89e-05	3.23e-05	3.3e-05	4.57e-05	6.87e-05	2.57e-05	1.26e-05	7.06e-06	2.43e-05	2.82e-05	8.26e-05	6.01e-05	3.13e-05	3.48e-05	5.43e-05
776	AAA|706|ACC	K706T	706	AAA	ACC	K	T	2	2.35e-05	3.37e-05	3.99e-05	2.02e-05	4.44e-05	4.39e-05	2.98e-05	5.16e-05	2.59e-06	5.28e-06	3.94e-05	2.16e-05	3.41e-05	1.07e-05	6.17e-06	3.81e-05
777	AAA|706|TAT	K706Y	706	AAA	TAT	K	Y	2	0.000112384	8.05e-05	7.7e-05	1.28e-05	5.25e-05	0.000102846	7.9e-05	9.73e-05	7.81e-06	1.29e-05	9.63e-05	0.000102782	0.000106969	4.46e-05	1.65e-06	9.66e-05
778	AAA|706|ATC	K706I	706	AAA	ATC	K	I	2	1.57e-05	2.59e-05	3.05e-05	4.43e-05	2.3e-05	4.67e-05	2.12e-05	1.14e-05	4.89e-05	2.6e-05	2.26e-05	1.15e-05	4.05e-05	4.35e-05	1.97e-05	3.97e-05
779	AAA|706|GTA	K706V	706	AAA	GTA	K	V	2	9.51e-05	6.35e-05	8.72e-05	1.5e-05	NA	8.51e-05	5.23e-05	5.18e-05	5.57e-05	2.92e-05	5.33e-05	9.79e-05	5.82e-05	6.25e-05	6.98e-05	7.66e-05
780	AAA|706|TGG	K706W	706	AAA	TGG	K	W	3	4.16e-05	4.94e-05	3.16e-05	2.99e-06	4.72e-05	5.98e-05	1.66e-05	3.75e-05	2.34e-05	1.78e-05	5.22e-05	6.01e-05	5.91e-05	6.86e-05	5.75e-06	6.13e-05
781	AAA|706|CCG	K706P	706	AAA	CCG	K	P	3	4.7e-05	7.85e-05	4.47e-05	2.28e-05	3.98e-05	6.17e-05	3.71e-05	7.65e-05	0.000108439	1.33e-05	4.01e-05	0.000100672	0.000133342	4.25e-05	3.27e-05	6.61e-05
782	AAA|706|AAC	K706N	706	AAA	AAC	K	N	1	3.72e-05	2.74e-05	4.51e-05	1.39e-05	5.65e-05	5.15e-05	1.58e-05	3.18e-05	1.71e-05	2.76e-05	3.76e-05	4.01e-05	2.28e-05	3.96e-05	5.4e-05	3.37e-05
783	AAA|706|GGG	K706G	706	AAA	GGG	K	G	3	6.27e-05	2.69e-05	6.97e-05	5.49e-05	3.42e-05	6.62e-05	2.86e-05	3.96e-05	1.88e-05	5.57e-05	5.44e-05	5.42e-05	7.97e-05	0.000107132	4.53e-05	7.26e-05
784	AAA|706|TGA	K706Z	706	AAA	TGA	K	Z	2	6.14e-05	6.89e-05	8.26e-05	0.000250036	0.000213461	5.48e-05	5.49e-05	7.67e-05	0.00018295	0.000172691	4.11e-05	9.4e-05	5.96e-05	0.000183471	0.000189178	6.82e-05
785	AAA|706|GAC	K706D	706	AAA	GAC	K	D	2	5.25e-05	0.000100945	0.000121701	3.4e-05	3.02e-05	8.77e-05	7.62e-05	8.84e-05	6.79e-05	4.1e-06	7.83e-05	8.54e-05	0.000118937	5.16e-05	7.51e-05	9.59e-05
786	AAA|706|CAG	K706Q	706	AAA	CAG	K	Q	2	0.000116915	5.28e-05	6.21e-05	3.84e-05	1.47e-06	7.71e-05	5.61e-05	6.49e-05	2.21e-05	4.09e-05	0.00011062	9.45e-05	8.69e-05	7.26e-05	2.93e-06	8.51e-05
787	AAA|706|TTT	K706F	706	AAA	TTT	K	F	3	9.76e-05	8.93e-05	6.08e-05	4.93e-05	7.84e-05	8.84e-05	6.67e-05	4.21e-05	6.82e-05	6.11e-05	4.06e-05	8.44e-05	0.000100358	6.41e-05	1.28e-05	7.65e-05
788	AAA|706|CTT	K706L	706	AAA	CTT	K	L	3	7.61e-05	5.53e-05	7.59e-05	8.72e-05	5.11e-05	8.16e-05	3.33e-05	4.68e-05	5.8e-06	2.24e-05	3.67e-05	7.77e-05	7.63e-05	6.57e-05	2.12e-05	7.02e-05
789	AAA|706|GCA	K706A	706	AAA	GCA	K	A	2	0.000102134	7.14e-05	5.49e-05	1.1e-05	6.98e-05	5.77e-05	4.87e-05	8.13e-05	0.000101123	3.65e-06	5.26e-05	7.12e-05	0.000106311	4.67e-05	7.75e-05	7.75e-05
790	TGT|707|CAC	C707H	707	TGT	CAC	C	H	3	2.51e-05	3.66e-05	3.6e-05	7.98e-07	9.08e-06	6.21e-05	5.67e-05	5.27e-05	9.97e-05	2.32e-05	4.51e-05	6.6e-05	5.51e-05	1.64e-05	6.88e-06	5.8e-05
791	TGT|707|ACC	C707T	707	TGT	ACC	C	T	3	8.37e-05	6.93e-05	6.63e-05	3.8e-06	3.44e-06	0.000116464	3.89e-05	4.97e-05	6.26e-05	3.4e-06	4.25e-05	8.59e-05	0.000103206	6.57e-05	3.01e-05	0.00010042
792	TGT|707|TTC	C707F	707	TGT	TTC	C	F	2	5.78e-05	8.81e-05	5.88e-05	9.18e-05	1.18e-05	8.68e-05	7.93e-05	7.46e-05	5.29e-05	3.96e-05	6.2e-05	6e-05	8.43e-05	7.34e-05	6.75e-05	7.51e-05
793	TGT|707|GAG	C707E	707	TGT	GAG	C	E	3	2.34e-05	2.15e-05	1.86e-05	8.91e-06	3.26e-06	1.92e-05	2.03e-05	3.18e-05	2.03e-06	9.9e-07	1.27e-05	3.25e-05	4.98e-05	2.55e-05	5.23e-07	3.93e-05
794	TGT|707|ATG	C707M	707	TGT	ATG	C	M	3	4.25e-05	3.5e-05	5.8e-05	2.59e-05	3.99e-05	5.13e-05	3.08e-05	4.13e-05	2.24e-05	3.96e-05	6.28e-05	7.29e-05	6.83e-05	4.58e-05	1.96e-05	5.13e-05
795	TGT|707|GAT	C707D	707	TGT	GAT	C	D	2	4.25e-05	4.2e-05	5.89e-05	3.49e-05	3.71e-05	3.67e-05	3.53e-05	2.33e-05	1.39e-06	1.74e-05	2.23e-05	1.93e-05	5.22e-05	7.23e-05	1.69e-06	4.09e-05
796	TGT|707|CTC	C707L	707	TGT	CTC	C	L	3	9.75e-05	5.98e-05	0.000125853	3.88e-05	4.04e-05	0.000128299	0.000111732	6.75e-05	6.01e-05	5.35e-05	8.57e-05	0.000140705	0.000127597	9.27e-05	1.25e-05	0.000128342
797	TGT|707|AGA	C707R	707	TGT	AGA	C	R	2	8.33e-05	9.95e-05	5.94e-05	2.32e-05	3.73e-05	6.88e-05	5.87e-05	6.32e-05	3.21e-05	6.37e-05	5.09e-05	0.000105461	6.68e-05	6.15e-05	1.38e-05	7.47e-05
798	TGT|707|TAG	C707Z	707	TGT	TAG	C	Z	2	6.71e-05	4.31e-05	5.5e-05	6.56e-05	0.000165651	7.85e-05	5.24e-05	4.83e-05	0.000149315	0.000238884	4.74e-05	7.24e-05	7.31e-05	0.000256394	0.000179105	5.88e-05
799	TGT|707|TGG	C707W	707	TGT	TGG	C	W	1	1.28e-05	4.63e-05	2.9e-05	9.7e-06	5.9e-06	3.44e-05	2.73e-05	2.9e-05	4.01e-05	1.3e-05	3.55e-05	4.8e-05	2.38e-05	5.18e-05	2.16e-05	3.2e-05
800	TGT|707|AAA	C707K	707	TGT	AAA	C	K	3	3.66e-05	2.23e-05	3.24e-05	4.59e-05	4.39e-05	4.71e-05	3.73e-05	3.96e-05	2.5e-05	3.47e-05	5.16e-05	4.09e-05	3.36e-05	1.61e-05	2.27e-06	4.04e-05
801	TGT|707|TAC	C707Y	707	TGT	TAC	C	Y	2	4.12e-05	7.24e-05	4.12e-05	2.7e-05	5.53e-06	4.91e-05	3.67e-05	4.85e-05	5.37e-06	4.09e-05	4.08e-05	3.61e-05	5.35e-05	1.73e-05	1.03e-05	4.91e-05
802	TGT|707|GCT	C707A	707	TGT	GCT	C	A	2	6.63e-05	9.87e-05	8.04e-05	1.91e-05	8.56e-05	9.39e-05	7.86e-05	5.26e-05	7.49e-05	2.67e-05	7.25e-05	3.81e-05	0.000105883	6.55e-05	3.13e-05	8.75e-05
803	TGT|707|CAG	C707Q	707	TGT	CAG	C	Q	3	3.89e-05	6.17e-05	8.24e-05	2.17e-05	3.49e-05	4.04e-05	4.29e-05	4.77e-05	5.99e-06	3.05e-06	2.59e-05	5.21e-05	3.73e-05	1.44e-05	2.68e-05	6.08e-05
804	TGT|707|AAT	C707N	707	TGT	AAT	C	N	2	7.33e-05	6.86e-05	6.45e-05	4.65e-06	3.12e-05	0.00010421	3.48e-05	6.42e-05	3.97e-05	2e-05	6.66e-05	4.84e-05	8.17e-05	6.6e-05	2.99e-06	8.2e-05
805	TGT|707|TCC	C707S	707	TGT	TCC	C	S	2	7.95e-05	0.000103431	9.49e-05	0.000104073	3.31e-06	0.000102099	4.56e-05	7.11e-05	2.5e-05	5.08e-05	8.48e-05	0.000116867	0.000110544	1.47e-05	8.75e-05	0.000103386
806	TGT|707|GTA	C707V	707	TGT	GTA	C	V	3	3.66e-05	4.78e-05	2.13e-05	1.92e-05	5.77e-05	3.79e-05	2.39e-05	4.39e-05	5.63e-06	2.67e-05	2.75e-05	6.03e-05	4.67e-05	3.57e-05	6.23e-05	4.04e-05
807	TGT|707|CCG	C707P	707	TGT	CCG	C	P	3	6.93e-05	9.18e-05	6.23e-05	5.32e-05	4.08e-06	8.25e-05	6.53e-05	6.41e-05	4.54e-05	1.53e-05	6.72e-05	8.82e-05	0.000112171	1.92e-05	5.59e-05	9.55e-05
808	TGT|707|ATC	C707I	707	TGT	ATC	C	I	3	8.96e-05	6.23e-05	6.37e-05	5.03e-05	1.67e-06	4.94e-05	4.06e-05	4.67e-05	9.07e-06	5.06e-05	7.02e-05	2.64e-05	7.16e-05	1.42e-05	1.07e-05	7.05e-05
809	TGT|707|GGA	C707G	707	TGT	GGA	C	G	2	5.89e-05	5.92e-05	4.02e-05	5.44e-05	4.61e-05	5.62e-05	2.73e-05	7.4e-05	3.18e-05	6.34e-05	9.31e-05	7.17e-05	7.56e-05	4.21e-05	7.58e-05	7.37e-05
810	GGC|708|TGG	G708W	708	GGC	TGG	G	W	2	1.95e-05	1.88e-05	2.19e-05	1.38e-05	5.44e-06	2.29e-05	1.66e-05	2.81e-05	1.17e-05	3.59e-05	1.84e-05	4.28e-05	2.83e-05	1.74e-05	NA	2.81e-05
811	GGC|708|AGA	G708R	708	GGC	AGA	G	R	2	1.23e-05	1.74e-05	9.24e-06	3.31e-05	NA	1.06e-05	1.45e-05	6.32e-06	NA	NA	1.8e-05	1.28e-05	9.48e-06	2.59e-06	NA	9.53e-06
812	GGC|708|CTT	G708L	708	GGC	CTT	G	L	3	3.04e-05	2.09e-05	3.83e-05	1.01e-05	2.09e-05	3.11e-05	1.77e-05	2.11e-05	2.61e-05	4.78e-06	1.32e-05	1.25e-05	4.54e-05	1.24e-05	3.9e-06	3.33e-05
813	GGC|708|AAG	G708K	708	GGC	AAG	G	K	3	5.49e-06	1.35e-06	6.38e-06	NA	NA	1.38e-05	3.74e-06	1.09e-06	NA	NA	1.06e-05	2.88e-06	6.76e-06	3.77e-06	NA	8.67e-06
814	GGC|708|TGT	G708C	708	GGC	TGT	G	C	2	1.02e-06	8.5e-06	7.6e-06	3.27e-06	NA	8.15e-06	1.56e-05	8.69e-06	NA	6.34e-07	7.01e-06	2.03e-05	8.01e-06	NA	5.08e-07	1.07e-05
815	GGC|708|GAT	G708D	708	GGC	GAT	G	D	2	NA	4.26e-06	4.56e-06	7.48e-07	NA	5.02e-06	3.59e-06	3.14e-06	2.54e-06	9.41e-06	1.7e-06	6.54e-06	7.06e-06	1.34e-05	NA	1.25e-05
816	GGC|708|ATG	G708M	708	GGC	ATG	G	M	3	4.46e-05	2.13e-05	2.9e-05	6.28e-06	3.8e-06	3.17e-05	2.43e-05	1.22e-05	6.28e-06	3.2e-06	5.89e-06	1.98e-05	2.45e-05	2.01e-06	5.16e-07	2.43e-05
817	GGC|708|AAT	G708N	708	GGC	AAT	G	N	3	9.81e-06	9.33e-06	2.02e-05	3.55e-05	1.29e-06	2.07e-05	1.68e-05	2.69e-05	1.21e-05	3.89e-06	1.53e-05	3.03e-05	3.7e-05	6.49e-06	7.39e-05	3.68e-05
818	GGC|708|ACT	G708T	708	GGC	ACT	G	T	3	1.32e-05	3.57e-06	1.64e-05	5.83e-05	7.19e-07	1.74e-05	8.83e-06	4.15e-06	9.53e-06	NA	7.39e-06	6.48e-06	1.61e-05	3.64e-06	7.18e-07	1.87e-05
819	GGC|708|TGA	G708Z	708	GGC	TGA	G	Z	2	NA	6.36e-07	NA	NA	NA	NA	NA	9.09e-07	5.27e-07	NA	4.39e-07	NA	NA	NA	NA	NA
820	GGC|708|CAG	G708Q	708	GGC	CAG	G	Q	3	NA	1.73e-06	2.72e-06	NA	NA	4.09e-06	3.12e-06	7.02e-06	NA	4.73e-07	7.61e-06	NA	1.02e-05	5.06e-07	NA	2.45e-06
821	GGC|708|GCT	G708A	708	GGC	GCT	G	A	2	2.06e-05	1.06e-05	1.29e-05	NA	1.06e-06	2.2e-05	2.06e-05	2.89e-05	NA	NA	1.71e-05	1.07e-05	1.24e-05	1.43e-05	5.32e-06	1.65e-05
822	GGC|708|CAC	G708H	708	GGC	CAC	G	H	2	6.62e-06	4.55e-06	1.04e-05	NA	NA	4.34e-06	1.01e-05	1.2e-05	7.69e-06	4.56e-07	6.57e-06	5.05e-06	8.41e-06	NA	9.11e-07	5.99e-06
823	GGC|708|TTT	G708F	708	GGC	TTT	G	F	3	9.12e-06	4.38e-06	1.9e-05	NA	3.65e-06	3.51e-06	2.36e-05	1.63e-05	1.93e-05	NA	4.3e-06	2.77e-05	8.8e-06	2.4e-05	NA	1.39e-05
824	GGC|708|TCC	G708S	708	GGC	TCC	G	S	2	1.19e-06	3.24e-06	5.15e-06	NA	NA	2.93e-06	8.91e-07	NA	NA	1.09e-05	3.87e-06	NA	6.65e-06	NA	NA	4.41e-06
825	GGC|708|ATT	G708I	708	GGC	ATT	G	I	3	1.79e-05	9.68e-06	6.49e-06	NA	NA	5.61e-06	3.26e-06	2.6e-06	1.36e-06	8.64e-07	9.2e-06	2.64e-06	1.03e-05	4.41e-06	2.88e-06	8.43e-06
826	GGC|708|CCT	G708P	708	GGC	CCT	G	P	3	1.51e-05	NA	4.7e-06	NA	NA	3.19e-06	9.28e-07	8.96e-06	5.98e-07	1.07e-06	1.73e-06	1.64e-06	8.16e-06	NA	NA	8.06e-06
827	GGC|708|TAC	G708Y	708	GGC	TAC	G	Y	2	1.26e-05	1.22e-05	8.82e-06	3.5e-06	7.45e-07	1.05e-05	7.19e-06	9.74e-06	5.33e-06	7.25e-07	9.92e-06	1.03e-05	1.37e-05	7.17e-06	1.35e-06	8.83e-06
828	GGC|708|GAG	G708E	708	GGC	GAG	G	E	2	2.87e-06	1.41e-05	7.73e-06	NA	2.68e-06	6.92e-06	1.54e-05	2.02e-06	1.49e-06	2.19e-06	9.74e-06	4.76e-06	1.09e-05	3.48e-06	3.6e-06	7.85e-06
829	GGC|708|GTG	G708V	708	GGC	GTG	G	V	2	2.13e-05	2.06e-05	2.19e-05	9.88e-06	1.35e-05	2.56e-05	2.64e-05	1.36e-05	2.54e-06	2.56e-06	9.19e-06	2.52e-05	1.6e-05	1.38e-05	2.76e-06	2.23e-05
830	CGT|709|TGC	R709C	709	CGT	TGC	R	C	2	4.29e-05	4.8e-05	6.44e-05	2.41e-05	3.56e-06	8e-05	7.98e-05	4.35e-05	0.000110298	9.29e-05	6.6e-05	7.79e-05	9.55e-05	4.49e-05	4.46e-05	7.25e-05
831	CGT|709|GTC	R709V	709	CGT	GTC	R	V	3	8.3e-05	0.000112004	6.82e-05	8.73e-05	5.2e-06	9.96e-05	7.09e-05	5.64e-05	7.23e-05	4.14e-05	6.41e-05	6.76e-05	0.0001122	4.7e-05	3.13e-05	9.01e-05
832	CGT|709|TCA	R709S	709	CGT	TCA	R	S	3	8.31e-05	0.000100608	8.7e-05	7.88e-05	9.92e-05	0.000105146	5.43e-05	8.14e-05	6.87e-05	7.95e-05	8.52e-05	7.75e-05	9.62e-05	3.97e-05	3.28e-05	0.000104441
833	CGT|709|CAA	R709Q	709	CGT	CAA	R	Q	2	3.32e-05	4.6e-05	9.44e-05	6.83e-06	1.72e-05	7.81e-05	7e-05	4.37e-05	2.02e-05	3.66e-05	2.67e-05	5.62e-05	7.3e-05	3.94e-05	1.1e-05	6.69e-05
834	CGT|709|GGA	R709G	709	CGT	GGA	R	G	2	0.000118046	0.000146782	0.000100396	7.52e-05	5.81e-05	0.000104079	0.000114878	8.94e-05	5.67e-05	4.63e-05	0.00013	0.000131047	0.000114665	0.000106173	0.000124333	0.000137456
835	CGT|709|GAC	R709D	709	CGT	GAC	R	D	3	0.000156992	8.78e-05	7.92e-05	8.38e-05	6.1e-05	0.00010844	0.000110809	7.07e-05	5.78e-05	4.74e-05	9.12e-05	0.000142162	0.000141713	0.000152133	4.71e-05	0.000120309
836	CGT|709|TGG	R709W	709	CGT	TGG	R	W	2	8.99e-05	5.17e-05	7.85e-05	8.22e-05	1.7e-05	8.24e-05	4.74e-05	5.34e-05	5.04e-05	1.61e-05	7.62e-05	8.42e-05	6.41e-05	8.71e-05	9.88e-06	7.84e-05
837	CGT|709|TTA	R709L	709	CGT	TTA	R	L	3	0.000136277	0.000107972	0.000108478	6.49e-05	8.92e-05	0.000119077	0.000131403	9.95e-05	4.95e-05	0.000104851	0.000146702	0.00016935	0.000159744	0.000109061	4.35e-05	0.000136137
838	CGT|709|AAG	R709K	709	CGT	AAG	R	K	3	9.31e-05	7.52e-05	6.61e-05	5.81e-05	0.000118254	0.00010273	5.48e-05	6.5e-05	9.15e-05	6.18e-05	5.16e-05	7.05e-05	6.93e-05	8.69e-05	6.45e-05	8.67e-05
839	CGT|709|CAC	R709H	709	CGT	CAC	R	H	2	9.13e-05	0.000108424	7.62e-05	6.27e-05	9.23e-06	9.53e-05	6.43e-05	6.91e-05	6.82e-05	4.21e-05	8.36e-05	8.1e-05	8.38e-05	7.88e-05	9.41e-05	8.84e-05
840	CGT|709|GAG	R709E	709	CGT	GAG	R	E	3	8.54e-05	7.63e-05	0.000113498	1.67e-05	3.05e-05	9.29e-05	0.000124493	6.64e-05	9.36e-05	7.35e-05	0.000115	8.38e-05	0.000111317	3.83e-05	1.68e-05	0.000122308
841	CGT|709|GCC	R709A	709	CGT	GCC	R	A	3	9.22e-05	6.82e-05	8.2e-05	0.000101612	9.97e-05	9.73e-05	7.75e-05	8.57e-05	7.98e-05	3.8e-05	7.71e-05	0.000128185	0.000116984	0.000121297	7.26e-05	0.000131461
842	CGT|709|AGG	R709B	709	CGT	AGG	R	B	2	3.59e-05	7.53e-05	7.55e-05	5.93e-05	7.71e-05	8.51e-05	9.69e-05	2.91e-05	7.67e-05	6.41e-05	7.6e-05	6.71e-05	6.51e-05	2.35e-05	3.62e-05	8.29e-05
843	CGT|709|AAT	R709N	709	CGT	AAT	R	N	2	4.44e-05	4.25e-05	4.7e-05	4.22e-05	7.87e-06	6.25e-05	4.06e-05	4.42e-05	3.86e-05	2.9e-05	8.73e-05	6.55e-05	5.56e-05	3.84e-05	2.46e-06	5.94e-05
844	CGT|709|ATC	R709I	709	CGT	ATC	R	I	3	8.36e-05	6.02e-05	0.000114546	9.71e-06	5.92e-05	0.000126922	0.000101413	0.000107215	0.000114353	0.000100478	0.000119787	8.34e-05	0.000120296	8.38e-05	4.55e-05	0.000136657
845	CGT|709|ATG	R709M	709	CGT	ATG	R	M	3	4.86e-05	5.56e-05	4.54e-05	6.4e-05	1.87e-05	8.2e-05	4.43e-05	6.59e-05	2.29e-06	3.62e-05	5.02e-05	4.78e-05	6.87e-05	5.91e-05	3.12e-05	7.2e-05
846	CGT|709|CCC	R709P	709	CGT	CCC	R	P	2	0.000117327	0.000156448	0.000109668	0.00011933	2.12e-05	0.000119563	0.000130347	0.000120585	2.06e-05	0.000172303	0.000107632	0.000116709	0.000149729	0.000130595	6.54e-05	0.000142592
847	CGT|709|AGA	R709B	709	CGT	AGA	R	B	2	7.13e-05	3.99e-05	5.06e-05	9.85e-06	1.55e-05	6.62e-05	6.46e-05	4.64e-05	2.41e-05	2.85e-05	7.59e-05	6.31e-05	6.91e-05	6.24e-05	3.62e-05	7.89e-05
848	CGT|709|ACG	R709T	709	CGT	ACG	R	T	3	4.57e-05	4.74e-05	6.96e-05	3.4e-05	1.88e-05	4.25e-05	3.75e-05	3.5e-05	3.6e-05	6.22e-05	3.8e-05	5.35e-05	3.26e-05	3.43e-05	1.39e-06	4.73e-05
849	CGT|709|TTT	R709F	709	CGT	TTT	R	F	2	6.2e-05	6.56e-05	5.93e-05	5.38e-05	7e-06	5.23e-05	4.47e-05	5.44e-05	5.32e-05	3.37e-05	5.5e-05	6.46e-05	6.34e-05	0.00010213	5.22e-06	7e-05
850	CGT|709|TGA	R709Z	709	CGT	TGA	R	Z	2	0.000166498	0.000130569	0.000145409	0.000549233	0.000642838	9.98e-05	0.000117746	0.000110128	0.000345795	0.000389049	0.000142287	0.000104991	0.000122393	0.00030144	0.000432534	0.000136137
851	CGT|709|TAT	R709Y	709	CGT	TAT	R	Y	2	6.28e-05	7.59e-05	8.59e-05	7.54e-05	2.82e-05	8.07e-05	4.06e-05	7.55e-05	2.84e-05	4.25e-05	8.55e-05	5.94e-05	8.76e-05	7.77e-05	3e-05	9.04e-05
852	ATT|710|CTA	I710L	710	ATT	CTA	I	L	2	0.000141571	7.18e-05	0.000112341	7.41e-05	2e-05	0.000116619	0.00010096	6.71e-05	0.000104884	3.3e-05	0.000111996	9.83e-05	0.000155358	4.18e-05	4.19e-05	0.000114788
853	ATT|710|TAT	I710Y	710	ATT	TAT	I	Y	2	2.83e-05	5.48e-05	7.42e-05	0.00011112	2.75e-05	7.71e-05	6.03e-05	5.92e-05	6.15e-05	4.02e-05	6.69e-05	7.68e-05	9.19e-05	1.76e-05	4.64e-05	8.78e-05
854	ATT|710|GAC	I710D	710	ATT	GAC	I	D	3	6.11e-05	4.73e-05	4.35e-05	4.54e-05	7.44e-06	4.42e-05	4.68e-05	3.55e-05	9.42e-05	3.47e-05	3.7e-05	4.96e-05	5.59e-05	4.51e-05	3.76e-05	6.08e-05
855	ATT|710|ATG	I710M	710	ATT	ATG	I	M	1	9e-05	0.000135802	6.08e-05	0.000154788	6.2e-05	0.000116312	7.9e-05	9.25e-05	0.00010361	2.09e-05	7.57e-05	9.02e-05	0.000108181	4.18e-05	2.26e-05	0.000101201
856	ATT|710|CCC	I710P	710	ATT	CCC	I	P	3	6.36e-05	6.2e-05	5.73e-05	0.000101787	8.13e-05	9.41e-05	5.59e-05	6.65e-05	1.4e-05	4.41e-05	7.14e-05	7.42e-05	8.92e-05	8.5e-05	6.43e-05	8.54e-05
857	ATT|710|TGG	I710W	710	ATT	TGG	I	W	3	6.75e-05	5.31e-05	4.68e-05	0.000141183	7.43e-05	3.45e-05	4.3e-05	4.53e-05	6.42e-05	1.71e-05	5.87e-05	7.72e-05	4.97e-05	2.76e-05	3.15e-05	5.31e-05
858	ATT|710|GGT	I710G	710	ATT	GGT	I	G	2	0.000112102	0.000126933	8.49e-05	0.000216915	5.73e-05	0.000107111	8.35e-05	8.92e-05	0.000160032	0.000117707	7.64e-05	0.000134677	0.000113966	0.000251213	7.42e-06	0.000104082
859	ATT|710|CAT	I710H	710	ATT	CAT	I	H	2	0.000122878	8.04e-05	9.45e-05	0.000126947	6.85e-05	0.000102363	7.32e-05	0.00012282	0.000100752	0.000123802	7.06e-05	0.000145304	0.000124377	6.71e-05	7.95e-05	0.000110761
860	ATT|710|AGC	I710S	710	ATT	AGC	I	S	2	7.68e-05	8.41e-05	5.17e-05	5.6e-05	2.01e-05	8.46e-05	6.4e-05	5.63e-05	2.25e-05	4.84e-05	6.75e-05	6.5e-05	9.72e-05	4.33e-05	1.97e-05	8.24e-05
861	ATT|710|TGC	I710C	710	ATT	TGC	I	C	3	9.96e-05	6.55e-05	0.00010003	4.8e-05	8.84e-05	9.84e-05	0.000120613	8.61e-05	5.73e-05	3.3e-05	7.39e-05	0.000154473	0.000115147	3.33e-05	4.39e-05	0.000116464
862	ATT|710|ACA	I710T	710	ATT	ACA	I	T	2	7.16e-05	8.76e-05	8.67e-05	4.45e-05	0.000101657	9.51e-05	8.4e-05	6.3e-05	0.000125391	0.000104977	7.6e-05	0.000104386	9.57e-05	7.61e-05	0.000106762	0.000103026
863	ATT|710|GCC	I710A	710	ATT	GCC	I	A	3	3.31e-05	1.23e-05	3.47e-05	1.2e-05	9.85e-07	2.99e-05	1.53e-05	3.05e-05	4.35e-05	1.53e-05	3.48e-05	3.09e-05	3.41e-05	2.38e-05	2.35e-05	3.31e-05
864	ATT|710|AGG	I710R	710	ATT	AGG	I	R	2	8.86e-05	6.5e-05	8.83e-05	7.99e-05	0.000142716	6.75e-05	6.58e-05	5.9e-05	0.000167049	0.000330604	2.88e-05	7.77e-05	5.25e-05	0.000159638	0.000142069	6.12e-05
865	ATT|710|TGA	I710Z	710	ATT	TGA	I	Z	3	0.00010782	0.000183225	0.00011482	0.000182996	0.000333966	0.000140745	0.000150229	9.75e-05	0.000293231	0.000541589	9.88e-05	0.000150119	0.000147441	0.000345762	0.000669485	0.000136308
866	ATT|710|CAG	I710Q	710	ATT	CAG	I	Q	3	7.46e-05	8.43e-05	8.77e-05	2.94e-05	2.68e-05	6.61e-05	0.000102185	9.63e-05	7.46e-05	7.3e-05	5.81e-05	7.83e-05	7.4e-05	8.06e-05	2.28e-05	8.88e-05
867	ATT|710|AAG	I710K	710	ATT	AAG	I	K	2	7.64e-05	6.94e-05	9.61e-05	0.00021694	0.000499992	0.000105296	7.63e-05	8.4e-05	0.000186552	0.000386006	5.09e-05	7.85e-05	8.41e-05	0.000306165	0.000296534	8.18e-05
868	ATT|710|GAG	I710E	710	ATT	GAG	I	E	3	9.56e-05	8.92e-05	9.73e-05	7.26e-05	7.45e-05	0.000107363	0.000103601	8.87e-05	5.52e-05	7.44e-05	8.03e-05	9.53e-05	0.000103032	5.52e-05	9.89e-05	9.81e-05
869	ATT|710|TTC	I710F	710	ATT	TTC	I	F	2	7.2e-05	6.79e-05	7.46e-05	1.79e-05	1.44e-05	6.46e-05	8.43e-05	8.48e-05	2.72e-05	5.36e-05	8.42e-05	7.44e-05	5.79e-05	2.95e-05	4.12e-05	7.16e-05
870	ATT|710|GTA	I710V	710	ATT	GTA	I	V	2	0.000132166	7.64e-05	0.000100251	3.23e-05	2.53e-05	0.000108838	6.19e-05	5.19e-05	2.7e-05	2.08e-05	6.88e-05	7.46e-05	9.03e-05	7.13e-05	3.36e-05	9.59e-05
871	ATT|710|AAC	I710N	710	ATT	AAC	I	N	2	0.000114913	5.07e-05	8.81e-05	0.000190195	8.4e-05	0.000106201	0.000117521	8.37e-05	0.000170758	0.000139599	6.5e-05	0.000114494	9.82e-05	0.000185306	7.59e-05	9.64e-05
872	CTT|711|TTC	L711F	711	CTT	TTC	L	F	2	0.000214123	0.000223248	0.000203279	0.000326384	0.000110185	0.000240677	0.00024696	0.000186027	0.000345392	0.000142369	0.000140375	0.000205208	0.000228349	0.000412549	9.36e-05	0.000195858
873	CTT|711|GTG	L711V	711	CTT	GTG	L	V	2	0.000168318	0.000184773	0.000142786	0.000145221	6.76e-05	0.000227859	0.000132607	0.000155334	8.22e-05	6.87e-05	0.000122136	0.000154026	0.000191867	0.000152389	5.59e-05	0.000196711
874	CTT|711|CAG	L711Q	711	CTT	CAG	L	Q	2	0.000165649	0.000119591	0.000176187	0.000375302	0.000167061	0.000226789	0.00018924	0.000153178	0.000408227	0.000226497	0.000172666	0.00018411	0.000193876	0.000301622	0.000170679	0.000186127
875	CTT|711|GAA	L711E	711	CTT	GAA	L	E	3	0.00013262	9.8e-05	9.81e-05	0.000394688	0.000194703	0.00015698	0.000175185	8.61e-05	0.00029793	0.000183546	6.86e-05	0.000134661	0.00016174	0.00040925	0.000158168	0.000166293
876	CTT|711|TGT	L711C	711	CTT	TGT	L	C	2	0.000167229	0.000123485	0.000127893	0.000111963	0.000175391	0.00017747	0.000152664	9.31e-05	6.49e-05	6.12e-05	0.000174048	0.000148895	0.000194176	0.00012421	7.46e-05	0.000172067
877	CTT|711|ATC	L711I	711	CTT	ATC	L	I	2	0.00013462	9.89e-05	9.87e-05	1.4e-05	4.35e-05	0.000132471	9.05e-05	0.000111037	0.000159381	6.75e-05	0.000137881	0.000145148	0.000164524	8.35e-05	5.83e-05	0.000139172
878	CTT|711|GCC	L711A	711	CTT	GCC	L	A	3	0.000134482	0.000114717	0.000139649	0.000213525	0.000133414	0.000183742	0.000117002	0.000136376	0.000187197	0.00013409	0.000135023	0.000179247	0.000167665	0.000338963	9.56e-05	0.000148833
879	CTT|711|TGG	L711W	711	CTT	TGG	L	W	3	0.000172078	0.000174664	0.000151849	0.000379482	0.000619697	0.00017062	0.00022118	0.000126768	0.000240614	0.000630738	0.00020395	0.000147753	0.000196079	0.000484875	0.000553545	0.000189456
880	CTT|711|TTG	L711B	711	CTT	TTG	L	B	2	0.000147382	0.000169895	0.000146486	3.97e-05	1.29e-05	0.000175644	0.000124261	0.000146533	1.7e-05	1.83e-05	0.00014739	0.000116774	0.000174697	0.000116226	4.67e-05	0.000173083
881	CTT|711|CAC	L711H	711	CTT	CAC	L	H	2	0.00025899	0.000209935	0.000294429	0.000593499	0.000844276	0.00025995	0.000173435	0.000174648	0.000344374	0.00063608	0.000170672	0.000212119	0.000191706	0.000528839	0.000416991	0.000226119
882	CTT|711|ACA	L711T	711	CTT	ACA	L	T	3	8.72e-05	0.000105043	0.000157185	0.000260172	0.000142895	0.000162856	0.000145696	0.000103189	0.000237746	0.000143536	0.000106392	0.000171173	0.000145391	0.000207774	3.3e-05	0.0001441
883	CTT|711|GGC	L711G	711	CTT	GGC	L	G	3	0.000168835	0.000124717	0.000137343	0.000282538	0.000371865	0.000193881	9.23e-05	0.000124715	0.000364352	0.000189001	9.06e-05	0.000156503	0.00016331	0.000273203	0.000211156	0.000139211
884	CTT|711|TAT	L711Y	711	CTT	TAT	L	Y	2	8.3e-05	0.000146097	0.000100381	0.000298628	0.000420223	0.000100362	0.000102463	0.000102277	0.000313457	0.000357813	7.63e-05	0.000137441	0.00014007	0.000295313	0.000546488	0.000130568
885	CTT|711|AGT	L711S	711	CTT	AGT	L	S	2	0.000138165	0.000171668	0.000188875	0.000540479	0.000441602	0.000152911	0.000180366	7.97e-05	0.000277568	0.0003639	0.00013317	0.000142382	0.000154201	0.000333598	0.00027623	0.000157602
886	CTT|711|AGA	L711R	711	CTT	AGA	L	R	3	0.00016042	0.00020431	0.000155845	0.000416913	0.000538294	0.000136855	0.000142411	0.000169195	0.000338095	0.00101059	0.000125955	0.000125492	0.000194473	0.000325799	0.000545905	0.000162529
887	CTT|711|GAC	L711D	711	CTT	GAC	L	D	3	0.000267964	0.000246273	0.000265327	0.000629481	0.000605441	0.000355793	0.000215828	0.000199228	0.000392261	0.00113268	0.000218785	0.000332598	0.00025173	0.00062467	0.000786853	0.000190077
888	CTT|711|TTA	L711B	711	CTT	TTA	L	B	2	0.000125169	9.83e-05	9.24e-05	5.81e-05	3.41e-05	0.000169067	6.54e-05	9.19e-05	7.37e-05	5.01e-05	0.000138322	0.000100465	0.000157956	7.69e-05	3.07e-05	0.000126524
889	CTT|711|AAG	L711K	711	CTT	AAG	L	K	3	0.000156763	0.000162756	9.9e-05	0.000351693	0.000453031	0.000152596	0.000175026	0.000105133	0.000405889	0.000573465	0.000116264	0.000134532	0.000124473	0.000427302	0.000537605	0.000144527
890	CTT|711|TGA	L711Z	711	CTT	TGA	L	Z	3	0.000173147	0.000178642	0.000142652	0.000486422	0.000657587	0.000192998	0.000175079	0.000128968	0.000329488	0.00085033	0.000158509	0.000179022	0.000170378	0.000494291	0.000518394	0.000182317
891	CTT|711|CCC	L711P	711	CTT	CCC	L	P	2	0.000160219	0.000170778	0.000177978	0.000520437	0.000500609	0.000172177	0.000175176	0.00016855	0.000328682	0.000866715	0.000177276	0.000201639	0.000224926	0.000301592	0.000485805	0.00017724
892	CTT|711|AAC	L711N	711	CTT	AAC	L	N	3	0.000176148	0.000160658	0.000145146	0.000216432	0.000334449	0.00020676	0.000191294	0.000119544	0.000447893	0.000351049	0.000133724	0.000231426	0.000232597	0.000521428	0.000365503	0.000169552
893	CTT|711|ATG	L711M	711	CTT	ATG	L	M	2	0.000155418	0.000162402	0.000167723	0.000113568	3.14e-05	0.000150678	0.000114803	0.000153207	0.000124455	6.51e-05	0.000145077	0.000122565	0.000175947	0.000138326	1.9e-05	0.000169668
894	AGT|712|CAT	S712H	712	AGT	CAT	S	H	2	0.000115549	0.000112139	9.8e-05	0.00012006	0.000126875	0.00011374	9.76e-05	9.18e-05	9.7e-05	0.000150705	0.000118103	0.000144259	0.000106945	0.00017029	3.65e-05	0.000109507
895	AGT|712|TCG	S712B	712	AGT	TCG	S	B	3	0.000159027	0.000185049	0.000114454	6.5e-05	6.95e-05	0.000120464	0.000134135	0.000156418	9.12e-05	8.56e-05	0.000134595	0.000151258	0.000177782	0.00014683	6.89e-05	0.000163167
896	AGT|712|TCC	S712B	712	AGT	TCC	S	B	3	8.28e-05	5.6e-05	0.000114805	4.01e-05	6.91e-05	0.000127437	0.00012165	0.000117553	5.91e-05	7.37e-05	8.52e-05	8.51e-05	0.000132493	3.98e-05	1.05e-05	0.000133153
897	AGT|712|ATG	S712M	712	AGT	ATG	S	M	2	0.000181279	0.000116417	0.000122782	1.84e-05	4.11e-05	0.000161377	0.000134966	0.000110471	9.28e-05	0.000109591	0.000102045	0.000162207	0.000113549	9.52e-05	4.9e-05	0.00011955
898	AGT|712|TGC	S712C	712	AGT	TGC	S	C	2	4.96e-05	9.15e-05	6.48e-05	4.38e-05	5.49e-05	8.48e-05	3.81e-05	6.08e-05	5.4e-05	4.99e-05	8.74e-05	9.09e-05	0.000111356	3.28e-05	5.34e-05	8.97e-05
899	AGT|712|CAA	S712Q	712	AGT	CAA	S	Q	3	8.74e-05	0.000110772	0.000115426	3.74e-05	7.66e-05	0.000154472	9.88e-05	0.000103001	3.19e-05	4.13e-05	0.000104083	0.000120702	0.000114801	4.34e-05	3.48e-05	0.00012029
900	AGT|712|TTC	S712F	712	AGT	TTC	S	F	3	0.000107808	0.000121783	0.000148636	0.000144715	6.24e-05	0.000139181	0.000125403	9.05e-05	0.000115192	0.000163161	0.000122312	0.0001465	0.00014369	0.000106138	0.000106441	0.000128397
901	AGT|712|ACA	S712T	712	AGT	ACA	S	T	2	0.000175379	0.000153565	0.000148295	8.6e-05	9.5e-05	0.000225185	7.63e-05	0.000118568	0.000162073	0.000151911	0.000136912	0.000183405	0.00018738	0.000193656	0.000104156	0.000171917
902	AGT|712|GGC	S712G	712	AGT	GGC	S	G	2	8.78e-05	5.29e-05	6.8e-05	3.61e-05	1.33e-05	6.32e-05	6.58e-05	5.15e-05	1.86e-05	1.38e-05	6.45e-05	3.33e-05	6.99e-05	1.32e-05	2.29e-05	6.51e-05
903	AGT|712|TGA	S712Z	712	AGT	TGA	S	Z	2	8e-05	6.68e-05	8.58e-05	0.000229789	0.000200992	0.000101687	0.000126069	7.07e-05	0.000265327	0.000404061	7.18e-05	6.33e-05	6.4e-05	0.000166421	0.00039531	8.35e-05
904	AGT|712|CTT	S712L	712	AGT	CTT	S	L	2	0.000112664	5.9e-05	6.8e-05	9.78e-05	1.53e-05	7.14e-05	6.43e-05	7.61e-05	0.000162298	8.49e-05	7.07e-05	0.000122432	8.71e-05	9.32e-05	1.93e-05	7.6e-05
905	AGT|712|GAG	S712E	712	AGT	GAG	S	E	3	0.0001382	0.000153663	0.0001144	2.58e-05	3.04e-05	0.000164258	0.000106158	0.000126578	0.000159083	4.23e-05	0.000110997	0.000134459	0.000165688	9.34e-05	6.14e-05	0.000148394
906	AGT|712|CCG	S712P	712	AGT	CCG	S	P	3	3.27e-05	5.32e-05	8.05e-05	1.98e-05	3.78e-06	4.76e-05	5.98e-05	2.34e-05	7.51e-05	6.12e-05	3.46e-05	6.34e-05	8.42e-05	7.41e-05	3.02e-06	6.79e-05
907	AGT|712|GAT	S712D	712	AGT	GAT	S	D	2	5.98e-05	7.69e-05	8.41e-05	5.56e-05	8.57e-05	0.000127647	4.92e-05	5.98e-05	8.33e-05	6.12e-05	0.00011176	0.000104292	0.00010101	4.22e-05	3.36e-05	0.000107228
908	AGT|712|AAA	S712K	712	AGT	AAA	S	K	2	5.91e-05	5.3e-05	8.69e-05	4.91e-05	0.000113422	8.4e-05	0.000111408	6.04e-05	0.000176764	0.000126959	6.61e-05	6.77e-05	4.8e-05	0.000106469	3.07e-05	8.18e-05
909	AGT|712|GTG	S712V	712	AGT	GTG	S	V	3	0.000149462	0.000104621	0.000120421	7.65e-05	0.000138018	0.000164839	9.72e-05	0.000101528	7.03e-05	3.68e-05	0.000107147	9.3e-05	0.000114335	0.000167176	9.14e-05	0.000131711
910	AGT|712|TCA	S712B	712	AGT	TCA	S	B	3	0.000125759	8e-05	0.000111376	6.1e-06	2.86e-06	0.000119455	0.000189636	0.000105949	9.76e-05	3.91e-06	0.000125795	0.000104777	0.000161992	9.13e-05	5.17e-06	0.000124305
911	AGT|712|TAC	S712Y	712	AGT	TAC	S	Y	3	0.000133591	7.9e-05	0.00010063	0.000195046	0.000138597	0.000170161	9.44e-05	0.000139582	0.000100247	8.52e-05	0.000109766	0.000175341	0.000158726	0.000175568	4.86e-05	0.000157944
912	AGT|712|TGG	S712W	712	AGT	TGG	S	W	2	0.000123021	0.000125298	8.71e-05	0.000264426	0.000251828	0.000120648	0.000104534	0.000106759	0.000367521	0.000126641	8.98e-05	9.49e-05	9.55e-05	0.00034383	0.000115127	0.000102203
913	AGT|712|CGA	S712R	712	AGT	CGA	S	R	2	5.88e-05	0.000115961	0.000110593	0.000260644	0.00015302	0.000112299	0.000153221	8.09e-05	0.000116793	6.37e-05	6.98e-05	0.000103774	0.000137733	0.000285177	9.01e-05	9.74e-05
914	AGT|712|ATC	S712I	712	AGT	ATC	S	I	2	4.8e-05	0.000108987	0.000116203	0.000199177	8.35e-05	0.000156536	0.000114029	0.000106257	0.000187642	0.000170122	6.94e-05	0.00012954	0.000166592	0.000266848	1.63e-05	0.000136308
915	AGT|712|AAC	S712N	712	AGT	AAC	S	N	2	4.78e-05	7.31e-05	3.83e-05	3.04e-05	2.65e-06	7.91e-05	5.7e-05	6.02e-05	9.02e-05	8.6e-05	6.27e-05	3.94e-05	6.99e-05	2.08e-05	1.16e-05	6.39e-05
916	AGT|712|TCT	S712B	712	AGT	TCT	S	B	2	0.00011057	5.79e-05	6.19e-05	1.79e-05	0.000103479	0.000114225	3.54e-05	8.16e-05	9.18e-05	5.29e-05	6.72e-05	9.17e-05	9.24e-05	7.93e-05	1.66e-05	0.00010831
917	AGT|712|GCA	S712A	712	AGT	GCA	S	A	3	0.000178433	0.000114204	0.000130519	8.14e-05	1.82e-05	0.000185819	0.00017244	9.94e-05	5.43e-05	0.000121229	0.000107016	0.000118696	0.000160054	0.000159478	3.24e-05	0.000152837
918	CAG|713|ACA	Q713T	713	CAG	ACA	Q	T	3	3.75e-05	4.99e-05	3.22e-05	2.5e-05	1.56e-05	3.28e-05	3.68e-05	2.04e-05	3.24e-06	2.56e-05	1.05e-05	4.09e-05	2.15e-05	5.52e-05	3.7e-05	3.63e-05
919	CAG|713|GCC	Q713A	713	CAG	GCC	Q	A	3	9.44e-05	0.00010787	7.99e-05	2.4e-05	1.26e-05	9.23e-05	6.77e-05	9.84e-05	8.01e-05	9.97e-05	9.03e-05	0.000155166	0.000160852	0.00011807	1.87e-05	0.000106891
920	CAG|713|ATG	Q713M	713	CAG	ATG	Q	M	2	3.98e-05	4.4e-05	6.24e-05	3.58e-05	1.85e-05	8.88e-05	5.07e-05	7.37e-05	5.21e-05	4.54e-05	8.16e-05	4.76e-05	4.9e-05	3.24e-05	6.35e-06	6.56e-05
921	CAG|713|CAC	Q713H	713	CAG	CAC	Q	H	1	4.92e-05	4.58e-05	6.68e-05	0.000106408	2.29e-05	7.58e-05	9.42e-05	5.7e-05	6.79e-05	5.95e-05	7.29e-05	7.45e-05	7.27e-05	5.53e-05	2.86e-05	5.87e-05
922	CAG|713|AAA	Q713K	713	CAG	AAA	Q	K	2	4.74e-05	7.31e-05	6.23e-05	0.000129367	0.000108921	4.77e-05	8.34e-05	7.27e-05	7.67e-05	6.6e-05	4.33e-05	0.000103621	9.69e-05	2.79e-05	6.32e-05	6.85e-05
923	CAG|713|CGT	Q713R	713	CAG	CGT	Q	R	2	5.22e-05	3.37e-05	6.18e-05	5.31e-05	1.77e-05	6.41e-05	7.58e-05	3.78e-05	2.45e-05	2.32e-05	9.19e-05	5.62e-05	6.2e-05	6.87e-05	5.18e-06	6.81e-05
924	CAG|713|GGA	Q713G	713	CAG	GGA	Q	G	3	0.000130842	0.000109295	0.000137938	0.000104367	9.18e-05	0.000108821	9.2e-05	7.5e-05	0.000158717	0.000127537	0.000105384	0.000184049	0.00010291	0.000138324	7.96e-05	0.000140243
925	CAG|713|AAC	Q713N	713	CAG	AAC	Q	N	2	0.00011435	0.00015175	0.00011383	3.35e-05	0.000105895	0.000123464	9.94e-05	8.82e-05	5.15e-05	0.000135971	0.000142024	0.000126714	0.000191051	0.000144027	0.000111297	0.000141714
926	CAG|713|TCC	Q713S	713	CAG	TCC	Q	S	3	0.000118226	8.53e-05	8.08e-05	7.65e-05	4.35e-06	8.11e-05	6.27e-05	7.72e-05	5.36e-05	6.91e-05	7.36e-05	0.000148318	0.000142345	0.000109901	1.66e-05	0.000111622
927	CAG|713|TGT	Q713C	713	CAG	TGT	Q	C	3	6.42e-05	3.39e-05	8.54e-05	2.96e-05	3.96e-05	7.12e-05	8.09e-05	5.28e-05	1.08e-05	1.18e-05	4.91e-05	7.86e-05	0.00012424	5.86e-05	7.77e-06	7.6e-05
928	CAG|713|GTG	Q713V	713	CAG	GTG	Q	V	2	6.46e-05	8.61e-05	8.54e-05	8.72e-05	1.9e-05	0.000122452	9.29e-05	6.52e-05	7.16e-05	0.000103194	8.92e-05	7.18e-05	0.000102948	4.48e-05	8.88e-05	0.000105148
929	CAG|713|TGA	Q713Z	713	CAG	TGA	Q	Z	3	6.98e-05	0.000127729	5.95e-05	0.000277985	0.000224137	6.99e-05	9.35e-05	7.01e-05	0.000216213	0.000353274	5.14e-05	0.000107558	8.08e-05	0.000251924	0.000299598	8.23e-05
930	CAG|713|GAA	Q713E	713	CAG	GAA	Q	E	2	9.48e-05	8.38e-05	8.14e-05	7.85e-05	1.69e-05	9.11e-05	7.58e-05	4.58e-05	5.82e-05	1.11e-05	6.84e-05	9.46e-05	8.38e-05	5.55e-05	9.51e-05	9e-05
931	CAG|713|CCA	Q713P	713	CAG	CCA	Q	P	2	8.75e-05	7.53e-05	7.25e-05	1.45e-05	1.63e-06	6.63e-05	6.48e-05	4.27e-05	6.69e-05	5.58e-05	7.48e-05	4.08e-05	7.06e-05	5.97e-05	2.02e-05	6.23e-05
932	CAG|713|CTC	Q713L	713	CAG	CTC	Q	L	2	9.83e-05	8.17e-05	7.42e-05	2.58e-05	7.04e-05	0.000124939	5.57e-05	6.05e-05	4.32e-05	2.21e-05	9.24e-05	6.81e-05	9.25e-05	3.51e-05	5.41e-05	9.83e-05
933	CAG|713|TTC	Q713F	713	CAG	TTC	Q	F	3	8.61e-05	9.94e-05	8.95e-05	8.94e-05	8.07e-05	0.000113308	7.98e-05	7.8e-05	0.000120119	7.83e-05	6.63e-05	0.000114671	0.000117973	5.84e-05	9.18e-05	0.00010705
934	CAG|713|TAT	Q713Y	713	CAG	TAT	Q	Y	2	8.03e-05	5.33e-05	4.14e-05	1.63e-05	7.25e-05	2.88e-05	7.05e-05	4.49e-05	2.08e-05	5.98e-06	4.4e-05	4.95e-05	8e-05	5.19e-05	2.35e-05	5.02e-05
935	CAG|713|GAC	Q713D	713	CAG	GAC	Q	D	2	9.94e-05	0.000123037	0.000109872	2.33e-05	1.59e-05	0.000100939	7.92e-05	5.6e-05	4.96e-05	2.13e-05	6.65e-05	0.000120725	0.000146523	8.53e-05	5.97e-06	0.000116988
936	CAG|713|TGG	Q713W	713	CAG	TGG	Q	W	2	6.33e-05	9.82e-05	8.18e-05	6.02e-05	1.37e-05	0.000106335	8.94e-05	7.92e-05	4.32e-05	0.000123089	5.1e-05	0.000114732	7.83e-05	7.11e-05	2.69e-05	8.85e-05
937	CAG|713|ATC	Q713I	713	CAG	ATC	Q	I	3	0.000127353	0.000101865	9.34e-05	4.54e-05	5.71e-05	0.000119071	8.05e-05	0.00010421	8.83e-05	2.96e-05	0.000129091	0.000129096	9.79e-05	5.39e-05	5.7e-05	0.00011504
938	GTA|714|AAA	V714K	714	GTA	AAA	V	K	2	0.000116568	7.73e-05	0.000114708	0.000388434	9.05e-05	6.22e-05	7.06e-05	7.5e-05	0.000153843	0.000262926	9.44e-05	0.000151154	6.12e-05	0.000264633	0.000250051	9.02e-05
939	GTA|714|ACG	V714T	714	GTA	ACG	V	T	3	4.55e-05	6.48e-05	6.78e-05	1.24e-05	4.27e-06	6.47e-05	6.67e-05	6.17e-05	5.83e-05	6.79e-05	4.63e-05	7.67e-05	6.77e-05	2.12e-05	7.27e-05	8.04e-05
940	GTA|714|ATC	V714I	714	GTA	ATC	V	I	2	6.1e-05	7.29e-05	8.4e-05	3.95e-05	1.53e-05	7.32e-05	8.07e-05	6.67e-05	6.32e-05	9.36e-05	6.46e-05	9.88e-05	7.11e-05	1.83e-05	2.38e-05	8.84e-05
941	GTA|714|GAC	V714D	714	GTA	GAC	V	D	2	0.000165827	0.000148983	0.000130082	0.000317287	0.000502507	0.000166689	0.000174258	0.000134562	0.000267674	0.000785399	0.000133132	0.000146547	0.00014978	0.000412163	0.000988056	0.000146151
942	GTA|714|CAT	V714H	714	GTA	CAT	V	H	3	0.000177355	9.32e-05	0.000119594	7.46e-05	7.77e-06	0.00011496	0.000123786	7.25e-05	9.53e-05	4.44e-05	0.000116879	0.000122958	0.000165145	0.000150697	6.19e-05	0.000114128
943	GTA|714|CAA	V714Q	714	GTA	CAA	V	Q	2	0.000216937	0.000164739	0.000161054	0.000302908	0.000264195	0.000159607	0.000213515	0.000163152	0.000251752	0.000166896	0.000113381	0.000174282	0.000170187	0.000317117	7.6e-05	0.000179275
944	GTA|714|TGT	V714C	714	GTA	TGT	V	C	3	5.32e-05	8.74e-05	5.1e-05	1.24e-05	2.02e-05	5.05e-05	5.74e-05	5.13e-05	5.21e-05	1.6e-05	6.21e-05	5.31e-05	6.55e-05	2.38e-05	2.9e-05	6.96e-05
945	GTA|714|ATG	V714M	714	GTA	ATG	V	M	2	6.53e-05	5.68e-05	8.36e-05	5.8e-06	5.8e-05	6.11e-05	6.34e-05	0.000100935	9.04e-06	3.67e-05	6.38e-05	0.000116977	7.75e-05	3.29e-05	1.4e-06	8.29e-05
946	GTA|714|AAC	V714N	714	GTA	AAC	V	N	3	0.000145509	0.00013676	0.000139406	0.000492175	0.000534321	0.000155972	0.0001958	0.000112578	0.000351099	0.000392647	0.000101733	0.000122958	0.000202312	0.000393035	0.000447321	0.000152643
947	GTA|714|CTC	V714L	714	GTA	CTC	V	L	2	4.71e-05	6.22e-05	6.44e-05	3.66e-05	5.03e-05	7.47e-05	4.4e-05	6.65e-05	6.04e-05	3.33e-05	7.71e-05	8.49e-05	8.21e-05	2.15e-05	1.25e-05	7.47e-05
948	GTA|714|CCC	V714P	714	GTA	CCC	V	P	3	0.000106499	0.000107278	8.93e-05	0.000362358	0.000511343	0.000102293	0.000102138	8.22e-05	0.000309873	0.00031057	0.000105425	0.000133611	7.59e-05	0.000348735	0.000293503	0.000104499
949	GTA|714|GGG	V714G	714	GTA	GGG	V	G	2	0.000134397	0.000113018	0.000134393	0.000265112	0.000106251	0.000121525	0.000156701	0.000147822	0.000196808	0.000224411	0.000147656	0.000168977	0.000177253	0.000246557	5.32e-05	0.00015575
950	GTA|714|TCC	V714S	714	GTA	TCC	V	S	3	0.000220807	0.000215237	0.000206814	0.000143216	7e-05	0.000259152	0.000217945	0.000117503	5.76e-05	0.000172426	0.000160879	0.000245009	0.000255583	0.000200606	6.54e-05	0.000209929
951	GTA|714|TTT	V714F	714	GTA	TTT	V	F	2	3.44e-05	4.58e-05	5.54e-05	6.44e-05	3.05e-05	8.39e-05	5.69e-05	4.74e-05	4.04e-05	4.14e-05	5.9e-05	5.07e-05	5.86e-05	7.5e-05	1.23e-05	6.97e-05
952	GTA|714|GAG	V714E	714	GTA	GAG	V	E	2	0.000207153	0.000157768	0.000140899	0.000229299	0.000340093	0.000194317	0.000123699	0.000127932	0.000347951	0.000457596	0.000114117	0.000197178	0.00018337	0.000423333	0.00044456	0.000153979
953	GTA|714|GCC	V714A	714	GTA	GCC	V	A	2	8.25e-05	9.3e-05	0.000104488	0.000116767	4.75e-05	0.00011048	8.36e-05	9.31e-05	7.72e-05	0.000135387	0.000124202	0.000120987	0.000107466	6.58e-05	2.51e-05	0.000102797
954	GTA|714|TGG	V714W	714	GTA	TGG	V	W	3	8.97e-05	0.000106511	9.68e-05	5.66e-05	3.79e-05	0.000123384	0.000116331	8.89e-05	5.42e-05	0.000113496	9.48e-05	8.55e-05	0.000111911	8.06e-05	8.74e-05	0.000118133
955	GTA|714|TAC	V714Y	714	GTA	TAC	V	Y	3	5.54e-05	6.78e-05	8.1e-05	4.79e-05	3.77e-05	7.96e-05	7.25e-05	6.84e-05	8.35e-05	6.91e-05	7.13e-05	8.65e-05	8.82e-05	9.81e-05	5.78e-05	7.85e-05
956	GTA|714|CGG	V714R	714	GTA	CGG	V	R	3	0.000101878	0.000100575	9.35e-05	0.000252252	0.000458539	0.000114865	0.000115171	8.64e-05	0.000292187	0.000486736	9.1e-05	0.000118791	0.000104381	0.000172127	0.000373016	0.000127843
957	GTA|714|TGA	V714Z	714	GTA	TGA	V	Z	2	0.000122919	0.000122606	6.83e-05	0.00024529	0.000482658	0.000138721	0.000106221	8.95e-05	0.000243169	0.000355825	0.000131066	9.07e-05	0.000108557	0.000252058	0.000294965	0.000110208
958	TCT|715|TAC	S715Y	715	TCT	TAC	S	Y	2	0.000121021	0.000176855	0.00015306	0.000414311	0.00040903	0.000183797	0.000176922	9.66e-05	0.000311051	0.000572357	0.000169689	0.00018462	0.000122907	0.000363805	0.000509595	0.000169976
959	TCT|715|TTA	S715L	715	TCT	TTA	S	L	2	0.000197865	0.000149915	0.00017164	0.000140263	0.000107846	0.000229563	0.000153208	0.000218902	0.000201915	8.39e-05	0.000157985	0.000179122	0.000199719	6.4e-05	0.000201493	0.000207068
960	TCT|715|TTC	S715F	715	TCT	TTC	S	F	2	0.000184495	0.00017192	0.000166894	0.000122385	2.04e-05	0.000175677	0.000159368	0.000146901	4.31e-05	8.49e-05	0.000174579	0.000179508	0.000189349	0.000141731	8.2e-05	0.000174149
961	TCT|715|CCC	S715P	715	TCT	CCC	S	P	2	0.000183052	0.000147207	0.000126329	0.00035681	0.000452133	0.000162211	0.000181561	0.000144574	0.000245781	0.000339321	0.000122234	0.000129952	0.000174793	0.000255258	0.000231546	0.000148825
962	TCT|715|AGT	S715B	715	TCT	AGT	S	B	2	0.000147982	8.9e-05	0.000157232	8.54e-05	8.99e-05	0.000121897	0.000115948	7.62e-05	0.000138015	9.14e-05	0.000120256	0.00014709	0.000127353	8.16e-05	6.19e-05	0.000115062
963	TCT|715|GGG	S715G	715	TCT	GGG	S	G	3	0.000119854	0.000128994	0.000137587	3.43e-05	1.32e-05	0.000190835	7.98e-05	0.000115135	3.78e-05	6.12e-05	0.000113069	0.000136527	0.00018469	5.73e-05	3.81e-06	0.000154713
964	TCT|715|TGG	S715W	715	TCT	TGG	S	W	2	0.000200967	0.000178437	0.000193866	0.000695228	0.000777855	0.000224485	0.000195641	0.000163993	0.000416262	0.000619313	0.000162615	0.000211559	0.000228971	0.00052317	0.000586949	0.000205859
965	TCT|715|AAC	S715N	715	TCT	AAC	S	N	3	0.000113981	0.000109445	0.000100389	5.33e-05	4.93e-05	9.99e-05	7.26e-05	0.000116596	5.36e-05	3.94e-05	0.000156585	9.31e-05	0.000150798	3.7e-05	0.000103416	0.000136413
966	TCT|715|AAG	S715K	715	TCT	AAG	S	K	3	0.000216076	0.000237548	0.00019037	0.000212226	4.73e-05	0.000277141	0.000150845	0.000156222	0.000188595	0.000101466	0.000184852	0.000190375	0.000222928	0.000108263	6.57e-05	0.000184828
967	TCT|715|GCA	S715A	715	TCT	GCA	S	A	2	9.55e-05	9.49e-05	0.000111346	2e-05	2.11e-05	0.000140635	7.74e-05	0.000131615	1.38e-05	5.99e-05	0.00011724	0.000131793	0.000108652	6.93e-05	8.74e-05	0.000129849
968	TCT|715|GTC	S715V	715	TCT	GTC	S	V	3	0.000221492	0.000160825	0.000143093	4.03e-05	4.49e-05	0.00021058	0.000145086	0.000146896	0.000115551	1.97e-05	0.000145693	0.000111181	0.000194697	0.000102594	3.69e-05	0.000179179
969	TCT|715|ATT	S715I	715	TCT	ATT	S	I	2	0.00015217	7.58e-05	9.53e-05	3.37e-05	4.26e-06	0.000132777	0.000127067	0.000148472	4.04e-05	2.29e-05	0.000140739	0.000121406	0.000105101	0.000104091	9.68e-05	0.000146137
970	TCT|715|ATG	S715M	715	TCT	ATG	S	M	3	9.05e-05	9.74e-05	0.00013556	0.000113387	8.42e-05	0.000195213	0.000119049	0.000123188	2.27e-05	0.000115668	0.000176537	0.000138729	0.000161207	6.4e-05	5.3e-05	0.000164261
971	TCT|715|GAA	S715E	715	TCT	GAA	S	E	3	0.000183123	0.000117883	0.000121125	7.95e-05	7.95e-05	0.00013424	0.000131189	9.72e-05	3.65e-05	5.76e-05	0.000112723	0.000119301	0.000121982	6.31e-05	3.59e-05	0.000133469
972	TCT|715|GAT	S715D	715	TCT	GAT	S	D	2	0.000139082	0.000133402	0.000150185	0.000289246	0.000214203	0.000132715	0.000146378	9.56e-05	0.000470395	0.000332718	0.00014322	0.000149636	0.000143771	0.000364089	0.000349101	0.000137884
973	TCT|715|CGC	S715R	715	TCT	CGC	S	R	3	0.000137826	0.000168261	0.000118276	0.000277189	0.000522421	0.000143119	9.01e-05	9.49e-05	0.000402376	0.000571657	0.000151989	0.000133568	0.000207114	0.000382581	0.000459985	0.000139954
974	TCT|715|ACA	S715T	715	TCT	ACA	S	T	2	0.000164659	0.000108331	0.000117893	2.31e-05	8.43e-05	0.00013691	9.05e-05	9.65e-05	0.000113131	4.69e-05	0.000163572	0.000124856	0.000171214	2.86e-05	5.4e-05	0.000143096
975	TCT|715|AGC	S715B	715	TCT	AGC	S	B	3	0.000143277	0.000157372	0.000159336	7.77e-05	6.25e-05	0.000151097	0.00010461	0.000104835	0.000110743	7.71e-05	0.000104355	0.000131957	0.000159344	0.000117364	3.85e-05	0.000155787
976	TCT|715|CAT	S715H	715	TCT	CAT	S	H	2	8.74e-05	8.92e-05	9.19e-05	3.1e-05	3.47e-06	0.000146646	0.000171598	7.01e-05	1.58e-05	8.32e-05	0.000134615	0.000114683	0.000142647	8.29e-05	8.85e-05	0.000109257
977	TCT|715|TGC	S715C	715	TCT	TGC	S	C	2	0.000151311	0.000117658	0.000123274	6.4e-05	3.66e-05	0.000170538	9.89e-05	0.000101785	9.75e-05	7.36e-05	0.000136865	0.000166296	0.000156164	5.24e-05	9.73e-05	0.000140217
978	TCT|715|TGA	S715Z	715	TCT	TGA	S	Z	2	0.000115887	0.00025533	0.000160889	0.000573798	0.000816062	0.000194197	0.000155058	0.00017375	0.000609018	0.000723573	0.000158479	0.000210594	0.000232225	0.000400062	0.000500008	0.000205118
979	TCT|715|CAG	S715Q	715	TCT	CAG	S	Q	3	0.000179219	0.000147709	0.000174209	3.87e-05	5.29e-05	0.000243674	0.000181236	0.000191317	8.68e-05	1.39e-05	0.000217158	0.000242776	0.000247799	9.75e-05	8.01e-05	0.000212874
980	TAC|716|GCC	Y716A	716	TAC	GCC	Y	A	2	6.3e-05	0.000100944	7.57e-05	2.77e-05	2.25e-05	8.86e-05	8.4e-05	7.69e-05	7.14e-05	7.31e-05	6.99e-05	0.000126952	0.000109617	3.36e-05	2.44e-05	0.00010495
981	TAC|716|CAG	Y716Q	716	TAC	CAG	Y	Q	2	0.000232183	0.000182478	0.000188336	9.82e-05	0.000138339	0.000225878	0.000119033	0.000156931	0.000178033	0.00013466	0.000176624	0.000251567	0.000212876	0.000184123	8.52e-05	0.000242094
982	TAC|716|TGA	Y716Z	716	TAC	TGA	Y	Z	2	0.00017129	0.000214238	0.000134261	0.000259931	0.000655295	0.000231797	0.000176226	0.000152775	0.000451222	0.00085988	0.000138208	0.000179972	0.000202157	0.000551854	0.000615103	0.000218265
983	TAC|716|ATA	Y716I	716	TAC	ATA	Y	I	3	9.71e-05	9.68e-05	9.49e-05	6.51e-05	4.65e-05	9.11e-05	6.57e-05	8.92e-05	8.44e-05	4.25e-05	6.46e-05	0.000103241	7.71e-05	5.47e-05	3.7e-05	0.000101117
984	TAC|716|ACT	Y716T	716	TAC	ACT	Y	T	3	0.000148892	0.000148268	7.76e-05	8.12e-05	0.000107277	0.000136482	6.91e-05	0.000120861	9.58e-05	7.27e-05	0.000111905	0.000145395	0.000117103	0.000116586	5.91e-05	0.000126611
985	TAC|716|CAT	Y716H	716	TAC	CAT	Y	H	2	0.000148479	0.000157451	0.000148036	3.76e-05	6.16e-05	0.000110719	0.000111425	0.000107513	5.14e-05	7.23e-05	0.000123341	0.000185905	0.000181059	0.000121976	2.59e-05	0.000152222
986	TAC|716|ATG	Y716M	716	TAC	ATG	Y	M	3	6.38e-05	8.98e-05	8.66e-05	1.68e-05	0.000144876	0.000122156	0.000104002	5.05e-05	3.34e-05	3.16e-05	9.78e-05	8.33e-05	0.000134175	3e-05	7.67e-05	0.000121145
987	TAC|716|TTT	Y716F	716	TAC	TTT	Y	F	2	9.2e-05	9.59e-05	9.5e-05	8.64e-05	5.02e-05	0.000139175	0.000169684	0.000113045	3.11e-05	4.41e-05	0.000154354	0.000128602	0.000121629	5.13e-05	0.000110751	0.000143671
988	TAC|716|TGG	Y716W	716	TAC	TGG	Y	W	2	0.000193177	0.000135969	0.000185559	0.000104783	4.99e-05	0.000226924	0.000222438	0.000151861	0.000103828	3.61e-05	0.000207195	0.000156835	0.000187448	0.000137514	0.000169201	0.000230698
989	TAC|716|AAG	Y716K	716	TAC	AAG	Y	K	2	0.000162797	0.000120747	0.000141279	5.54e-05	0.000147451	0.000201149	0.000130698	0.000166418	0.000146813	0.000131093	0.000166601	0.000201846	0.000174188	0.000122428	0.000184009	0.000187007
990	TAC|716|GTC	Y716V	716	TAC	GTC	Y	V	2	0.000154126	0.000109288	8.89e-05	5.7e-05	0.000138022	0.000130936	0.000122957	0.000117754	8.71e-05	7e-05	0.000115347	0.000149659	0.000133256	9.1e-05	6.5e-05	0.000143202
991	TAC|716|GAG	Y716E	716	TAC	GAG	Y	E	2	0.000132647	0.000209286	0.000161011	0.000215201	9.11e-05	0.000198898	0.000159833	0.000177301	0.000189966	6.85e-05	0.000137499	0.000210798	0.000178089	0.000211764	7.1e-05	0.000179316
992	TAC|716|CTA	Y716L	716	TAC	CTA	Y	L	3	0.000212599	0.000164715	0.000135249	5.98e-05	5.97e-05	0.000211674	0.000159011	0.000160755	0.000110733	5.34e-05	0.000152233	0.00015776	0.000182956	0.000152718	4.02e-05	0.000202351
993	TAC|716|AAT	Y716N	716	TAC	AAT	Y	N	2	0.000129996	0.000133658	0.000136568	8.36e-05	0.000119607	0.000116072	0.000118768	0.000113433	0.000112322	9.84e-05	0.000131977	0.000149356	0.000167638	0.000122819	0.000263011	0.000151636
994	TAC|716|CGC	Y716R	716	TAC	CGC	Y	R	2	0.000195956	0.000107828	0.000131726	0.000100041	0.000115441	0.000186343	0.000108851	0.000128097	6.54e-05	9.19e-05	0.00012457	0.000157813	0.000145882	9.22e-05	7.08e-05	0.000170638
995	TAC|716|AGC	Y716S	716	TAC	AGC	Y	S	2	7.79e-05	6.32e-05	0.000109301	3.95e-05	0.000130322	0.000118046	0.000116612	0.000115748	3.42e-05	7.4e-05	0.000101152	0.000155628	0.000128385	0.000110883	8.82e-05	0.000114906
996	TAC|716|GAT	Y716D	716	TAC	GAT	Y	D	2	0.000148135	0.000164523	0.000143755	0.000374368	0.000206831	0.000201058	0.000206439	0.000132627	0.000354944	0.000213768	0.000202873	0.000197756	0.000182849	0.000480617	0.000280393	0.000187671
997	TAC|716|GGG	Y716G	716	TAC	GGG	Y	G	3	0.000245056	0.000180257	0.000179506	0.000149563	0.00015304	0.000247779	0.000164261	0.000196458	0.000122386	0.000144164	0.000191646	0.00026258	0.0002142	0.000222724	4.8e-05	0.000220427
998	TAC|716|CCT	Y716P	716	TAC	CCT	Y	P	3	0.000114405	0.000224581	0.000202469	0.000352961	0.000115779	0.000293435	0.000194615	0.000166087	0.00043424	0.00022044	0.000245295	0.000303091	0.000261944	0.000367042	0.000201419	0.000219451
999	TAC|716|TGT	Y716C	716	TAC	TGT	Y	C	2	0.000199821	0.000177736	0.000185827	0.000113213	2.93e-05	0.000191812	0.000111496	8.94e-05	0.000102494	9.27e-05	0.00010042	0.000188849	0.000191615	0.00011109	5.12e-05	0.00019208
1000	AGA|717|TAG	R717Z	717	AGA	TAG	R	Z	3	6.47e-05	8.02e-05	9.35e-05	0.000126566	0.000437378	7.74e-05	7.55e-05	4.54e-05	0.000166276	0.000210869	4.95e-05	9.55e-05	9.26e-05	0.000208492	0.000368256	7.15e-05
1001	AGA|717|CGG	R717B	717	AGA	CGG	R	B	2	8.78e-05	9.55e-05	9.42e-05	6.77e-05	2.53e-05	8.41e-05	7.05e-05	7.5e-05	4.94e-05	2.57e-05	7.3e-05	0.000100746	9.51e-05	5.77e-05	2.92e-05	0.000100826
1002	AGA|717|TTA	R717L	717	AGA	TTA	R	L	2	7.3e-05	7.42e-05	9.15e-05	3.18e-05	9.13e-06	8.08e-05	5.76e-05	0.000105213	9.22e-05	1.39e-05	7.84e-05	7.4e-05	6.58e-05	5.5e-05	5.34e-05	9.3e-05
1003	AGA|717|CAG	R717Q	717	AGA	CAG	R	Q	3	5.54e-05	7.23e-05	6.91e-05	5.55e-05	6.7e-05	8.29e-05	6.64e-05	6.58e-05	4.58e-05	3.85e-05	6.85e-05	6.16e-05	6.93e-05	2.7e-05	4.04e-05	8.26e-05
1004	AGA|717|ATG	R717M	717	AGA	ATG	R	M	2	6.15e-05	9.04e-05	5.47e-05	1.83e-05	9.11e-05	7.6e-05	5.48e-05	8.94e-05	7.32e-05	5.36e-05	7.45e-05	5.94e-05	4.47e-05	2.83e-05	7.91e-06	7.57e-05
1005	AGA|717|CGT	R717B	717	AGA	CGT	R	B	2	0.000112846	7.26e-05	0.000108361	3.55e-05	5.18e-05	0.000113358	7.88e-05	9.07e-05	7.03e-05	3.98e-05	0.000106464	8.45e-05	0.000104946	3.62e-05	5.28e-05	0.000117394
1006	AGA|717|CGC	R717B	717	AGA	CGC	R	B	2	8.49e-05	9.09e-05	8.14e-05	5.92e-05	1.14e-05	8.73e-05	8.04e-05	0.0001171	3.85e-05	2.15e-05	0.000102975	8.56e-05	9.42e-05	6.7e-05	8.66e-05	9.76e-05
1007	AGA|717|ACT	R717T	717	AGA	ACT	R	T	2	5.24e-05	2.9e-05	6.9e-05	1.24e-05	3.65e-06	3.28e-05	6.46e-05	4.92e-05	9.36e-06	3.98e-05	4.05e-05	6.25e-05	5.53e-05	3.13e-05	8.3e-07	5.5e-05
1008	AGA|717|TGG	R717W	717	AGA	TGG	R	W	2	0.000111979	0.000124984	9.09e-05	7.48e-05	3.48e-05	7.71e-05	5.69e-05	9.42e-05	7.48e-05	8.67e-06	7.13e-05	9.84e-05	8.47e-05	7.59e-05	7.06e-06	9.39e-05
1009	AGA|717|GCC	R717A	717	AGA	GCC	R	A	3	6.7e-05	5.61e-05	6.29e-05	1.27e-05	2.28e-05	5.36e-05	3.62e-05	5.9e-05	5.14e-05	2.51e-05	5.39e-05	7.37e-05	5.86e-05	2.14e-05	1.6e-05	6.05e-05
1010	AGA|717|TAT	R717Y	717	AGA	TAT	R	Y	3	7.35e-05	4.07e-05	7.3e-05	9.22e-05	5.57e-05	7.8e-05	7.42e-05	3.91e-05	1.6e-05	3.13e-06	6.55e-05	4.8e-05	5.07e-05	3.05e-05	6.76e-06	7.5e-05
1011	AGA|717|CCA	R717P	717	AGA	CCA	R	P	2	0.00010781	0.00010554	7.83e-05	6.87e-05	5.23e-05	0.000116015	9.69e-05	9.17e-05	7.99e-05	5.91e-05	9.4e-05	8.29e-05	8.73e-05	7.04e-05	9.08e-05	9.07e-05
1012	AGA|717|GGT	R717G	717	AGA	GGT	R	G	2	6.71e-05	7.85e-05	6.23e-05	4.33e-05	6.33e-05	8.89e-05	7.64e-05	9.84e-05	3.26e-05	1.71e-05	6.84e-05	9.26e-05	0.000108915	5.96e-05	2.72e-05	8.38e-05
1013	AGA|717|GTG	R717V	717	AGA	GTG	R	V	3	0.000104905	7.22e-05	5.86e-05	2.56e-05	3.48e-05	7.62e-05	0.000106356	8.57e-05	0.000108397	2.31e-05	8.15e-05	0.000116399	7.59e-05	6.14e-05	8.89e-05	8.5e-05
1014	AGA|717|TCA	R717S	717	AGA	TCA	R	S	2	9.12e-05	6.74e-05	0.000132309	0.000107053	1.08e-05	0.000128794	0.000158551	0.000103144	4.29e-05	5.17e-05	7.7e-05	0.000106358	0.000123073	5.87e-05	8.59e-05	0.000112768
1015	AGA|717|TGT	R717C	717	AGA	TGT	R	C	2	9.18e-05	0.000100586	6.85e-05	2.72e-05	1.19e-05	9.8e-05	6.85e-05	7.98e-05	8.29e-05	5.67e-05	9.61e-05	9.04e-05	0.000110358	8.86e-05	7.56e-05	9.63e-05
1016	AGA|717|AAC	R717N	717	AGA	AAC	R	N	2	0.000104421	7.42e-05	9.82e-05	6.72e-05	7.37e-05	0.000100566	6.89e-05	9.16e-05	0.000110304	6.91e-05	8.11e-05	5.97e-05	0.00010733	5.6e-05	7.91e-05	8.57e-05
1017	AGA|717|ATC	R717I	717	AGA	ATC	R	I	2	5.92e-05	6.67e-05	7.03e-05	2.1e-05	4.96e-05	7.56e-05	4.69e-05	6.68e-05	5.25e-05	3.73e-05	7.07e-05	7.02e-05	0.000100989	1.7e-05	2.61e-05	8.38e-05
1018	AGA|717|GAA	R717E	717	AGA	GAA	R	E	2	5.83e-05	8.56e-05	6.83e-05	2.58e-05	9.95e-06	7.02e-05	9.82e-05	9.56e-05	1.44e-05	3.58e-05	7.95e-05	6.99e-05	8.53e-05	8.6e-05	4e-05	8.15e-05
1019	AGA|717|GAT	R717D	717	AGA	GAT	R	D	3	5.14e-05	5.49e-05	6.25e-05	0.000166717	2.72e-05	6.43e-05	6.02e-05	5.68e-05	8.76e-05	2.88e-05	5.92e-05	6.86e-05	9.53e-05	0.000138509	3.65e-05	6.44e-05
1020	AGA|717|CAC	R717H	717	AGA	CAC	R	H	3	0.000118048	7.62e-05	5.45e-05	3.98e-05	4.21e-05	0.000104101	9.27e-05	6.19e-05	6.39e-05	2.84e-05	7.82e-05	0.000113958	0.000101158	3.41e-05	1.28e-05	9.47e-05
1021	AGA|717|TTC	R717F	717	AGA	TTC	R	F	3	6.87e-05	6.47e-05	7.82e-05	4.82e-05	2.87e-05	4.78e-05	5.43e-05	6.93e-05	6.52e-05	1.66e-05	3.85e-05	7.78e-05	7.16e-05	4.15e-05	4.27e-05	6.99e-05
1022	AGA|717|AAG	R717K	717	AGA	AAG	R	K	2	6.67e-05	5.3e-05	6.06e-05	4.63e-05	3.79e-05	8.3e-05	7.12e-05	7.37e-05	5.43e-05	3.88e-05	6.75e-05	6.84e-05	7.32e-05	3.69e-05	2.46e-06	7.63e-05
1023	CTT|718|GCC	L718A	718	CTT	GCC	L	A	3	3.98e-05	6.63e-05	5.51e-05	6.93e-05	2.75e-05	5.42e-05	2.58e-05	2.11e-05	1.58e-05	2.92e-05	9.07e-05	3.98e-05	6.45e-05	1.27e-05	1.49e-06	5.64e-05
1024	CTT|718|CAC	L718H	718	CTT	CAC	L	H	2	8.14e-05	8.27e-05	9.56e-05	0.000112918	5.71e-05	0.000124189	9.32e-05	0.000114522	0.000236553	8.82e-05	9.16e-05	8.43e-05	9.97e-05	0.000208903	0.000123061	9.26e-05
1025	CTT|718|CCC	L718P	718	CTT	CCC	L	P	2	6.99e-05	9.2e-05	4.74e-05	0.00032531	0.000258413	7.71e-05	9.2e-05	9.38e-05	0.000276654	0.000347807	5.61e-05	8.85e-05	9.41e-05	0.000238321	0.000383131	7e-05
1026	CTT|718|CAG	L718Q	718	CTT	CAG	L	Q	2	5.29e-05	5.67e-05	3.27e-05	0.000173612	2.49e-05	4.46e-05	6.37e-05	4.27e-05	9.99e-05	3.51e-05	3.65e-05	4.56e-05	4.63e-05	4.48e-05	2.96e-05	5.58e-05
1027	CTT|718|GAA	L718E	718	CTT	GAA	L	E	3	1.25e-05	1.31e-05	1.96e-05	2.12e-05	5.59e-05	2.87e-05	1.98e-05	7.57e-06	6.21e-05	1.95e-05	2.56e-05	1.64e-05	2.76e-05	3.62e-05	1.45e-05	2.12e-05
1028	CTT|718|TTG	L718B	718	CTT	TTG	L	B	2	3.15e-05	2.44e-05	2.97e-05	8.26e-06	1.34e-06	5.03e-05	2.99e-05	3.34e-05	1.43e-05	1.77e-05	2.34e-05	3.02e-05	4.59e-05	1.49e-05	9.75e-07	3.47e-05
1029	CTT|718|TTA	L718B	718	CTT	TTA	L	B	2	8.63e-05	3.06e-05	3.79e-05	5.5e-05	5.24e-06	3.93e-05	4.85e-05	4.04e-05	6.46e-06	2.27e-05	3.92e-05	2.37e-05	5.06e-05	2.73e-05	7.63e-06	3.95e-05
1030	CTT|718|GAT	L718D	718	CTT	GAT	L	D	2	8.19e-05	7.66e-05	8.65e-05	0.000151995	0.000285262	7e-05	4.35e-05	6.82e-05	0.000216454	0.000240864	6.92e-05	8.13e-05	8.43e-05	0.000299117	0.000387671	7.33e-05
1031	CTT|718|TTC	L718F	718	CTT	TTC	L	F	2	4.68e-05	4.52e-05	3.98e-05	3.95e-05	1.32e-05	4.73e-05	3.7e-05	3.78e-05	1.97e-05	5.25e-05	2.72e-05	3.1e-05	5.05e-05	3.09e-05	3.27e-05	3.73e-05
1032	CTT|718|TCA	L718S	718	CTT	TCA	L	S	3	6.79e-05	3.8e-05	3.74e-05	9.97e-05	4.26e-06	5.65e-05	5.7e-05	4.18e-05	5.49e-05	5.97e-05	4.2e-05	5.47e-05	8.43e-05	4.05e-05	1.98e-05	6.04e-05
1033	CTT|718|GTG	L718V	718	CTT	GTG	L	V	2	5.82e-05	5.04e-05	5.97e-05	6.55e-05	2.14e-05	4.08e-05	4.51e-05	3.75e-05	8.45e-05	1.94e-05	2.66e-05	3.49e-05	5.45e-05	2.23e-05	1.41e-06	4.81e-05
1034	CTT|718|TGC	L718C	718	CTT	TGC	L	C	3	0.000115524	8.31e-05	5.54e-05	7.68e-05	3.08e-05	8.62e-05	2.91e-05	5.01e-05	2.65e-05	4.01e-05	6.77e-05	6.18e-05	6.13e-05	7.42e-06	4.71e-05	7.09e-05
1035	CTT|718|AGA	L718R	718	CTT	AGA	L	R	3	5.67e-05	4.72e-05	6.23e-05	0.000110002	0.000122079	6.75e-05	3.24e-05	7.4e-05	0.000180436	0.000240344	5.44e-05	8.18e-05	8.32e-05	0.000124994	8.17e-05	5.63e-05
1036	CTT|718|ATG	L718M	718	CTT	ATG	L	M	2	2.88e-05	6.49e-05	3.88e-05	7.33e-05	7.28e-06	4.54e-05	3.55e-05	1.44e-05	1.93e-05	3.08e-05	4.49e-05	3.68e-05	2.93e-05	2.02e-05	NA	4.6e-05
1037	CTT|718|ATC	L718I	718	CTT	ATC	L	I	2	5.89e-05	4.32e-05	3.74e-05	5.49e-05	4.09e-05	4.69e-05	5.08e-05	3.76e-05	3.38e-05	6.42e-06	3.9e-05	5.24e-05	5.1e-05	5.87e-05	1.83e-05	5.25e-05
1038	CTT|718|AAA	L718K	718	CTT	AAA	L	K	3	4.33e-05	3.32e-05	3.71e-05	9.9e-05	6.68e-05	5.28e-05	1.89e-05	3.09e-05	8.42e-05	5.18e-05	1.97e-05	3.09e-05	4.86e-05	6.14e-05	3.01e-05	4.7e-05
1039	CTT|718|TAC	L718Y	718	CTT	TAC	L	Y	3	0.000111207	0.000121088	8.38e-05	0.000151538	5.75e-05	0.000130679	8.85e-05	8.7e-05	0.000291967	0.000125392	0.000114075	8.24e-05	0.00011452	0.000209221	9.07e-05	0.00011123
1040	CTT|718|ACA	L718T	718	CTT	ACA	L	T	3	3.8e-05	3.83e-05	4.45e-05	2.84e-05	0.000138363	6.99e-05	6.89e-05	4.82e-05	0.000118377	3.1e-05	8.31e-05	4.11e-05	6.23e-05	5.29e-05	6.83e-05	6.79e-05
1041	CTT|718|TGG	L718W	718	CTT	TGG	L	W	3	0.0001	6.72e-05	4.85e-05	0.000218011	0.000363529	4.84e-05	8.63e-05	6.15e-05	8.58e-05	0.000337528	3.72e-05	5.21e-05	7.25e-05	0.00016501	0.000228365	6.55e-05
1042	CTT|718|TGA	L718Z	718	CTT	TGA	L	Z	3	8.88e-05	5.27e-05	5.55e-05	0.000166663	0.000134178	7.05e-05	9.84e-05	4.03e-05	0.000177451	0.000205318	5.72e-05	9.97e-05	8.32e-05	0.000198732	0.000239493	6.94e-05
1043	CTT|718|AAT	L718N	718	CTT	AAT	L	N	2	7.16e-05	4.5e-05	5.91e-05	0.000162675	3.56e-05	6.21e-05	4.98e-05	2.24e-05	6.43e-05	0.000110184	5.85e-05	7.77e-05	5e-05	0.000105466	6.79e-05	5.4e-05
1044	CTT|718|GGA	L718G	718	CTT	GGA	L	G	3	6.12e-05	9.9e-05	5.66e-05	0.000241399	5.7e-05	0.000124901	6.56e-05	5.6e-05	0.000243209	0.000221982	5.32e-05	0.000101137	7.16e-05	0.000201425	0.00012802	8.64e-05
1045	TTT|719|TGA	F719Z	719	TTT	TGA	F	Z	2	4.1e-05	3e-05	4.42e-05	0.000116442	0.000186098	2.58e-05	4.23e-05	6.85e-05	0.000158674	0.000222579	5.68e-05	3.09e-05	4.67e-05	0.000119763	0.00017239	4.54e-05
1046	TTT|719|CAC	F719H	719	TTT	CAC	F	H	3	7.61e-05	8.55e-05	6.7e-05	9.27e-05	0.00013021	9.61e-05	3.55e-05	7.34e-05	9.85e-05	6.49e-05	6.11e-05	8.85e-05	8.12e-05	0.000132654	4e-05	8.12e-05
1047	TTT|719|AAG	F719K	719	TTT	AAG	F	K	3	6.63e-05	5.51e-05	6.2e-05	8.49e-05	0.000293203	6.59e-05	6.57e-05	2.97e-05	6.02e-05	0.000330761	4.34e-05	3.35e-05	5e-05	9.7e-05	8.05e-05	4.91e-05
1048	TTT|719|TGC	F719C	719	TTT	TGC	F	C	2	5.02e-05	3.58e-05	5.41e-05	0.000127972	4.47e-05	6.35e-05	5.04e-05	7.53e-05	2.43e-05	2.34e-05	8.78e-05	3.13e-05	5.07e-05	3.46e-05	8.25e-05	6.27e-05
1049	TTT|719|ACA	F719T	719	TTT	ACA	F	T	3	0.000122566	8.82e-05	7.53e-05	0.000122682	7.02e-05	8.8e-05	4.62e-05	5.82e-05	0.000187582	0.000116973	6.41e-05	7.93e-05	5.97e-05	0.000146179	0.000107257	7.22e-05
1050	TTT|719|GCA	F719A	719	TTT	GCA	F	A	3	5.82e-05	2.99e-05	4.58e-05	5.15e-05	8.07e-05	6.29e-05	3.39e-05	5.28e-05	2.37e-05	3.94e-05	1.47e-05	4.17e-05	2.94e-05	6.73e-05	2.56e-05	4.11e-05
1051	TTT|719|AAT	F719N	719	TTT	AAT	F	N	2	1.59e-05	2.3e-05	1.75e-05	0.000146339	7.97e-05	2.17e-05	2.39e-05	1.47e-05	6.06e-05	8.98e-05	2.57e-05	2.54e-05	2.74e-05	1.96e-05	4.39e-05	2.89e-05
1052	TTT|719|CTG	F719L	719	TTT	CTG	F	L	2	8.14e-05	6.03e-05	3.68e-05	2.9e-05	0.000143838	4.65e-05	6.51e-05	4.32e-05	2.28e-05	3.06e-05	1.6e-05	3.35e-05	3.4e-05	2.17e-05	5.89e-05	5.11e-05
1053	TTT|719|CCC	F719P	719	TTT	CCC	F	P	3	3.98e-05	1.61e-05	2.03e-05	8.05e-05	8.64e-05	2.82e-05	2.2e-05	4.25e-05	7.41e-05	0.000131484	3.64e-05	5.41e-05	2.15e-05	0.000145173	0.000267403	3.53e-05
1054	TTT|719|GAG	F719E	719	TTT	GAG	F	E	3	3.6e-05	7.5e-05	7.34e-05	5.69e-05	0.000167697	6.47e-05	7.05e-05	6e-05	0.000122949	0.000309724	5.64e-05	3.59e-05	4e-05	0.000129151	0.000120752	5.62e-05
1055	TTT|719|GTC	F719V	719	TTT	GTC	F	V	2	2.53e-05	3.26e-05	3.32e-05	1.98e-05	2.89e-05	3.15e-05	2.86e-05	3.13e-05	8.15e-05	NA	5.38e-05	3.5e-05	1.75e-05	2.55e-05	2.88e-06	2.62e-05
1056	TTT|719|CGC	F719R	719	TTT	CGC	F	R	3	7.08e-05	6.04e-05	6.24e-05	0.000151941	0.000159183	9.44e-05	5.22e-05	4.45e-05	0.000236073	0.000294634	8.11e-05	0.000108147	8.71e-05	0.000176334	0.000322247	7.26e-05
1057	TTT|719|GAC	F719D	719	TTT	GAC	F	D	3	9.48e-05	0.000126093	0.000102167	0.000407729	0.000275078	0.000120803	0.00015278	0.000125748	0.000451297	0.000358848	0.000131912	0.000121743	0.000107286	0.000278376	0.000346638	0.000104644
1058	TTT|719|TGG	F719W	719	TTT	TGG	F	W	2	2.64e-05	7.43e-05	7.43e-05	1.18e-05	6.81e-05	6.67e-05	5.37e-05	5.73e-05	2.72e-06	2.74e-05	2.93e-05	7.85e-05	7.06e-05	7.59e-05	1.5e-05	6.9e-05
1059	TTT|719|CAG	F719Q	719	TTT	CAG	F	Q	3	9.61e-05	6.14e-05	8.33e-05	0.000176672	0.000171953	0.000123207	9.76e-05	6.38e-05	0.000266937	0.000249751	0.000121677	7.82e-05	9.32e-05	0.000232016	0.00020658	9.57e-05
1060	TTT|719|ATC	F719I	719	TTT	ATC	F	I	2	0.00010215	9.52e-05	0.000132099	3.81e-05	0.000167662	0.000111681	6.97e-05	0.000103386	9.6e-05	7.28e-05	6.49e-05	0.000100644	0.00011594	9.34e-05	1.3e-05	0.000100134
1061	TTT|719|ATG	F719M	719	TTT	ATG	F	M	2	4.03e-05	5.58e-05	8.68e-05	6.59e-05	7.52e-06	9.12e-05	3.46e-05	8.22e-05	5.57e-05	8.95e-06	9.33e-05	8e-05	9.73e-05	5.39e-05	1.01e-05	7.78e-05
1062	TTT|719|GGA	F719G	719	TTT	GGA	F	G	3	0.000148836	0.00013806	0.000123824	0.000282387	0.000517199	0.000134271	8.1e-05	8.35e-05	0.000298969	0.00047874	0.000113627	0.000175505	0.000136398	0.000314197	0.000212112	0.000109867
1063	TTT|719|TCC	F719S	719	TTT	TCC	F	S	2	7.89e-05	8.3e-05	6.3e-05	0.000134022	0.000179129	0.000107181	9.57e-05	7.32e-05	0.000191865	0.000135989	3.64e-05	6.61e-05	9.86e-05	0.000198361	0.000104618	8e-05
1064	TTT|719|TAC	F719Y	719	TTT	TAC	F	Y	2	9.08e-05	7.22e-05	0.00010719	7.26e-06	3.86e-05	0.000131819	0.000147596	9.91e-05	0.000156893	0.000103647	9.95e-05	0.000127791	0.00013128	5.99e-05	3.75e-05	0.00011518
1065	GAA|720|ATG	E720M	720	GAA	ATG	E	M	3	1.5e-05	1.51e-05	3.26e-05	7.76e-06	NA	1.39e-05	2.11e-05	3.12e-05	4.96e-07	1.2e-06	3.67e-05	1.73e-05	2.13e-05	3.78e-05	6.4e-06	2.28e-05
1066	GAA|720|TGA	E720Z	720	GAA	TGA	E	Z	2	1.4e-06	8.54e-06	2.87e-06	1.14e-05	7.65e-07	2.97e-06	4.89e-06	6.23e-06	1.18e-05	2.54e-05	1.79e-06	5.83e-06	5.66e-06	4.71e-07	8.86e-06	4.63e-06
1067	GAA|720|ATC	E720I	720	GAA	ATC	E	I	3	2.85e-05	2.24e-05	4.85e-05	2.28e-06	NA	4.8e-05	1.65e-05	5.12e-05	5.78e-05	8.74e-07	1.48e-05	4.57e-05	3.57e-05	1.23e-05	1.55e-05	4.01e-05
1068	GAA|720|CAT	E720H	720	GAA	CAT	E	H	2	1.58e-05	1.11e-06	1.8e-05	NA	3.55e-05	2.33e-05	1e-05	1.13e-05	NA	8.74e-06	8.21e-07	1.51e-05	1.47e-05	8.38e-07	8.12e-07	1.65e-05
1069	GAA|720|ACT	E720T	720	GAA	ACT	E	T	3	2.62e-05	4.96e-06	1.75e-05	NA	NA	1.48e-05	6.43e-07	8.44e-06	NA	NA	2.01e-05	3.76e-06	1.03e-05	NA	NA	1.21e-05
1070	GAA|720|GCC	E720A	720	GAA	GCC	E	A	2	2.63e-05	2.35e-05	3.57e-05	6.18e-06	1.18e-06	1.63e-05	1.41e-05	1.35e-05	6.74e-06	NA	2.28e-05	1.06e-05	1.23e-05	1.5e-05	NA	2.16e-05
1071	GAA|720|GGT	E720G	720	GAA	GGT	E	G	2	2.29e-05	1.86e-05	3.73e-05	1.09e-05	3.26e-06	3.16e-05	2.2e-05	1.16e-05	6.91e-05	3.25e-05	3.93e-05	2.76e-05	6.04e-05	3.51e-05	2.08e-05	4.96e-05
1072	GAA|720|TAT	E720Y	720	GAA	TAT	E	Y	2	1.16e-05	3.06e-05	3.27e-05	4.09e-06	1.67e-06	5.09e-05	2.99e-05	2.49e-05	1.08e-05	NA	2.22e-05	2.5e-05	4.11e-05	3.27e-05	7.76e-07	3.49e-05
1073	GAA|720|TTC	E720F	720	GAA	TTC	E	F	3	8.44e-05	4.15e-05	6.24e-05	1.72e-05	0.000102462	7.95e-05	3.99e-05	5.27e-05	2.67e-05	3.63e-05	5.73e-05	5e-05	8.64e-05	3.44e-05	5.19e-05	7.65e-05
1074	GAA|720|AAG	E720K	720	GAA	AAG	E	K	2	2.94e-05	2.8e-05	2.22e-05	1.46e-05	1.01e-05	2.9e-05	1.69e-05	1.51e-05	3.86e-05	4.95e-07	2.66e-05	5.2e-05	3.89e-05	2.07e-05	5.01e-06	3.38e-05
1075	GAA|720|GAC	E720D	720	GAA	GAC	E	D	1	4.06e-05	2.08e-05	3.24e-05	7.65e-06	5.89e-06	2.8e-05	2.67e-05	3.08e-05	6.13e-06	3.53e-05	3.16e-05	5.04e-05	2.24e-05	7.99e-05	4.55e-05	3.31e-05
1076	GAA|720|AGC	E720S	720	GAA	AGC	E	S	3	4.57e-05	2.33e-05	3.52e-05	1.69e-05	NA	4.62e-05	8.55e-05	3.85e-05	2.79e-05	3.52e-05	4.13e-05	8.46e-05	5.82e-05	4.49e-05	4.03e-05	6.17e-05
1077	GAA|720|AGG	E720R	720	GAA	AGG	E	R	3	2.57e-05	2.84e-05	1.79e-05	1.57e-05	9.15e-06	3.62e-05	1.56e-05	2.37e-05	1.81e-05	4.45e-06	1.59e-05	3.57e-05	1.76e-05	1.34e-05	1.48e-05	2.81e-05
1078	GAA|720|TGC	E720C	720	GAA	TGC	E	C	3	9.01e-05	5.8e-05	7.66e-05	8.65e-06	7.28e-07	6.19e-05	6.16e-05	7.67e-05	5.12e-05	7.78e-05	5.21e-05	8.37e-05	6.53e-05	4.65e-05	1.24e-05	9.03e-05
1079	GAA|720|CAG	E720Q	720	GAA	CAG	E	Q	2	2.56e-05	1.14e-05	4.36e-05	3.29e-05	1.37e-05	3.14e-05	2.39e-05	1.87e-05	7.73e-06	8.41e-06	2.64e-05	4.99e-05	2.73e-05	2.1e-05	NA	3.66e-05
1080	GAA|720|CCT	E720P	720	GAA	CCT	E	P	3	NA	NA	NA	6.12e-06	2.28e-06	6.04e-07	3.02e-06	NA	1.91e-05	1.96e-05	4.13e-06	8.99e-07	5.64e-07	1.04e-05	2.56e-05	3.72e-06
1081	GAA|720|TGG	E720W	720	GAA	TGG	E	W	3	6.92e-05	2.85e-05	2.82e-05	9.05e-07	1.21e-05	4.15e-05	2.03e-05	3.48e-05	3.53e-05	6.01e-07	5.98e-05	4.05e-05	5.05e-05	6.09e-05	3.33e-05	3.74e-05
1082	GAA|720|AAT	E720N	720	GAA	AAT	E	N	2	2.32e-05	1.42e-05	2.22e-05	9.01e-06	3e-05	3.36e-05	3.04e-05	2.15e-05	1.09e-06	6.17e-06	4.22e-05	2.55e-05	4.14e-05	2.79e-05	7.23e-07	3.4e-05
1083	GAA|720|GTG	E720V	720	GAA	GTG	E	V	2	4.99e-06	2.03e-05	1.67e-05	NA	3.59e-06	2.71e-05	1.08e-05	2.05e-05	3.1e-05	3.11e-05	8.48e-06	2.36e-05	6.51e-06	1.01e-06	NA	1.5e-05
1084	GAA|720|CTT	E720L	720	GAA	CTT	E	L	3	3.05e-05	9.59e-06	1.72e-05	1.88e-05	NA	2.48e-05	2.31e-05	6.74e-05	2.64e-05	1.25e-05	3.55e-05	7.2e-06	1.76e-05	NA	4.18e-06	3.05e-05
1085	GAC|721|TAT	D721Y	721	GAC	TAT	D	Y	2	1.58e-05	1.98e-05	1.54e-05	1.93e-05	5.51e-07	5.76e-06	3.06e-05	4.39e-06	1.99e-05	1.3e-05	4.57e-06	2.26e-05	1.5e-05	1.28e-05	1.15e-05	1.55e-05
1086	GAC|721|TGG	D721W	721	GAC	TGG	D	W	3	2.61e-05	6.8e-06	2.25e-05	3.11e-05	1.25e-06	1.33e-05	1.14e-05	2.07e-05	3.46e-05	2.71e-05	1.21e-05	2.1e-05	1.26e-05	6.99e-07	NA	1.64e-05
1087	GAC|721|CCT	D721P	721	GAC	CCT	D	P	3	2.14e-05	1.64e-05	1.19e-05	3.67e-05	3.28e-05	2.34e-05	2.08e-05	1.78e-05	8.94e-05	4.74e-05	2.2e-05	3.17e-05	3.47e-05	4.87e-05	7.16e-05	2.65e-05
1088	GAC|721|ATC	D721I	721	GAC	ATC	D	I	2	1.13e-05	2.9e-05	1.88e-05	6.4e-06	3.85e-05	3.66e-05	1.45e-05	1.37e-05	1.44e-05	1.43e-05	3.17e-05	2.3e-05	1.47e-05	3.48e-06	4.7e-05	2.31e-05
1089	GAC|721|TGC	D721C	721	GAC	TGC	D	C	2	2.27e-05	2.09e-05	2.37e-05	3.99e-05	3.21e-05	2.19e-05	4.07e-05	2.65e-05	1.76e-05	5.05e-05	2.19e-05	2.34e-05	3.1e-05	3.66e-05	2.11e-05	3.26e-05
1090	GAC|721|GCT	D721A	721	GAC	GCT	D	A	2	2.15e-05	1.45e-05	8.06e-06	5.6e-06	7.14e-07	1.81e-05	1.32e-05	1.47e-05	1.17e-05	2.66e-05	3.59e-06	2.07e-05	2.02e-05	2.78e-05	1.7e-06	2.19e-05
1091	GAC|721|TTC	D721F	721	GAC	TTC	D	F	2	3.95e-06	3.92e-05	2.85e-05	1.33e-05	1.44e-05	2.9e-05	1.35e-05	8.46e-06	4.35e-05	1.63e-05	8.77e-06	3.1e-05	3.37e-05	2.54e-05	1.33e-06	2.52e-05
1092	GAC|721|AGG	D721R	721	GAC	AGG	D	R	3	1.47e-05	2.25e-05	2.49e-05	1.56e-05	3.1e-06	1.54e-05	1.71e-05	1.64e-05	4.48e-05	6.34e-05	1.59e-05	4.63e-05	2.24e-05	4.38e-05	1.23e-06	2.28e-05
1093	GAC|721|CAG	D721Q	721	GAC	CAG	D	Q	2	3.21e-05	3.32e-05	2.86e-05	3.18e-06	4.91e-06	3.76e-05	3.68e-05	1.69e-05	3.02e-06	NA	2.5e-05	2.68e-05	6.05e-05	1.16e-05	4.53e-07	4.07e-05
1094	GAC|721|ACA	D721T	721	GAC	ACA	D	T	3	8.75e-06	2.52e-05	1.94e-05	7.49e-06	1.07e-05	1.9e-05	1.12e-05	1.97e-05	2.47e-06	9.96e-06	3.75e-05	9.16e-06	2.35e-05	2.43e-05	6.84e-06	2.21e-05
1095	GAC|721|AAT	D721N	721	GAC	AAT	D	N	2	8.38e-07	6.29e-06	2.56e-06	7.44e-07	NA	2.97e-06	1.01e-05	NA	NA	NA	1.31e-06	NA	1.4e-06	NA	NA	3.81e-06
1096	GAC|721|AAA	D721K	721	GAC	AAA	D	K	2	7.55e-06	2.86e-06	1.09e-05	1.27e-05	8.88e-06	5.23e-06	1.92e-05	1.29e-05	1.05e-05	5.17e-06	2.95e-06	8.99e-06	1.99e-05	7.19e-06	3.68e-06	1.13e-05
1097	GAC|721|TCT	D721S	721	GAC	TCT	D	S	3	1.69e-05	1.92e-05	9.66e-06	7.85e-06	2.65e-06	1.35e-05	1.22e-05	3.62e-05	NA	9.9e-06	2.27e-06	1.46e-05	1.23e-05	1.55e-05	7.35e-07	1.53e-05
1098	GAC|721|CAT	D721H	721	GAC	CAT	D	H	2	2.43e-06	NA	1.2e-06	NA	6.81e-07	8.01e-07	6.66e-07	1.32e-06	NA	NA	3.06e-06	9.66e-06	1.73e-06	NA	NA	3.09e-06
1099	GAC|721|GAG	D721E	721	GAC	GAG	D	E	1	1.42e-05	2.71e-05	3.91e-05	2.96e-05	7.1e-06	3.78e-05	2.93e-05	3.57e-05	3.22e-05	1.86e-05	4.06e-05	4.23e-05	3.94e-05	1.63e-05	8.91e-06	3.75e-05
1100	GAC|721|GTG	D721V	721	GAC	GTG	D	V	2	3.09e-05	1.65e-05	2.63e-05	1.93e-06	7.94e-05	3.4e-05	4.61e-05	1.62e-05	7.28e-06	5.99e-06	2.46e-05	3.48e-05	3.99e-05	8.39e-06	2.18e-06	3.46e-05
1101	GAC|721|ATG	D721M	721	GAC	ATG	D	M	3	4.07e-05	2.95e-05	3.33e-05	3.48e-05	6.51e-06	3.64e-05	4.72e-05	5.55e-05	5.92e-05	3.48e-05	2.31e-05	3.3e-05	3.44e-05	4.39e-05	4.65e-05	3.86e-05
1102	GAC|721|TGA	D721Z	721	GAC	TGA	D	Z	3	1.09e-05	2.69e-05	1.41e-05	3.65e-05	6.82e-05	9.01e-06	1.36e-05	2.37e-05	1.04e-05	6.68e-05	2.53e-05	2.52e-05	4.26e-05	2.99e-05	6.39e-05	1.72e-05
1103	GAC|721|CTC	D721L	721	GAC	CTC	D	L	2	1.85e-05	1.49e-05	1.04e-05	7.78e-07	1.58e-05	1.22e-05	1.86e-05	2.31e-05	9.85e-07	1.05e-05	5.74e-06	2.08e-05	2.65e-05	1.89e-05	1.75e-06	1.26e-05
1104	GAC|721|GGA	D721G	721	GAC	GGA	D	G	2	2.01e-05	2.42e-05	4.44e-05	2.59e-05	9.3e-07	3.82e-05	4.44e-05	2.75e-05	3.99e-05	1.23e-05	3.02e-05	4.83e-05	4.27e-05	3.42e-05	8.26e-06	3.94e-05
1105	ATG|722|TGC	M722C	722	ATG	TGC	M	C	3	2.54e-05	3.06e-05	2.25e-05	6.18e-06	2.2e-06	1.62e-05	3.39e-05	2.55e-05	2.24e-06	6.3e-06	1.47e-05	4.27e-05	1.75e-05	4.07e-05	8.89e-06	2.92e-05
1106	ATG|722|AGA	M722R	722	ATG	AGA	M	R	2	1.55e-05	3.79e-06	1.29e-05	3.02e-05	NA	7.24e-06	2.25e-06	2.74e-06	6.28e-07	4.51e-05	1.27e-05	8.09e-06	1.44e-05	3.68e-05	3.42e-06	7.88e-06
1107	ATG|722|AAC	M722N	722	ATG	AAC	M	N	2	7.14e-05	4.6e-05	7.09e-05	0.000113547	9.71e-05	8.49e-05	0.000107449	5.62e-05	9.47e-05	5.69e-05	5.11e-05	6.69e-05	7.71e-05	7.12e-05	1.51e-05	7.43e-05
1108	ATG|722|TAT	M722Y	722	ATG	TAT	M	Y	3	2.41e-06	9.29e-06	1.51e-05	2.63e-05	1.31e-05	7.74e-06	1.89e-05	8.9e-07	1.67e-05	1.96e-06	2.65e-06	5.23e-06	4.69e-06	NA	NA	1.1e-05
1109	ATG|722|CAG	M722Q	722	ATG	CAG	M	Q	2	1.81e-05	2.97e-05	7.96e-06	3.15e-06	NA	1.48e-05	3.16e-05	7.08e-06	5.68e-06	8.7e-06	2.88e-06	5.93e-06	2.41e-05	1.73e-05	NA	1.47e-05
1110	ATG|722|GAG	M722E	722	ATG	GAG	M	E	2	4.58e-05	2.08e-05	2.92e-05	2.37e-05	6e-06	3.11e-05	4.3e-05	3.13e-05	2.96e-05	7.74e-05	2.14e-05	6.16e-05	3.57e-05	4.42e-05	2.1e-05	3.23e-05
1111	ATG|722|TGG	M722W	722	ATG	TGG	M	W	2	4.59e-05	5.57e-05	4.89e-05	6.42e-05	0.000200379	2.96e-05	4.34e-05	2.66e-05	0.000122324	0.000209577	3.66e-05	2.51e-05	5.04e-05	0.000111882	0.000172503	4.51e-05
1112	ATG|722|GCC	M722A	722	ATG	GCC	M	A	3	2.63e-05	2.12e-05	4.57e-05	1.07e-05	1.32e-05	4.6e-05	2.96e-05	2.31e-05	1.31e-06	9.27e-07	2.65e-05	2.18e-05	2.16e-05	2.01e-05	2.64e-05	3.14e-05
1113	ATG|722|GTC	M722V	722	ATG	GTC	M	V	2	4.02e-05	2.23e-05	2.16e-05	NA	5.36e-07	3.55e-05	3.86e-05	2.73e-05	2.74e-05	5.84e-06	1.34e-05	3.25e-05	2.17e-05	2.41e-05	1.76e-05	3.84e-05
1114	ATG|722|TCC	M722S	722	ATG	TCC	M	S	3	4.03e-05	3.04e-05	4.14e-05	1.89e-05	4.36e-06	3.81e-05	3.3e-05	2.24e-05	3.3e-06	1.06e-06	1.75e-05	2.44e-05	2.86e-05	5.95e-06	3.01e-05	3.77e-05
1115	ATG|722|GAT	M722D	722	ATG	GAT	M	D	3	2.84e-05	3.49e-05	3.23e-05	1.58e-05	8.67e-05	2.94e-05	2.39e-05	3.31e-05	6.39e-05	2.68e-05	3.14e-05	2.66e-05	2e-05	9.39e-05	5.4e-05	3.08e-05
1116	ATG|722|CCT	M722P	722	ATG	CCT	M	P	3	2.85e-06	NA	1.03e-05	8.35e-06	1.93e-06	4.36e-06	6.49e-06	6.7e-06	4.2e-06	1.42e-05	1.16e-05	1.41e-05	1.04e-05	1.51e-05	1.38e-06	6.92e-06
1117	ATG|722|CTA	M722L	722	ATG	CTA	M	L	2	7.27e-05	2.99e-05	2.78e-05	4.84e-05	7.44e-07	2.91e-05	3.11e-05	2.58e-05	6.16e-07	2.32e-06	2.89e-05	5.02e-05	4.98e-05	3.33e-05	2.46e-06	3.18e-05
1118	ATG|722|ACC	M722T	722	ATG	ACC	M	T	2	1.65e-05	3.16e-05	3.13e-05	2.75e-05	6.22e-06	2.34e-05	3.32e-05	1.04e-05	2.69e-05	1.42e-05	1.93e-05	1.46e-05	4.02e-05	6.02e-06	1.1e-06	3.45e-05
1119	ATG|722|TTT	M722F	722	ATG	TTT	M	F	2	2.53e-05	4.09e-05	3.15e-05	2.71e-05	0.000125468	4.66e-05	3.79e-05	1.64e-05	5.93e-05	6.36e-06	6.37e-05	6.96e-05	5.35e-05	9.51e-06	4.15e-05	4.92e-05
1120	ATG|722|CAC	M722H	722	ATG	CAC	M	H	3	4.79e-05	5.53e-05	5.37e-05	2.23e-05	8.29e-06	3.9e-05	4.46e-05	5.81e-05	0.000145192	8.37e-06	3.79e-05	7.08e-05	4.18e-05	5.5e-05	4.72e-05	4.07e-05
1121	ATG|722|AAA	M722K	722	ATG	AAA	M	K	2	4.33e-05	3.35e-05	3.44e-05	0.000125234	3.76e-05	4.75e-05	5.84e-05	3.09e-05	4.78e-05	4.18e-05	3.55e-05	5.19e-05	4.83e-05	5.4e-05	3.16e-05	3.91e-05
1122	ATG|722|TAA	M722Z	722	ATG	TAA	M	Z	3	5.05e-05	2.84e-05	3.47e-05	4.8e-05	7.11e-05	2.82e-05	2.58e-05	3.43e-05	0.00014121	7.78e-05	4.51e-05	3.86e-05	4.46e-05	6.44e-05	9.2e-05	3.4e-05
1123	ATG|722|GGG	M722G	722	ATG	GGG	M	G	2	4.27e-05	5.68e-05	5.9e-05	5.61e-05	2.89e-05	6.73e-05	8.01e-05	4.26e-05	7.06e-05	1.48e-05	3.98e-05	7.07e-05	7.14e-05	6.08e-05	2.75e-05	5.4e-05
1124	ATG|722|ATT	M722I	722	ATG	ATT	M	I	1	0.000977758	0.00276726	0.00126434	0.00063708	0.000545594	0.0012077	0.00122745	0.00211154	0.00073712	0.00112209	0.00192472	0.000428055	0.000358869	0.000742323	0.00110621	0.000769287
1125	GGC|723|ATT	G723I	723	GGC	ATT	G	I	3	1.29e-05	2.36e-05	1.06e-05	6.1e-06	7.51e-07	1.76e-05	8.74e-06	1.51e-05	5.88e-06	2.33e-05	1.08e-05	1.45e-05	9.7e-06	8.76e-06	2.33e-06	1.89e-05
1126	GGC|723|TGT	G723C	723	GGC	TGT	G	C	2	2.98e-05	3.55e-05	3.84e-05	5.03e-05	1.82e-05	3.89e-05	5.84e-05	3.55e-05	6.71e-05	2.32e-05	3.73e-05	8.24e-05	5.88e-05	3.12e-05	3.86e-05	5.55e-05
1127	GGC|723|GAT	G723D	723	GGC	GAT	G	D	2	8.96e-06	3.34e-05	1.36e-05	3.41e-06	1.68e-06	2.49e-05	2e-05	2.13e-05	1.12e-06	2.77e-05	2.12e-05	2.3e-05	1.09e-05	3.8e-06	7.74e-07	2.63e-05
1128	GGC|723|CAG	G723Q	723	GGC	CAG	G	Q	3	1.17e-05	1.05e-05	1.62e-05	6.56e-06	NA	8.54e-06	5.31e-06	1.51e-06	4.81e-06	NA	1.9e-05	7.51e-06	9.41e-06	6.15e-07	2.34e-05	1.4e-05
1129	GGC|723|TTA	G723L	723	GGC	TTA	G	L	3	2.13e-05	2.18e-05	2.49e-05	3.27e-05	1.17e-05	3.09e-05	6.11e-05	7.37e-05	4.56e-05	2.35e-05	2.59e-05	5.48e-05	3.29e-05	1.8e-05	2.94e-06	3.93e-05
1130	GGC|723|GAG	G723E	723	GGC	GAG	G	E	2	4.34e-05	4.58e-05	6.27e-05	2.26e-05	7.41e-06	4.6e-05	1.91e-05	5.07e-05	5.51e-05	1.88e-05	2.64e-05	2.48e-05	3.56e-05	2.84e-05	6.79e-05	4.59e-05
1131	GGC|723|GTG	G723V	723	GGC	GTG	G	V	2	2.99e-05	3.24e-05	1.98e-05	5.61e-06	6.29e-06	3.48e-05	2.74e-05	2.37e-05	2.86e-05	5.63e-06	1.89e-05	1.42e-05	1.32e-05	1.98e-05	1.96e-05	3.45e-05
1132	GGC|723|AAT	G723N	723	GGC	AAT	G	N	3	1.57e-05	1.01e-05	1.8e-05	5.21e-06	NA	1.65e-05	3.99e-06	6.94e-06	6.12e-07	1.02e-05	1.53e-05	1.88e-05	2.57e-05	2.33e-05	1.08e-06	1.86e-05
1133	GGC|723|ATG	G723M	723	GGC	ATG	G	M	3	3.75e-05	4.29e-05	2.06e-05	6.2e-05	6.1e-07	2.44e-05	5.6e-05	1.18e-05	7.91e-06	3.99e-05	3.89e-05	5.69e-05	5.93e-05	6.68e-05	5.83e-05	4.96e-05
1134	GGC|723|AAA	G723K	723	GGC	AAA	G	K	3	2.83e-05	3.04e-05	1.71e-05	6.49e-06	2.07e-06	3.28e-05	1.53e-05	2.36e-05	9.82e-06	7.28e-06	3.37e-05	1.19e-05	3.18e-05	6.79e-06	1.83e-06	2.88e-05
1135	GGC|723|AGG	G723R	723	GGC	AGG	G	R	2	2.45e-05	3.93e-05	3.36e-05	1.08e-05	9.39e-06	3.16e-05	3.68e-05	1.27e-05	3.52e-05	2.66e-05	1.29e-05	3.35e-05	3.41e-05	2.25e-05	6.6e-06	3.22e-05
1136	GGC|723|GCA	G723A	723	GGC	GCA	G	A	2	2.89e-05	1.08e-05	2.26e-05	2.63e-06	1.09e-05	2.82e-05	5.39e-05	9.48e-06	2.7e-06	3.48e-05	3.02e-05	2.09e-05	3.05e-05	9.13e-06	4.49e-06	2.9e-05
1137	GGC|723|TGG	G723W	723	GGC	TGG	G	W	2	1.93e-05	1.01e-05	6.17e-06	NA	NA	1.31e-05	3.78e-06	4.62e-06	5.02e-07	3.56e-06	1.88e-05	1.51e-05	1.22e-05	3.85e-06	6.05e-07	1.45e-05
1138	GGC|723|TTT	G723F	723	GGC	TTT	G	F	3	5.97e-06	1.75e-05	2.61e-05	1.1e-05	1.67e-06	1.33e-05	1.78e-05	1.58e-05	3.69e-06	7.36e-06	3.86e-05	2.83e-05	3.02e-05	3.05e-05	6.43e-06	2.74e-05
1139	GGC|723|TCT	G723S	723	GGC	TCT	G	S	3	2.39e-05	3.73e-05	1.68e-05	1.6e-05	NA	3.04e-05	3.38e-05	1.49e-05	1.18e-05	3.75e-06	1.18e-05	2.1e-05	2.81e-05	4.96e-05	6.78e-05	3.25e-05
1140	GGC|723|TAC	G723Y	723	GGC	TAC	G	Y	2	4.66e-05	2.59e-05	3.63e-05	3.18e-05	1.41e-06	3.18e-05	1.13e-05	2.31e-05	8.75e-06	2.68e-05	4.69e-05	1.37e-05	2.63e-05	4.22e-06	2.06e-05	3.67e-05
1141	GGC|723|ACC	G723T	723	GGC	ACC	G	T	2	3.69e-05	3.4e-05	6.42e-05	6e-05	5.15e-05	2.95e-05	5.88e-05	3.44e-05	2.01e-06	3.08e-05	7.33e-05	2.5e-05	3.4e-05	4e-05	1.61e-05	5.93e-05
1142	GGC|723|TGA	G723Z	723	GGC	TGA	G	Z	2	5.92e-05	7.55e-05	5.17e-05	0.000164433	5.12e-05	4.87e-05	6.32e-05	8.56e-05	0.000155892	5.84e-05	3.62e-05	4.93e-05	5.59e-05	0.000190383	0.000140281	4.74e-05
1143	GGC|723|CCC	G723P	723	GGC	CCC	G	P	2	6.94e-05	3.22e-05	4.76e-05	4.86e-05	0.000179371	3.59e-05	3.44e-05	3.54e-05	5.14e-05	0.00015523	1.68e-05	3.54e-05	5.29e-05	7.85e-05	0.000183144	3.49e-05
1144	GGC|723|CAC	G723H	723	GGC	CAC	G	H	2	3.16e-05	3.23e-05	3.88e-05	1.16e-05	4.45e-05	3.11e-05	3.58e-05	1.3e-05	2.38e-06	3.28e-05	3.66e-05	2.09e-05	3.03e-05	3.56e-05	2.19e-06	3.62e-05
1145	CTC|724|GAG	L724E	724	CTC	GAG	L	E	3	7.24e-05	8e-05	7.2e-05	0.000190836	0.000326546	9.97e-05	9.95e-05	7.31e-05	0.000306075	0.000238454	9.35e-05	0.000128935	0.000118046	0.000160545	0.000290103	0.000100724
1146	CTC|724|GAC	L724D	724	CTC	GAC	L	D	2	4.36e-05	0.000105636	5.65e-05	0.000154182	0.000168388	7.69e-05	6e-05	4.15e-05	0.000151763	0.000391749	7.14e-05	0.000102847	7.5e-05	0.000166486	0.000291926	6.8e-05
1147	CTC|724|AAC	L724N	724	CTC	AAC	L	N	2	5.89e-05	6.43e-05	2.72e-05	5.5e-05	0.000125891	4.1e-05	3.22e-05	2.33e-05	5.81e-05	0.000124909	2.9e-05	5.04e-05	2.66e-05	9.61e-05	7.85e-05	4.06e-05
1148	CTC|724|ACT	L724T	724	CTC	ACT	L	T	3	7.31e-05	5.92e-05	6.83e-05	0.000137406	0.000203894	8.39e-05	6.6e-05	5.57e-05	0.000160867	0.000206284	9.57e-05	9.53e-05	6.01e-05	0.000128779	0.000157342	6.88e-05
1149	CTC|724|CAT	L724H	724	CTC	CAT	L	H	2	5.65e-05	7.99e-05	8.96e-05	0.000122471	0.00012388	8.54e-05	6.33e-05	3.84e-05	0.000190696	9.17e-05	6.75e-05	8.34e-05	8.05e-05	0.000122245	0.000106706	6.52e-05
1150	CTC|724|AGC	L724S	724	CTC	AGC	L	S	2	3.67e-05	0.000107815	7.22e-05	0.000247113	9.76e-05	9.46e-05	0.000122474	5.68e-05	0.000235682	0.000237648	0.000116545	0.000111054	7.15e-05	0.000212245	0.000242545	8.34e-05
1151	CTC|724|TGC	L724C	724	CTC	TGC	L	C	2	0.000139665	0.000142934	7.84e-05	0.000133396	0.000141295	0.00011908	0.000132848	0.000137163	0.000139251	0.000112657	0.000113985	0.000140983	0.000101797	0.000134816	2.77e-05	0.000130438
1152	CTC|724|TGG	L724W	724	CTC	TGG	L	W	3	7.12e-05	2.26e-05	2.41e-05	3.5e-05	1.47e-05	7.24e-05	5.49e-05	4.6e-05	3.43e-05	3.28e-05	6.67e-05	5.91e-05	6.36e-05	7.09e-05	1.19e-05	6.89e-05
1153	CTC|724|ATT	L724I	724	CTC	ATT	L	I	2	2.84e-05	2.47e-05	4.12e-05	2.13e-05	7.68e-07	3.63e-05	3.51e-05	2.72e-05	1.43e-05	2.46e-06	2.64e-05	2.27e-05	2.43e-05	1.09e-05	2.96e-05	3.59e-05
1154	CTC|724|CAG	L724Q	724	CTC	CAG	L	Q	2	7.95e-05	8.88e-05	8.28e-05	0.000138415	0.000403999	9.48e-05	8.1e-05	5.85e-05	0.000230757	0.000255196	9.16e-05	5.33e-05	7.26e-05	0.000173766	0.000188879	7.82e-05
1155	CTC|724|ATG	L724M	724	CTC	ATG	L	M	2	3.8e-05	4.4e-05	3.82e-05	3.09e-06	7.38e-06	3.31e-05	3.67e-05	3.98e-05	1.49e-05	2.22e-05	5.81e-05	2.82e-05	6.34e-05	7.72e-05	1.43e-05	4.78e-05
1156	CTC|724|TAA	L724Z	724	CTC	TAA	L	Z	3	0.000112936	6.81e-05	9.3e-05	0.000328853	0.000317447	0.000105013	8.4e-05	5.6e-05	0.000316598	0.000322886	6.48e-05	6.79e-05	0.000105345	0.000170766	0.000167869	9.72e-05
1157	CTC|724|TTG	L724B	724	CTC	TTG	L	B	2	7.44e-05	4.77e-05	6.29e-05	2.91e-05	4.26e-06	0.000100251	4.62e-05	6e-05	2.69e-05	1.25e-05	6.37e-05	5.78e-05	7.68e-05	4.85e-05	2.83e-06	7.22e-05
1158	CTC|724|AAG	L724K	724	CTC	AAG	L	K	3	0.000104787	0.000126033	4.27e-05	0.000184287	0.000211036	8.1e-05	4.3e-05	7.5e-05	8.44e-05	0.000219827	5.1e-05	7.38e-05	8.79e-05	0.000296668	0.000205188	8.03e-05
1159	CTC|724|AGA	L724R	724	CTC	AGA	L	R	3	6.13e-05	0.000133188	9.4e-05	0.000365984	0.000194211	0.000107301	9.16e-05	8.5e-05	0.000186228	0.000529502	9.45e-05	6.45e-05	8.7e-05	0.000242806	0.000277308	9.97e-05
1160	CTC|724|TTA	L724B	724	CTC	TTA	L	B	2	5.67e-05	8.56e-05	7.71e-05	2.89e-05	8.1e-06	6.17e-05	6.7e-05	4.72e-05	3.94e-05	7.45e-05	7.02e-05	8.98e-05	6.14e-05	2.92e-05	1.69e-05	7.08e-05
1161	CTC|724|TAC	L724Y	724	CTC	TAC	L	Y	2	5.72e-05	6.26e-05	5.58e-05	6.14e-05	4.91e-06	8e-05	3.09e-05	6.35e-05	3.63e-06	5.18e-06	5.06e-05	5.53e-05	4.7e-05	2.47e-05	6.42e-05	6.66e-05
1162	CTC|724|TTT	L724F	724	CTC	TTT	L	F	2	3.12e-05	3.4e-05	6.66e-05	6.59e-05	1.06e-06	8.61e-05	8.09e-05	5.68e-05	6.47e-05	3.74e-05	6.41e-05	6.76e-05	6.72e-05	3.8e-05	7.05e-05	8.5e-05
1163	CTC|724|GTA	L724V	724	CTC	GTA	L	V	2	6.98e-05	6.89e-05	7.55e-05	6.61e-05	6.47e-05	8.33e-05	8.96e-05	6.8e-05	5.97e-05	8.61e-05	4.79e-05	7.58e-05	0.000115288	0.000118618	3.67e-05	9.32e-05
1164	CTC|724|GGG	L724G	724	CTC	GGG	L	G	3	8.62e-05	0.000159894	0.00012931	0.000273049	0.000313807	0.000107054	0.000107176	7.74e-05	0.000200248	0.000361108	0.000116849	0.000120532	0.000132598	0.000323109	0.000552908	0.000125697
1165	CTC|724|GCA	L724A	724	CTC	GCA	L	A	3	4.14e-05	8.07e-05	8.3e-05	8.46e-05	4.6e-05	9.84e-05	9.74e-05	6.1e-05	0.000171547	3.08e-05	7.44e-05	9.91e-05	6.95e-05	0.000161646	9.53e-05	9.07e-05
1166	CTC|724|CCA	L724P	724	CTC	CCA	L	P	2	3.1e-05	5.68e-05	6.74e-05	0.00029506	0.000275584	8.96e-05	9.26e-05	6e-05	0.000125221	0.000302717	8.91e-05	8.18e-05	4.34e-05	0.00016351	0.000424985	6.97e-05
1167	TTT|725|AAG	F725K	725	TTT	AAG	F	K	3	2.05e-05	2.5e-05	1.86e-05	5.04e-05	1.33e-05	3.42e-05	1.13e-05	6.64e-06	1.16e-05	3.98e-06	2.14e-05	3.15e-05	3.45e-05	3.66e-05	3.17e-06	2.63e-05
1168	TTT|725|TAC	F725Y	725	TTT	TAC	F	Y	2	NA	5.26e-07	4.81e-07	NA	NA	6.34e-06	NA	6.91e-07	7.4e-07	NA	1.14e-05	7.31e-07	NA	NA	NA	2.03e-06
1169	TTT|725|GGT	F725G	725	TTT	GGT	F	G	2	1.37e-05	2.62e-06	1.14e-05	3.17e-05	7.73e-07	5.24e-06	8.92e-06	1.12e-05	3.76e-06	NA	1.57e-05	1.3e-05	3.59e-06	1.03e-06	9.05e-07	9.88e-06
1170	TTT|725|CAT	F725H	725	TTT	CAT	F	H	2	1.09e-05	1.56e-05	7.54e-06	1.49e-05	6.93e-07	6.66e-06	1.38e-05	3.95e-06	8.93e-07	1e-06	1.06e-05	7.77e-06	8.74e-06	3.63e-05	4.92e-07	1.31e-05
1171	TTT|725|AGT	F725S	725	TTT	AGT	F	S	2	3.52e-05	2.1e-05	1.13e-05	7.79e-06	NA	2.35e-05	1.88e-05	1.01e-05	1.47e-05	1.19e-05	1.77e-05	3.85e-05	3.79e-05	1.63e-05	1.23e-05	2.58e-05
1172	TTT|725|ATC	F725I	725	TTT	ATC	F	I	2	1.99e-05	3.79e-05	3.39e-05	1.37e-05	NA	1.92e-05	1.85e-05	1.25e-05	NA	NA	1.23e-05	2.23e-05	1.2e-05	3.53e-06	1.35e-05	2.18e-05
1173	TTT|725|CTG	F725L	725	TTT	CTG	F	L	2	1.16e-05	1.47e-05	1.16e-05	5.5e-06	NA	1.61e-05	5.41e-06	4.82e-06	5.01e-07	4.12e-05	6.29e-06	2.7e-05	6.59e-06	1.32e-05	8.52e-07	1.38e-05
1174	TTT|725|TGG	F725W	725	TTT	TGG	F	W	2	1.89e-05	1.79e-05	2.76e-05	2.02e-05	2.66e-05	2.45e-05	3.04e-05	3.15e-05	0.000101338	1.4e-06	2.55e-05	3.13e-05	4.72e-05	5.1e-05	5.08e-05	2.71e-05
1175	TTT|725|CCA	F725P	725	TTT	CCA	F	P	3	2.23e-05	2.13e-05	1.97e-05	1.95e-05	5.28e-06	2.81e-05	2.45e-05	3.51e-05	5.83e-05	1.04e-05	1.3e-05	2.89e-05	2.08e-05	1.62e-05	4.03e-06	2.68e-05
1176	TTT|725|GAC	F725D	725	TTT	GAC	F	D	3	1.87e-06	3.84e-06	6.48e-06	8.78e-06	1.56e-05	8.65e-06	8.21e-06	1.11e-05	9.08e-06	2.14e-06	3.83e-06	8.64e-06	8.96e-06	1.95e-06	1.58e-06	7.49e-06
1177	TTT|725|CAA	F725Q	725	TTT	CAA	F	Q	3	1.59e-05	1.87e-05	2.86e-05	9.83e-05	1.66e-05	3.59e-05	5.36e-05	1.35e-05	3.1e-05	3.23e-05	2.1e-05	1.61e-05	5.1e-05	6.26e-05	3.24e-05	3.94e-05
1178	TTT|725|GTG	F725V	725	TTT	GTG	F	V	2	5.29e-05	5.72e-05	2.09e-05	1.1e-05	3.4e-06	4.19e-05	2.83e-05	1.64e-05	3.1e-05	1.57e-06	2.87e-05	4.92e-05	3.63e-05	1.2e-05	1.58e-05	3.48e-05
1179	TTT|725|ACA	F725T	725	TTT	ACA	F	T	3	4.43e-05	3.44e-05	4.4e-05	1.09e-05	1.53e-05	5.57e-05	1.36e-05	2.7e-05	7.8e-05	9.89e-07	3.26e-05	3.46e-05	3.96e-05	7.26e-05	1.1e-05	3.73e-05
1180	TTT|725|GAA	F725E	725	TTT	GAA	F	E	3	5.7e-06	1.21e-05	1.96e-05	1.62e-05	7.56e-06	6.78e-06	5.9e-06	3.08e-06	4.57e-05	7.42e-07	4.66e-06	9.78e-06	7.67e-06	1.96e-05	5.54e-05	1.05e-05
1181	TTT|725|ATG	F725M	725	TTT	ATG	F	M	2	5.81e-06	2.17e-05	1.12e-05	4.71e-06	2.72e-05	1e-05	7.51e-06	3.12e-06	NA	NA	8.22e-06	6.81e-06	1.54e-05	8.94e-06	NA	1.14e-05
1182	TTT|725|TGC	F725C	725	TTT	TGC	F	C	2	1.28e-06	1.06e-05	1.3e-05	1.22e-06	1.81e-06	2.63e-05	5.94e-06	1.76e-05	1.03e-05	1.3e-06	6.08e-07	4.43e-06	7.65e-06	6.84e-07	NA	1.35e-05
1183	TTT|725|CGA	F725R	725	TTT	CGA	F	R	3	3.26e-05	1.68e-05	2.28e-05	1.68e-06	1.46e-05	1.99e-05	2.86e-05	1.36e-05	2.57e-05	1.43e-05	1.22e-05	2.65e-05	3.06e-05	1.54e-05	4.06e-06	2.42e-05
1184	TTT|725|AAC	F725N	725	TTT	AAC	F	N	3	1.85e-05	2.49e-05	1.41e-05	5.9e-07	5.89e-06	9.79e-06	9.34e-06	1.45e-05	5.4e-07	1.64e-05	1.98e-05	1.65e-05	3.96e-06	1.19e-05	8.15e-07	1.78e-05
1185	TTT|725|TGA	F725Z	725	TTT	TGA	F	Z	2	1.13e-05	2.85e-05	1.62e-05	9.3e-05	0.000134144	1.73e-05	1.82e-05	1.48e-05	0.000116346	0.000111897	1.67e-05	1.4e-05	2.11e-05	3.47e-05	5.62e-05	1.9e-05
1186	TTT|725|GCA	F725A	725	TTT	GCA	F	A	3	1.42e-05	5.19e-06	1.3e-06	4.43e-06	NA	6.29e-06	1.05e-05	8.31e-06	NA	1.1e-05	5.59e-06	6.32e-06	1.6e-06	NA	4.36e-07	5.99e-06
1187	GAG|726|TAT	E726Y	726	GAG	TAT	E	Y	2	4.04e-06	2.89e-05	2.34e-05	1.14e-05	1.26e-06	2.17e-05	3.17e-05	1.17e-05	7.99e-06	2.31e-05	2.1e-05	2.03e-06	2.71e-05	9.19e-07	1.6e-05	2.07e-05
1188	GAG|726|GTT	E726V	726	GAG	GTT	E	V	2	2.61e-05	9.36e-06	1.89e-05	6.78e-07	5.28e-07	2.3e-05	1.51e-05	2.79e-05	8e-06	9.88e-07	1.09e-05	1.35e-05	2.58e-05	1.76e-05	6.3e-07	2.14e-05
1189	GAG|726|CCT	E726P	726	GAG	CCT	E	P	3	3.38e-05	2.54e-05	5.42e-06	6.58e-07	NA	6.16e-06	2.65e-05	8.44e-06	6.46e-06	NA	1.22e-05	1.14e-05	3.85e-05	7.87e-06	NA	1.23e-05
1190	GAG|726|TGA	E726Z	726	GAG	TGA	E	Z	3	1.2e-05	4.03e-06	2.62e-06	1.18e-05	1.79e-05	7.03e-06	6e-06	2.31e-05	2.68e-06	1.6e-05	2.17e-05	1.38e-05	1.18e-05	3.7e-05	8.54e-05	1.15e-05
1191	GAG|726|TGG	E726W	726	GAG	TGG	E	W	2	1.69e-05	1.22e-05	3.65e-05	9.42e-07	3e-05	3.06e-05	4.07e-05	3.37e-05	7.35e-07	3.67e-05	1.73e-05	8.3e-06	2.28e-05	6.19e-06	NA	2.19e-05
1192	GAG|726|AAT	E726N	726	GAG	AAT	E	N	2	2.56e-05	2.32e-06	2.98e-05	5.27e-07	1.02e-05	1.83e-05	7.37e-06	1.41e-05	NA	1.95e-05	8.43e-06	3.78e-05	1.34e-05	NA	4.16e-07	1.95e-05
1193	GAG|726|AAA	E726K	726	GAG	AAA	E	K	2	5.15e-05	3.45e-05	2.63e-05	1.55e-06	1.34e-05	4.39e-05	4.78e-05	1.17e-05	6.9e-06	1.37e-05	3.07e-05	2.17e-05	4.55e-05	1.98e-05	1.13e-06	2.74e-05
1194	GAG|726|TTC	E726F	726	GAG	TTC	E	F	3	2.4e-05	8.08e-06	1.01e-05	2.26e-06	7.34e-06	1.35e-05	1.14e-05	3.61e-05	7.46e-06	3.62e-05	3.23e-05	3.27e-05	2.59e-05	4.11e-05	8.46e-06	2.64e-05
1195	GAG|726|TCT	E726S	726	GAG	TCT	E	S	3	3.38e-06	7.73e-06	1.29e-05	7.22e-07	NA	9.41e-06	3.39e-05	9.03e-06	1.33e-06	8.11e-06	1.23e-05	1.12e-05	1.45e-05	NA	1.17e-05	1.21e-05
1196	GAG|726|ATG	E726M	726	GAG	ATG	E	M	2	1.75e-05	1.06e-05	1.65e-05	1.35e-06	1.1e-05	1.82e-05	1.66e-05	1.63e-05	1.77e-05	3.49e-06	2.42e-05	1.6e-05	1.13e-05	1.42e-05	7.41e-06	2.35e-05
1197	GAG|726|TGT	E726C	726	GAG	TGT	E	C	3	8.47e-06	1.41e-05	1.09e-05	2.01e-05	2.03e-06	1.92e-05	3.66e-06	1.19e-05	5.14e-05	NA	1.29e-05	7.65e-06	7.15e-06	7.38e-06	4.21e-07	1.98e-05
1198	GAG|726|GGT	E726G	726	GAG	GGT	E	G	2	8.1e-06	2e-05	2.78e-05	2.84e-05	3.46e-06	2.24e-05	1.15e-05	1.18e-05	5.9e-07	3.9e-06	2.71e-05	4.2e-05	1.45e-05	8.26e-06	5.18e-07	2.41e-05
1199	GAG|726|GCT	E726A	726	GAG	GCT	E	A	2	1.68e-05	1.29e-05	2.2e-05	NA	NA	1.79e-05	4.33e-06	1.67e-05	1.4e-05	3.54e-06	2.57e-05	3.88e-06	1.8e-05	1.03e-06	NA	1.29e-05
1200	GAG|726|CAC	E726H	726	GAG	CAC	E	H	2	3.17e-05	2.52e-05	2.04e-05	2.55e-05	3.63e-05	3.03e-05	1.13e-05	3.15e-05	NA	4.02e-06	2.2e-05	1.27e-05	3.01e-05	1.31e-05	3.87e-05	3.87e-05
1201	GAG|726|CTG	E726L	726	GAG	CTG	E	L	2	2.65e-06	1.08e-05	2.18e-06	NA	NA	6.34e-06	4.72e-06	1.37e-06	NA	NA	6.11e-06	6.15e-07	5.47e-06	NA	1.32e-05	6.32e-06
1202	GAG|726|GAC	E726D	726	GAG	GAC	E	D	1	2.09e-05	1.14e-05	1.14e-05	1.71e-05	6.2e-06	1.6e-05	1.86e-05	1.77e-05	1.16e-05	6.83e-06	3.94e-05	7.63e-06	1.33e-05	2.43e-05	1.01e-05	1.69e-05
1203	GAG|726|CAA	E726Q	726	GAG	CAA	E	Q	2	3.33e-05	5.49e-06	3.28e-05	2.75e-05	9.98e-05	2.85e-05	7.95e-06	2e-05	1.09e-06	NA	8.31e-06	2.84e-05	2e-05	2.79e-06	NA	2.38e-05
1204	GAG|726|AGA	E726R	726	GAG	AGA	E	R	3	1.55e-05	5.79e-06	1.48e-05	4.4e-05	6.5e-06	2.13e-05	3.84e-06	1.98e-05	7.37e-07	1.68e-05	2.64e-05	1.34e-05	1.54e-05	3.57e-05	NA	2.18e-05
1205	GAG|726|ACT	E726T	726	GAG	ACT	E	T	3	1.17e-05	1.68e-06	7.34e-06	2.22e-05	NA	1.21e-05	8.92e-06	3.37e-06	9.71e-07	5.6e-05	1.89e-05	1.59e-05	5.82e-06	3.27e-06	NA	9.07e-06
1206	GAG|726|ATT	E726I	726	GAG	ATT	E	I	3	1.13e-05	2.82e-05	4.09e-05	7.55e-07	NA	4.78e-05	3.48e-05	2.17e-05	3.12e-05	NA	3.59e-05	2.31e-05	1.66e-05	9.76e-06	NA	3.22e-05
1207	GCT|727|AGT	A727S	727	GCT	AGT	A	S	2	4.38e-05	4.25e-05	2.3e-05	3.51e-05	2.2e-05	2.97e-05	1.95e-05	2.18e-05	5.12e-07	NA	2.1e-05	3.42e-05	2.07e-05	1.82e-06	NA	2.65e-05
1208	GCT|727|GAG	A727E	727	GCT	GAG	A	E	2	3.57e-05	1.49e-05	3.89e-05	2.77e-05	3.87e-05	2.22e-05	3.5e-05	2.79e-05	6.96e-06	1.4e-05	2.39e-05	2.77e-05	2.43e-05	1.8e-05	2.59e-06	3e-05
1209	GCT|727|TGA	A727Z	727	GCT	TGA	A	Z	3	1.96e-05	4.06e-05	1.94e-05	4.02e-05	0.000157958	2.25e-05	2.91e-05	1.79e-05	3.77e-05	3.03e-05	2.41e-05	2.04e-05	1.47e-05	6.69e-05	6.48e-05	1.78e-05
1210	GCT|727|TAC	A727Y	727	GCT	TAC	A	Y	3	2.87e-05	2.85e-05	1.57e-05	6.53e-07	NA	1.23e-05	1.55e-05	1.28e-05	5.99e-05	2.14e-05	2.37e-05	1.32e-05	2.32e-05	5.33e-07	4.32e-06	2.48e-05
1211	GCT|727|CGG	A727R	727	GCT	CGG	A	R	3	2.7e-05	1.45e-05	2.59e-05	8.7e-06	9.66e-06	3.11e-05	4e-05	2.1e-05	2.58e-05	2.7e-06	2.14e-05	3.71e-05	2.57e-05	3.21e-05	6.03e-06	2.72e-05
1212	GCT|727|CCC	A727P	727	GCT	CCC	A	P	2	2.47e-05	1.31e-05	2.65e-05	9.39e-06	3.91e-06	1.45e-05	1.57e-05	1.66e-05	2.11e-05	5.03e-06	1.48e-05	3.16e-06	1.83e-05	1.92e-05	5.72e-07	1.88e-05
1213	GCT|727|GAC	A727D	727	GCT	GAC	A	D	2	3.26e-05	3.24e-05	3.34e-05	3.49e-05	NA	3.67e-05	3.8e-05	2.93e-05	1.66e-05	NA	3.52e-05	3.6e-05	3.87e-05	6.36e-06	3.94e-05	2.71e-05
1214	GCT|727|CAT	A727H	727	GCT	CAT	A	H	2	1.82e-05	2.29e-05	1.11e-05	1.2e-05	1.72e-06	2.67e-05	3.49e-05	3.04e-05	2.84e-05	2.41e-06	3.49e-05	2.41e-05	2.69e-05	1.08e-06	2.42e-05	2.82e-05
1215	GCT|727|GTC	A727V	727	GCT	GTC	A	V	2	8.98e-06	3.44e-05	2.9e-05	8.48e-06	8.69e-06	3.09e-05	1.36e-05	3.49e-05	6.64e-06	NA	2e-05	2.94e-05	3.48e-05	1.07e-05	1.09e-06	2.39e-05
1216	GCT|727|TGC	A727C	727	GCT	TGC	A	C	3	2.95e-05	1.71e-05	2.03e-05	7.3e-07	3.69e-05	1.19e-05	1.77e-05	1.96e-05	3.19e-06	2.55e-05	1.94e-05	9.21e-06	2.25e-05	4.11e-05	1.71e-06	2.28e-05
1217	GCT|727|ATC	A727I	727	GCT	ATC	A	I	3	8.24e-06	7.2e-06	1.18e-05	6.44e-06	9.34e-07	5.71e-06	3.62e-06	8.62e-06	1.23e-05	6.86e-07	1.16e-05	1.94e-05	1.4e-05	6.14e-07	NA	1.13e-05
1218	GCT|727|TTG	A727L	727	GCT	TTG	A	L	3	6.56e-06	2.45e-06	4.6e-06	1.39e-05	NA	7.9e-06	6.86e-06	2.39e-06	2.39e-06	2.43e-05	1.34e-05	5.45e-06	1.26e-05	NA	1.54e-06	7.6e-06
1219	GCT|727|ACG	A727T	727	GCT	ACG	A	T	2	5.19e-06	1.86e-05	1.05e-05	1.34e-05	NA	1.39e-05	1.28e-05	1.12e-05	8.9e-07	3.16e-06	1.73e-05	6.52e-06	2.89e-05	4.91e-07	NA	1.63e-05
1220	GCT|727|AAC	A727N	727	GCT	AAC	A	N	3	4.48e-05	8.2e-06	2.1e-05	9.82e-06	1.35e-05	2.35e-05	3.43e-05	6.76e-06	3.98e-05	1.08e-05	1.56e-05	2.8e-05	2.95e-05	2.36e-05	1.85e-05	2.72e-05
1221	GCT|727|TTT	A727F	727	GCT	TTT	A	F	2	2.23e-05	2.9e-05	1.98e-05	3.84e-06	1.58e-05	2.23e-05	2.74e-05	3.24e-05	7.18e-06	NA	3.22e-05	3.2e-05	3.43e-05	2.05e-05	2.99e-06	2.93e-05
1222	GCT|727|ATG	A727M	727	GCT	ATG	A	M	3	1.88e-05	2.14e-05	1.72e-05	1.59e-05	5.56e-07	9.12e-06	2.82e-06	2.5e-05	1.22e-05	1.27e-05	4.13e-06	2.2e-05	1.98e-05	2.04e-05	8.97e-07	1.51e-05
1223	GCT|727|GGA	A727G	727	GCT	GGA	A	G	2	1.43e-05	1.53e-05	1.86e-05	NA	8.34e-07	2.72e-05	3.75e-05	1.21e-05	1.68e-05	2.41e-05	2.64e-05	1.51e-05	3.55e-05	2.13e-05	3.07e-06	2.72e-05
1224	GCT|727|TGG	A727W	727	GCT	TGG	A	W	3	4.15e-05	2.88e-05	4.02e-05	1.76e-05	8.02e-05	4.69e-05	2.04e-05	2.5e-05	1.21e-05	3.74e-05	3.43e-05	4.52e-05	4.18e-05	1.9e-05	4.14e-06	4.33e-05
1225	GCT|727|AAA	A727K	727	GCT	AAA	A	K	3	1.03e-06	4.75e-06	7.76e-06	NA	NA	6.53e-06	1.54e-05	6.99e-06	8.17e-06	NA	9.68e-06	5.85e-06	1.18e-05	NA	1.19e-06	5.43e-06
1226	GCT|727|CAG	A727Q	727	GCT	CAG	A	Q	3	2e-05	2.55e-05	1.62e-05	1.13e-05	1.72e-05	1.85e-05	1e-05	1.83e-05	4.69e-06	1.42e-05	1.01e-05	2.43e-05	9.54e-06	4.77e-06	1.06e-06	2.11e-05
1227	TTT|728|AAC	F728N	728	TTT	AAC	F	N	3	6.59e-06	5.62e-06	1.31e-05	NA	5.65e-07	7.78e-06	1.22e-05	1.71e-05	1.23e-06	2.75e-05	1.7e-05	1.22e-05	1.13e-05	NA	5.66e-07	9.58e-06
1228	TTT|728|AGT	F728S	728	TTT	AGT	F	S	2	6.92e-07	5.93e-06	NA	NA	NA	1.85e-06	NA	2.55e-06	NA	1.77e-05	5.88e-06	1.48e-06	1.01e-05	1.07e-06	NA	4.05e-06
1229	TTT|728|TAG	F728Z	728	TTT	TAG	F	Z	2	4.93e-06	7.22e-06	3.1e-06	1.04e-05	5.28e-05	8.53e-06	9.07e-06	6.68e-06	4.83e-06	1.42e-05	1.13e-05	7.54e-06	1.89e-05	1e-06	3.46e-06	7.63e-06
1230	TTT|728|TAC	F728Y	728	TTT	TAC	F	Y	2	4.16e-05	4.31e-05	2.15e-05	1.46e-06	1.63e-06	3.36e-05	5.84e-06	1.41e-05	1.23e-05	NA	1.29e-05	4.02e-05	3.78e-05	8.28e-06	4.67e-05	3.3e-05
1231	TTT|728|CAA	F728Q	728	TTT	CAA	F	Q	3	1.2e-05	2.2e-05	8.36e-06	NA	2.66e-05	2.96e-06	5.51e-06	1.13e-05	3.46e-05	5.54e-06	7.78e-06	1e-05	1.13e-05	1.2e-05	1.04e-06	1.37e-05
1232	TTT|728|GGA	F728G	728	TTT	GGA	F	G	3	3.4e-06	4.53e-07	3.58e-06	NA	2.15e-05	7.93e-06	3.14e-06	1.16e-05	NA	NA	4.49e-06	5.74e-06	6.14e-06	8.56e-06	NA	6.68e-06
1233	TTT|728|ATG	F728M	728	TTT	ATG	F	M	2	7.21e-06	9.97e-06	7.65e-06	NA	NA	5.71e-06	NA	6.41e-06	NA	NA	1.05e-05	8.99e-06	NA	4.68e-06	NA	6.95e-06
1234	TTT|728|GAC	F728D	728	TTT	GAC	F	D	3	NA	NA	NA	NA	NA	NA	NA	NA	7.19e-06	NA	NA	NA	NA	NA	6.72e-07	NA
1235	AAA|729|AAC	K729N	729	AAA	AAC	K	N	1	7.23e-06	5.73e-06	6.3e-06	4.98e-06	2.06e-05	9.18e-06	6.89e-06	6.62e-06	4.34e-06	5.36e-06	7.34e-06	5.63e-06	5.04e-06	4.82e-06	4.96e-06	6.77e-06
1236	AAA|729|GTG	K729V	729	AAA	GTG	K	V	3	NA	5.44e-06	3.45e-06	NA	1.61e-06	NA	8.64e-07	NA	NA	NA	NA	NA	9.05e-07	NA	NA	2.71e-06
1237	AAA|729|GAG	K729E	729	AAA	GAG	K	E	2	NA	NA	2.16e-06	2.38e-06	5.93e-07	7.89e-07	3.53e-06	NA	NA	4.54e-06	8.21e-07	5.19e-06	4.6e-06	1.2e-05	4.44e-07	NA
1238	AAA|729|ATG	K729M	729	AAA	ATG	K	M	2	NA	NA	3.72e-06	NA	NA	NA	NA	NA	NA	NA	NA	NA	NA	NA	NA	NA
1239	AAA|729|CAC	K729H	729	AAA	CAC	K	H	2	6.12e-06	NA	6.82e-06	1.8e-06	NA	4.73e-06	8.81e-06	6.16e-06	NA	NA	2.14e-06	1.23e-05	1.57e-05	7.38e-07	NA	5.97e-06
1240	AAA|729|ATC	K729I	729	AAA	ATC	K	I	2	NA	NA	NA	NA	NA	NA	NA	NA	NA	NA	NA	NA	NA	NA	5.06e-07	NA
1241	AAA|729|TAT	K729Y	729	AAA	TAT	K	Y	2	2.67e-05	1.84e-05	2.46e-05	4.4e-05	5.58e-06	4.17e-05	2.52e-05	3.68e-05	2.99e-05	1.12e-05	3.56e-05	1.77e-05	2.78e-05	4.2e-05	3.46e-05	3.24e-05
1242	AAA|729|ACC	K729T	729	AAA	ACC	K	T	2	NA	NA	NA	NA	NA	5.08e-07	NA	NA	NA	NA	NA	NA	NA	NA	5.8e-07	NA
1243	ATT|730|TAC	I730Y	730	ATT	TAC	I	Y	3	7.42e-06	1.26e-05	6.44e-06	1.65e-05	7.11e-05	1.25e-05	7.58e-06	6.93e-06	1.7e-05	4.37e-05	5.82e-06	3.21e-06	6.49e-06	3.96e-05	5.82e-06	7.33e-06
1244	ATT|730|GAG	I730E	730	ATT	GAG	I	E	3	2.9e-06	9.36e-06	3.31e-06	9.52e-05	4.84e-05	1.09e-05	1.11e-05	1.16e-05	4.1e-05	4.16e-05	6.16e-06	1.45e-05	5.65e-06	1.38e-05	0.00010502	9.01e-06
1245	ATT|730|AAG	I730K	730	ATT	AAG	I	K	2	9.92e-06	1.6e-05	1.16e-05	2.38e-05	8.05e-05	7.43e-06	1.32e-05	2.36e-05	9.32e-06	4.86e-05	1.72e-05	4.66e-06	8.85e-06	3.94e-05	7.18e-06	1.3e-05
1246	ATT|730|TGT	I730C	730	ATT	TGT	I	C	2	NA	NA	NA	NA	NA	NA	NA	NA	NA	4.46e-07	NA	NA	NA	NA	NA	NA
1247	ATT|730|TGG	I730W	730	ATT	TGG	I	W	3	8.71e-06	1.57e-05	4.25e-06	4.12e-05	5.07e-06	5.76e-06	7.75e-06	1.48e-06	1.14e-05	3.54e-05	5.24e-06	5.43e-06	4.19e-06	2.04e-06	3.25e-06	5.41e-06
1248	ATT|730|CTG	I730L	730	ATT	CTG	I	L	2	1.83e-05	9.97e-06	1.35e-05	8.34e-06	5.69e-07	1.13e-05	1.03e-05	7.19e-06	5.86e-06	7.11e-07	4.24e-06	1.45e-05	1.15e-05	2.11e-05	9.7e-07	1.28e-05
1249	ATT|730|ATG	I730M	730	ATT	ATG	I	M	1	3.75e-06	9.26e-06	7.43e-06	3.31e-06	2.47e-06	5.75e-06	3.2e-06	2.86e-06	1.71e-05	2.29e-06	4.54e-06	2.69e-06	2.53e-06	9.63e-06	2.86e-06	2.39e-06
1250	ATT|730|GCT	I730A	730	ATT	GCT	I	A	2	1.51e-05	2.85e-05	2.29e-05	5.78e-06	7.7e-06	2.7e-05	3.57e-05	2.6e-05	3.08e-05	1.35e-05	2.56e-05	3.7e-05	3.49e-05	3.11e-05	3.13e-05	2.31e-05
1251	ATT|730|CGG	I730R	730	ATT	CGG	I	R	3	1.96e-06	1.12e-05	2.13e-06	1.45e-05	2.58e-05	1.22e-05	3.23e-06	1.17e-05	4.93e-05	4.25e-05	8.32e-06	1.65e-05	8.64e-06	1.9e-05	3.58e-05	6.73e-06
1252	ATT|730|GAC	I730D	730	ATT	GAC	I	D	3	2.34e-06	4.75e-06	3.26e-06	5.66e-07	3.86e-05	2.4e-06	4.94e-07	3.45e-06	2.42e-06	NA	1.05e-06	4.57e-06	2.95e-06	1.42e-06	NA	3.45e-06
1253	ATT|730|TAA	I730Z	730	ATT	TAA	I	Z	3	4.16e-06	7.29e-07	7.87e-06	1.6e-06	1.32e-05	7.94e-06	6.78e-07	2.01e-06	1.62e-05	1.21e-05	3.22e-06	5.33e-06	5.79e-06	1.14e-05	5.57e-05	4.97e-06
1254	ATT|730|CCC	I730P	730	ATT	CCC	I	P	3	6.05e-06	3.64e-06	8.78e-06	1.2e-06	2.69e-06	1.99e-06	8.44e-06	4.35e-06	5.36e-05	1.79e-05	NA	6.29e-06	1.2e-05	2.3e-05	1.69e-05	7.21e-06
1255	CCA|731|TGT	P731C	731	CCA	TGT	P	C	3	NA	2.42e-06	4.4e-06	8.8e-07	NA	3.82e-06	2.13e-06	6.45e-06	1.95e-06	1.57e-06	NA	1.34e-05	4.87e-06	2.23e-06	8.46e-06	5.67e-06
1256	CCA|731|GAG	P731E	731	CCA	GAG	P	E	3	2.43e-06	1.25e-05	7.56e-06	NA	4.44e-05	7.48e-06	5.66e-07	6.27e-07	NA	7.93e-06	6.98e-06	1.33e-06	5.68e-06	NA	NA	7.4e-06
1257	CCA|731|CAG	P731Q	731	CCA	CAG	P	Q	2	NA	2.85e-06	2.4e-06	NA	NA	6.83e-06	1.71e-06	5.64e-06	NA	4e-05	1.12e-06	NA	NA	1.44e-05	NA	3.85e-06
1258	CCA|731|AGC	P731S	731	CCA	AGC	P	S	3	5.34e-06	2.11e-05	1.56e-05	4.91e-06	5.41e-05	1.61e-05	2.36e-05	1.1e-05	1.35e-05	1.49e-05	1.23e-05	2.9e-05	1.89e-05	5.5e-07	1.24e-05	1.96e-05
1259	CCA|731|AAA	P731K	731	CCA	AAA	P	K	2	3.05e-05	5.38e-05	2.7e-05	6.59e-05	9.2e-05	5.53e-05	3.31e-05	4.01e-05	4.23e-05	8.21e-05	4.39e-05	5.8e-05	4.21e-05	3.75e-05	2.76e-05	4.05e-05
1260	CCA|731|TGA	P731Z	731	CCA	TGA	P	Z	2	3.46e-05	1.69e-05	1.82e-05	4.43e-05	3.87e-05	1.94e-05	1.56e-05	5.19e-06	3.76e-05	0.000112013	1.5e-05	8.48e-06	2.5e-05	3.71e-05	0.000146587	2.1e-05
1261	CCA|731|GGG	P731G	731	CCA	GGG	P	G	3	1.02e-05	1.31e-06	9.61e-06	2.98e-06	1.56e-06	5.26e-06	3.59e-06	4.74e-06	3.75e-05	NA	8.17e-06	1.43e-05	4.06e-06	2.15e-05	9.86e-06	1.04e-05
1262	CCA|731|CAT	P731H	731	CCA	CAT	P	H	2	7.97e-07	1.51e-06	2.59e-06	NA	NA	NA	NA	1.08e-06	6.94e-07	NA	5.45e-07	NA	5.95e-06	NA	NA	1.8e-06
1263	CCA|731|GAT	P731D	731	CCA	GAT	P	D	3	2.23e-05	1.63e-05	2.21e-05	1.57e-05	NA	9.32e-06	4.94e-06	7.44e-06	4.76e-06	9.98e-07	2.17e-05	3.77e-05	2.19e-05	1.85e-05	NA	1.57e-05
1264	CCA|731|CTG	P731L	731	CCA	CTG	P	L	2	5.85e-06	1.78e-06	3.12e-06	4.86e-06	0.00011051	1.16e-05	3.05e-06	6.32e-06	2.28e-05	4.23e-05	5.76e-06	3.67e-06	2.06e-05	2.71e-05	3.79e-06	9.09e-06
1265	CCA|731|ACC	P731T	731	CCA	ACC	P	T	2	NA	9.64e-07	3.38e-06	NA	NA	9.39e-07	NA	2.2e-06	1.01e-06	NA	4.22e-06	NA	1.61e-06	NA	NA	2.78e-06
1266	CCA|731|ATG	P731M	731	CCA	ATG	P	M	3	2.99e-06	9.58e-06	1.42e-05	1.97e-05	3.26e-05	1.45e-05	2.59e-05	1.08e-05	1.43e-05	2.26e-05	2e-05	1.69e-06	9.19e-06	1.98e-05	8.27e-05	1.2e-05
1267	ATT|732|GAG	I732E	732	ATT	GAG	I	E	3	1.23e-05	1.34e-05	9.95e-06	5.51e-05	1.1e-06	1.06e-05	1.31e-05	6.21e-06	2.55e-05	8.29e-06	1.67e-05	4.17e-06	1.39e-05	3.56e-05	1.08e-06	1.2e-05
1268	ATT|732|GGT	I732G	732	ATT	GGT	I	G	2	9.81e-06	7.35e-06	6.01e-06	NA	NA	4.35e-06	9.83e-07	8.24e-06	NA	NA	1.84e-06	4.54e-06	2.53e-06	NA	2.25e-05	6.3e-06
1269	ATT|732|TAC	I732Y	732	ATT	TAC	I	Y	3	6.81e-06	5.22e-06	NA	NA	NA	4.41e-06	NA	NA	NA	NA	6.62e-07	NA	7.38e-06	NA	NA	2.17e-06
1270	ATT|732|CAG	I732Q	732	ATT	CAG	I	Q	3	1.04e-05	7.67e-06	1.25e-05	1.23e-06	1.24e-05	1.55e-05	1.72e-05	1.92e-05	2.51e-05	2.54e-05	1.48e-05	1.05e-05	2.24e-05	2.95e-05	6.91e-07	1.53e-05
1271	ATT|732|ACC	I732T	732	ATT	ACC	I	T	2	1.62e-05	8.75e-06	1.73e-05	2.92e-05	3.38e-06	1.12e-05	7.65e-06	8.23e-06	5.25e-06	7.01e-06	1.91e-05	1.89e-05	9.61e-06	1.35e-05	1.71e-06	1.38e-05
1272	ATT|732|GAC	I732D	732	ATT	GAC	I	D	3	7.9e-06	5.75e-07	6.91e-07	9.72e-07	9.02e-06	6.72e-06	5.67e-06	1.81e-05	5.58e-06	NA	4.74e-06	3.54e-06	4.31e-06	NA	NA	5.14e-06
1273	ATT|732|GTG	I732V	732	ATT	GTG	I	V	2	1.05e-05	3.58e-05	1.83e-05	6.53e-07	4.66e-05	2.81e-05	3.31e-05	1.78e-05	2.44e-05	1.24e-05	2.69e-05	3.17e-05	1.8e-05	2.78e-05	2.29e-05	2.86e-05
1274	ATT|732|CAC	I732H	732	ATT	CAC	I	H	3	1.22e-05	3.25e-05	1.74e-05	3.62e-05	1.03e-05	1.7e-05	2.26e-05	1.52e-05	4.53e-06	7.32e-06	1.66e-05	2.01e-05	1.47e-05	8.22e-06	NA	1.69e-05
1275	ATT|732|ATG	I732M	732	ATT	ATG	I	M	1	6e-06	1.15e-05	8.18e-06	2.78e-05	1.32e-05	7.82e-06	3.82e-06	2.26e-05	4.79e-06	3.31e-06	3.03e-06	3.32e-06	7.87e-06	3.77e-06	3.3e-05	3.79e-06
1276	ATT|732|CCG	I732P	732	ATT	CCG	I	P	3	2.85e-06	1.78e-06	2.43e-06	NA	NA	5.25e-06	NA	NA	NA	NA	NA	2.45e-06	2.59e-06	NA	NA	1.97e-06
1277	ATT|732|GCG	I732A	732	ATT	GCG	I	A	3	1.58e-06	1.34e-05	4.4e-06	7.62e-06	NA	4.78e-06	NA	3.37e-06	2.43e-06	NA	5.87e-06	3.51e-06	1.68e-06	7.72e-06	NA	6.02e-06
1278	ATT|732|TGC	I732C	732	ATT	TGC	I	C	3	3.6e-05	5.07e-05	3.11e-05	5.22e-05	2.73e-06	6.23e-05	3.78e-05	4.92e-05	5.92e-05	3.66e-05	3.05e-05	5.44e-05	3.64e-05	6.21e-06	2.85e-06	4.36e-05
1279	ATT|732|TCC	I732S	732	ATT	TCC	I	S	3	1.58e-06	6.59e-06	1.48e-05	3.4e-05	1.09e-05	1.46e-05	2.61e-05	1.51e-05	NA	1.43e-05	1.73e-05	3.1e-05	2.25e-05	4.89e-07	6.41e-07	1.84e-05
1280	ATT|732|AAC	I732N	732	ATT	AAC	I	N	2	6.06e-05	5.92e-05	5.29e-05	5.11e-05	2.29e-05	7e-05	5.61e-05	3.86e-05	2.87e-05	4.3e-05	4.77e-05	3.01e-05	7.16e-05	4.55e-05	6.64e-05	5.44e-05
1281	ATT|732|TGG	I732W	732	ATT	TGG	I	W	3	1.15e-05	1.35e-05	1.01e-05	2.55e-05	2.67e-05	8.44e-06	1.68e-05	1.67e-05	8.01e-07	1.73e-05	1.19e-05	2.12e-05	2.19e-05	1.1e-05	8.63e-07	1.57e-05
1282	ATT|732|AAG	I732K	732	ATT	AAG	I	K	2	2.71e-05	1.66e-06	6.04e-06	8.97e-07	NA	8.56e-06	6.34e-06	1.09e-05	NA	NA	5.03e-06	7.76e-06	7.46e-07	NA	NA	6.64e-06
1283	ATT|732|CTA	I732L	732	ATT	CTA	I	L	2	1.25e-05	9.97e-06	2.42e-05	2.07e-06	3.03e-05	1.45e-05	5.23e-06	2.3e-05	2.65e-05	2.88e-06	3.26e-05	6.19e-06	2.54e-05	1.29e-05	4.58e-07	1.73e-05
1284	AGG|733|AAA	R733K	733	AGG	AAA	R	K	2	7.62e-05	6.59e-05	7.19e-05	4.2e-05	6.2e-05	0.000118316	6.23e-05	4.43e-05	7.33e-05	0.000105836	5.25e-05	7.22e-05	7.12e-05	9.98e-05	0.000116102	2.5e-05
1285	AGG|733|AAC	R733N	733	AGG	AAC	R	N	2	8.26e-07	9.51e-07	1.35e-06	NA	1.72e-06	9.42e-07	NA	1.05e-05	9.73e-07	NA	1.01e-05	3.52e-06	2.51e-06	NA	9.51e-07	3.48e-06
1286	AGG|733|GAC	R733D	733	AGG	GAC	R	D	3	2e-06	NA	9.48e-06	NA	NA	3.18e-06	6.01e-06	3.06e-06	8.35e-06	NA	9.57e-06	9.98e-06	5.47e-06	8.32e-07	7.62e-07	6.78e-06
1287	AGG|733|TAC	R733Y	733	AGG	TAC	R	Y	3	5.55e-07	4.07e-06	8.74e-06	NA	NA	9.89e-06	1.18e-05	6.8e-06	4.5e-06	NA	7.03e-07	4.33e-06	4.71e-06	2.46e-06	NA	5.5e-06
1288	AGG|733|ATG	R733M	733	AGG	ATG	R	M	1	0.000977372	0.00252062	0.000845848	0.000577613	0.00050405	0.000932741	0.00106328	0.00204691	0.00067904	0.000741623	0.00202512	0.000274013	0.000312419	0.000547439	0.000828889	0.000489654
1289	AGG|733|GAA	R733E	733	AGG	GAA	R	E	3	3.13e-05	3.05e-05	4.48e-05	1.48e-05	3.66e-06	4.1e-05	2.59e-05	5.94e-05	3.48e-06	1.12e-05	2.84e-05	5.74e-05	3.99e-05	4.55e-05	3.97e-05	4.89e-05
1290	AGG|733|CTG	R733L	733	AGG	CTG	R	L	2	NA	3.34e-06	7.57e-07	NA	NA	4.55e-06	6.61e-07	5.96e-07	NA	NA	1.78e-05	7.45e-06	NA	NA	NA	2.36e-06
1291	AGG|733|CAG	R733Q	733	AGG	CAG	R	Q	2	NA	8.16e-06	3.19e-06	NA	NA	3.89e-06	7.69e-06	4.79e-06	9.73e-06	NA	8.86e-06	NA	2.98e-06	NA	4.56e-07	3.48e-06
1292	AGG|733|CCA	R733P	733	AGG	CCA	R	P	3	8.78e-07	7.88e-06	9.89e-06	9.42e-07	3.52e-06	8.37e-06	9.68e-06	3.44e-06	NA	1.7e-06	4.89e-06	1.06e-06	2.48e-06	4.94e-07	NA	7.35e-06
1293	AGG|733|GTG	R733V	733	AGG	GTG	R	V	2	1.41e-05	3.31e-05	5.27e-05	2.41e-05	7.51e-06	2.21e-05	1.46e-05	3.11e-05	1.69e-05	NA	3.99e-05	2.25e-05	4.19e-05	2.6e-05	1.07e-05	2.77e-05
1294	AGG|733|CAT	R733H	733	AGG	CAT	R	H	3	2.17e-05	1.01e-05	8.43e-06	3.16e-05	9.46e-07	1.02e-05	9.38e-06	7.9e-06	NA	1.28e-06	9.29e-06	7.92e-07	7.41e-06	NA	1.66e-05	1.17e-05
1295	AGG|733|ATT	R733I	733	AGG	ATT	R	I	2	2.01e-05	1.1e-05	3.23e-05	2.46e-06	NA	2.35e-05	1e-05	3.28e-05	3.25e-05	1.67e-06	2.04e-05	1.48e-05	1.84e-05	2.11e-05	1.19e-06	1.85e-05
1296	AGG|733|TGG	R733W	733	AGG	TGG	R	W	1	1.75e-05	3.71e-05	3.09e-05	9.05e-06	3e-05	2.18e-05	3.68e-05	2.69e-05	3.84e-05	3.58e-05	1.7e-05	1.2e-05	2.39e-05	1.5e-05	9.8e-06	1.97e-05
1297	AGG|733|CGT	R733B	733	AGG	CGT	R	B	2	1.83e-06	6.69e-07	7.41e-06	1.05e-06	NA	1.53e-06	4.83e-06	2.49e-06	5.74e-07	NA	4.42e-06	9.39e-06	6.42e-06	NA	8.26e-07	7.79e-06
1298	AGG|733|TGC	R733C	733	AGG	TGC	R	C	2	2e-05	4.01e-06	1.02e-05	6.13e-05	1.16e-05	9.02e-06	1.23e-05	1.41e-05	1.47e-06	NA	2.46e-05	1.16e-05	1.02e-05	9.86e-06	NA	1.69e-05
1299	AGG|733|TAA	R733Z	733	AGG	TAA	R	Z	3	2.77e-06	1.23e-05	4.13e-06	NA	NA	4.37e-06	8.9e-07	1.3e-06	8.99e-07	7.16e-06	9.4e-07	3.67e-06	NA	NA	NA	2.17e-06
1300	GAA|734|CAC	E734H	734	GAA	CAC	E	H	2	4.03e-06	NA	5.1e-06	8.23e-07	NA	NA	2.98e-06	3.37e-06	NA	NA	2.05e-06	1.71e-06	5.63e-06	NA	NA	3.33e-06
1301	GAA|734|TTC	E734F	734	GAA	TTC	E	F	3	3.03e-06	6.57e-06	1.08e-05	1.34e-05	7.04e-07	1.32e-05	3.78e-06	1.52e-05	NA	6.95e-06	5.14e-06	6.44e-06	3.74e-06	NA	7.94e-06	9.03e-06
1302	GAA|734|GAT	E734D	734	GAA	GAT	E	D	1	1.03e-05	2.92e-05	3.17e-05	1.48e-05	4.84e-05	2.65e-05	2.51e-05	2.55e-05	1.29e-05	3.34e-05	3.08e-05	2.03e-05	3.42e-05	2.92e-05	2.41e-05	2.41e-05
1303	GAA|734|TGC	E734C	734	GAA	TGC	E	C	3	1.52e-05	1.07e-05	6.86e-06	5.77e-07	NA	3.01e-06	1.58e-06	3.94e-06	6.67e-07	NA	6.57e-06	1.58e-06	2.15e-06	NA	4.22e-06	6.99e-06
1304	GAA|734|GGG	E734G	734	GAA	GGG	E	G	2	NA	2.68e-06	1.73e-06	NA	NA	2.12e-06	6.63e-06	6.9e-07	NA	NA	1e-06	9.05e-07	9.77e-06	NA	NA	2.68e-06
1305	GAA|734|ATT	E734I	734	GAA	ATT	E	I	3	1.64e-06	NA	5.19e-06	1.52e-06	NA	3.71e-06	6.67e-07	2.45e-06	NA	NA	7.74e-06	2.25e-06	1.21e-05	NA	NA	3.01e-06
1306	GAA|734|CTC	E734L	734	GAA	CTC	E	L	3	1.35e-05	6.37e-06	9.84e-06	6.87e-06	6.14e-06	2.08e-05	7.98e-06	2.1e-05	4.11e-06	NA	1.68e-06	1.09e-05	1.13e-05	1.34e-05	NA	1.19e-05
1307	GAA|734|AGT	E734S	734	GAA	AGT	E	S	3	1.46e-05	7.9e-06	9.51e-06	NA	1.33e-06	1.45e-05	2.25e-06	8.16e-06	6.45e-07	1.74e-05	1.57e-05	9.33e-06	1.76e-05	1.64e-05	NA	1.45e-05
1308	GAA|734|TAT	E734Y	734	GAA	TAT	E	Y	2	6.2e-06	1.18e-06	2.7e-06	NA	NA	6.47e-06	2.42e-06	4.4e-06	NA	8.5e-07	1.11e-05	1.24e-05	8.12e-06	NA	NA	5.85e-06
1309	GAA|734|TGA	E734Z	734	GAA	TGA	E	Z	2	2.37e-06	1.54e-05	9.96e-06	2.66e-05	9.73e-06	7.91e-06	1.49e-05	3.77e-06	1.12e-05	3.94e-05	4.46e-06	1.1e-06	7.44e-06	3.63e-05	2.52e-05	6.92e-06
1310	GAA|734|AAG	E734K	734	GAA	AAG	E	K	2	1.89e-06	1.25e-06	7.74e-07	NA	5.51e-06	4.91e-06	1.17e-06	9.96e-07	9.26e-06	6.8e-07	6.12e-06	5.32e-07	4.67e-06	4.09e-06	4.64e-07	3.37e-06
1311	GAA|734|GCC	E734A	734	GAA	GCC	E	A	2	1.14e-06	7.47e-06	5.37e-06	7.19e-06	1.25e-05	3.26e-06	3.16e-06	9.28e-06	3.13e-06	NA	5.99e-07	9.65e-06	5.14e-06	NA	5.6e-05	7.67e-06
1312	GAA|734|AAT	E734N	734	GAA	AAT	E	N	2	2.21e-06	1.27e-06	6.13e-06	NA	NA	4.79e-06	9.87e-06	5.63e-06	1.43e-06	7.21e-07	3.34e-06	8.59e-06	4.74e-06	7.8e-07	4.69e-07	6.71e-06
1313	GAA|734|ACG	E734T	734	GAA	ACG	E	T	3	1.03e-05	3.54e-06	5.1e-06	5.95e-06	2.74e-06	2.47e-06	4.7e-06	4.98e-06	1.45e-05	1.86e-05	3.11e-06	9.7e-06	8.82e-06	1.77e-05	NA	6.46e-06
1314	GAA|734|CAG	E734Q	734	GAA	CAG	E	Q	2	4.53e-06	4.3e-06	6.86e-06	1.72e-05	3.95e-05	7.13e-06	9.81e-06	9.46e-06	3.52e-05	8.71e-06	6.9e-06	1.89e-05	1.09e-05	2.35e-05	2.14e-06	1.33e-05
1315	GAA|734|CGC	E734R	734	GAA	CGC	E	R	3	1.35e-05	3.09e-05	2.21e-05	2.76e-06	NA	4.19e-05	1.16e-05	2.13e-05	1.41e-05	3.52e-05	3.83e-05	1.24e-05	2.15e-05	5.09e-06	1.99e-06	2.01e-05
1316	GAA|734|ATG	E734M	734	GAA	ATG	E	M	3	3.32e-06	1.33e-06	1.23e-06	6.58e-06	NA	2.92e-06	1.31e-06	1.23e-06	5.88e-07	6.51e-06	3.87e-06	7.08e-06	1.19e-06	3.56e-06	8.12e-07	2.44e-06
1317	TTT|735|GCG	F735A	735	TTT	GCG	F	A	3	1.56e-05	1.42e-05	1.73e-05	1.68e-06	5.45e-07	1.42e-05	1.93e-05	1.67e-05	1.12e-05	2.63e-05	1.54e-05	2.08e-05	2.52e-05	4e-06	5.64e-07	1.57e-05
1318	TTT|735|ATG	F735M	735	TTT	ATG	F	M	2	1.05e-05	1.03e-05	2.66e-06	7.44e-07	NA	9.68e-06	9.89e-06	9.93e-06	6.46e-07	NA	9.9e-06	2.5e-06	4.53e-06	3.23e-05	5.04e-05	1.08e-05
1319	TTT|735|GGG	F735G	735	TTT	GGG	F	G	3	3.76e-05	4.74e-05	4.27e-05	0.000101193	0.000175865	2.61e-05	2.71e-05	4.4e-05	0.000135248	0.000142143	3.59e-05	5.93e-05	3.47e-05	0.00010968	0.000125848	4.4e-05
1320	TTT|735|GAT	F735D	735	TTT	GAT	F	D	2	7.71e-07	4.21e-06	1.22e-06	3.61e-05	NA	8.87e-06	9.74e-06	5.74e-06	2.18e-06	2.12e-05	4.57e-07	5.47e-07	5e-06	NA	7.4e-06	3.26e-06
1321	TTT|735|ACC	F735T	735	TTT	ACC	F	T	3	1.79e-05	1.04e-05	1.68e-05	2.72e-05	2.11e-05	1.51e-05	1.17e-05	1.01e-05	NA	9.07e-06	1.16e-05	1.3e-05	1.7e-05	2.34e-05	4.14e-05	1.78e-05
1322	TTT|735|ATA	F735I	735	TTT	ATA	F	I	2	2.05e-05	9.99e-06	1.19e-05	6.31e-05	2.34e-06	2.65e-05	4.26e-05	1.58e-05	1.45e-05	3.26e-05	9.12e-06	1.89e-05	2.94e-05	3.81e-05	2.98e-05	1.75e-05
1323	TTT|735|CAC	F735H	735	TTT	CAC	F	H	3	1.36e-05	4.72e-06	2.02e-05	4.48e-05	8.75e-07	2.74e-05	2.02e-05	2.02e-05	2.57e-05	2.78e-05	4.04e-06	1.98e-05	1.34e-05	7.35e-06	7.85e-06	1.54e-05
1324	TTT|735|TAC	F735Y	735	TTT	TAC	F	Y	2	9.38e-07	8.58e-07	1.09e-05	9.79e-07	1.16e-05	1.09e-05	1.59e-05	5.48e-06	NA	NA	1.05e-06	1.63e-05	6.47e-06	5.51e-06	NA	6.58e-06
1325	TTT|735|AAT	F735N	735	TTT	AAT	F	N	2	8.24e-06	7.02e-06	2.13e-05	7.58e-06	4.31e-05	2.05e-05	2.7e-05	1.51e-05	1.27e-05	7.01e-05	3.78e-05	2.2e-05	1.51e-05	9.74e-05	7e-05	1.8e-05
1326	TTT|735|TGC	F735C	735	TTT	TGC	F	C	2	2.32e-06	7.39e-06	7.2e-06	NA	NA	4.04e-06	1.15e-06	9.22e-06	5.66e-07	4.45e-05	8.35e-06	1.72e-06	NA	NA	7.7e-07	5.49e-06
1327	TTT|735|AAA	F735K	735	TTT	AAA	F	K	3	1.02e-05	7.12e-06	3.35e-06	2.19e-05	1.85e-05	9.24e-06	5.75e-06	5.56e-06	4.41e-06	3.73e-06	7.43e-07	1.43e-06	8.84e-07	2.76e-06	9.2e-07	7.71e-06
1328	TTT|735|CCG	F735P	735	TTT	CCG	F	P	3	1.34e-05	3.9e-05	2.34e-05	5.31e-05	6.26e-05	2.6e-05	4e-05	2e-05	7.89e-05	0.000106349	3.43e-05	4.19e-05	2.85e-05	7.02e-05	0.000125647	2.72e-05
1329	TTT|735|AGG	F735R	735	TTT	AGG	F	R	3	2.67e-05	7.77e-06	1.62e-05	5.94e-05	8.73e-05	1.41e-05	8.79e-06	1.96e-05	7.05e-05	7.62e-05	1.2e-05	2.77e-05	2.83e-05	6.49e-05	5.77e-05	1.83e-05
1330	TTT|735|TAA	F735Z	735	TTT	TAA	F	Z	2	4.79e-06	1.09e-05	4.37e-06	3.61e-05	1.59e-05	3.73e-06	1.35e-05	3.66e-06	1.63e-05	9.2e-06	1.69e-06	1.09e-06	1.41e-05	8.93e-07	7.33e-06	5.65e-06
1331	TTT|735|CTG	F735L	735	TTT	CTG	F	L	2	2.89e-05	2.06e-05	1.63e-05	3.8e-06	NA	2.18e-05	1.85e-05	2.32e-05	3.5e-05	4.51e-06	3.34e-05	5.34e-05	1.55e-05	2.67e-05	1.13e-05	2.51e-05
1332	TTT|735|TGG	F735W	735	TTT	TGG	F	W	2	1.15e-05	1.77e-05	1.18e-05	1.51e-05	0.000147628	1.43e-05	1.01e-05	2.06e-05	9.32e-05	1.25e-05	2.02e-05	9.96e-06	1.34e-05	4.52e-05	2.08e-06	1.98e-05
1333	TTT|735|GAG	F735E	735	TTT	GAG	F	E	3	8.5e-07	2.64e-06	1.08e-05	8.67e-07	3.1e-06	4.29e-06	3.34e-06	7.16e-06	1.4e-05	2.26e-05	7.46e-07	1.5e-06	1.76e-06	1.74e-06	3.88e-05	6.5e-06
1334	TTT|735|GTG	F735V	735	TTT	GTG	F	V	2	2.08e-05	1.58e-05	2.16e-05	3.35e-05	7.74e-06	1.97e-05	2.57e-05	1.86e-05	5.86e-05	6.69e-06	2.85e-05	2.42e-05	3.19e-05	7.54e-05	1.91e-05	2.01e-05
1335	TTT|735|CAG	F735Q	735	TTT	CAG	F	Q	3	4.21e-05	3.99e-05	3.76e-05	1.7e-05	7.06e-05	4.2e-05	4.77e-05	5.61e-05	0.000148892	3.5e-06	5.26e-05	5.39e-05	3.92e-05	7.41e-05	1.76e-05	3.9e-05
1336	TTT|735|AGT	F735S	735	TTT	AGT	F	S	2	2.37e-05	1.32e-05	1.17e-05	2.61e-05	8.39e-07	2.42e-05	4.42e-05	7.29e-06	6.03e-05	6.09e-05	1.17e-05	2.88e-05	2.7e-05	2.38e-05	3.51e-05	1.76e-05
1337	ATG|736|ATA	M736I	736	ATG	ATA	M	I	1	0.00358754	0.00377102	0.00375851	0.00570438	0.00740903	0.00380223	0.00384752	0.00312624	0.00660583	0.00862549	0.00388376	0.00389004	0.00364106	0.00747805	0.00810575	5.93e-05
1338	ATG|736|GCC	M736A	736	ATG	GCC	M	A	3	4.75e-06	6.84e-06	5.71e-06	1.27e-05	NA	6.33e-06	1.08e-05	3.98e-06	1.17e-06	NA	4.54e-06	1.81e-05	2.6e-06	NA	NA	6.67e-06
1339	ATG|736|CCA	M736P	736	ATG	CCA	M	P	3	2.09e-05	1.47e-05	1.39e-05	4.45e-05	3.67e-05	3.23e-05	2.01e-05	2.59e-05	0.000130347	6.76e-05	3.77e-05	2.86e-05	1.34e-05	9.67e-05	7.88e-05	2.29e-05
1340	ATG|736|CAT	M736H	736	ATG	CAT	M	H	3	4.01e-06	1.13e-05	1.17e-05	1.77e-05	NA	1.7e-05	8.58e-06	8.29e-06	1.03e-06	NA	1.23e-06	7.98e-07	NA	1.91e-05	NA	7.15e-06
1341	ATG|736|AAC	M736N	736	ATG	AAC	M	N	2	1.83e-05	1.86e-05	1.33e-05	3.46e-05	2.26e-05	2.09e-05	5.78e-06	3.4e-06	3.09e-06	8.37e-06	2.75e-06	1.55e-05	1.86e-05	5.04e-06	1.24e-05	1.57e-05
1342	ATG|736|TTC	M736F	736	ATG	TTC	M	F	2	1.32e-05	9.38e-06	1.42e-05	NA	7.76e-06	9.43e-06	1.77e-05	NA	NA	1.19e-05	3.98e-06	1.58e-05	1.18e-05	2.9e-06	NA	8.32e-06
1343	ATG|736|ACA	M736T	736	ATG	ACA	M	T	2	2.27e-05	4.16e-06	1.35e-05	1e-06	6.93e-07	2.22e-05	1.93e-05	1.39e-05	1.32e-05	7.4e-07	7.85e-06	1.94e-05	2.91e-05	2.15e-05	5.7e-06	1.97e-05
1344	ATG|736|AGA	M736R	736	ATG	AGA	M	R	2	4.25e-06	7.11e-06	2.83e-06	1.29e-06	1.69e-06	9.8e-06	1.21e-05	6.75e-06	3.44e-06	1.15e-05	1.72e-06	7.49e-06	1.24e-05	2.51e-05	5.59e-07	9.77e-06
1345	ATG|736|TGT	M736C	736	ATG	TGT	M	C	3	7.06e-07	NA	NA	NA	NA	NA	NA	NA	NA	NA	3.73e-06	4.04e-06	NA	NA	NA	9.72e-07
1346	ATG|736|CAG	M736Q	736	ATG	CAG	M	Q	2	NA	NA	NA	NA	NA	9.64e-07	3.65e-06	5.9e-06	2.54e-06	4.25e-06	NA	5.96e-07	2.51e-06	1.8e-06	4.45e-07	2.35e-06
1347	ATG|736|TCG	M736S	736	ATG	TCG	M	S	2	1.67e-05	9.93e-06	1.12e-05	1.44e-05	2.03e-06	9.15e-06	3.54e-05	3.83e-06	6.54e-07	7.34e-06	5.76e-06	1.43e-05	7.99e-06	8.77e-06	NA	1.23e-05
1348	ATG|736|AAA	M736K	736	ATG	AAA	M	K	2	1.47e-05	3.17e-05	3.37e-05	3.39e-05	2.9e-06	3.49e-05	2.36e-05	3.08e-05	3.16e-05	9.54e-06	3.79e-05	4.11e-05	4.66e-05	2.46e-05	2.06e-05	2.94e-05
1349	ATG|736|GTT	M736V	736	ATG	GTT	M	V	2	3.56e-06	2.95e-06	2.87e-06	7.8e-07	NA	2.6e-06	8.25e-06	3.14e-06	NA	NA	6.15e-07	6.8e-07	4.21e-06	8.85e-06	2.52e-06	4.34e-06
1350	ATG|736|GAG	M736E	736	ATG	GAG	M	E	2	1.4e-05	8.74e-06	4.67e-06	5.87e-06	NA	7.19e-06	1.18e-05	4.81e-06	7.94e-07	NA	7.19e-06	2.69e-06	8.83e-06	2.24e-05	NA	7.86e-06
1351	AAT|737|TTC	N737F	737	AAT	TTC	N	F	3	8.54e-06	2.63e-06	8.17e-06	NA	NA	2.94e-06	8.18e-06	4.39e-06	NA	1.17e-05	2.82e-06	2e-05	6.34e-06	NA	NA	4.49e-06
1352	AAT|737|CCA	N737P	737	AAT	CCA	N	P	3	1.11e-05	6.17e-06	2.42e-05	0.00010505	4.66e-05	3.16e-05	1.13e-05	2.93e-05	6.68e-05	7.62e-05	5.15e-06	2.1e-06	3.45e-05	4.85e-05	8.28e-05	2.3e-05
1353	AAT|737|TGG	N737W	737	AAT	TGG	N	W	3	8.62e-06	6.54e-07	6.98e-07	NA	NA	6.25e-07	2.45e-06	7.55e-07	NA	4.48e-06	8.66e-07	1.04e-06	8.96e-07	1.65e-06	1.45e-06	1.5e-06
1354	AAT|737|GAC	N737D	737	AAT	GAC	N	D	2	1.82e-05	2.75e-05	2.15e-05	1.88e-05	2.47e-05	2.84e-05	2.06e-05	2.4e-05	8.12e-06	3.43e-05	2.26e-05	1.63e-05	3.18e-05	9.74e-06	3.53e-05	2.47e-05
1355	AAT|737|CAC	N737H	737	AAT	CAC	N	H	2	3.51e-06	NA	4.22e-06	NA	NA	1.51e-06	1.72e-05	1.17e-05	NA	NA	NA	5.01e-06	7.04e-06	NA	1.36e-06	2.79e-06
1356	AAT|737|CTG	N737L	737	AAT	CTG	N	L	3	6.14e-07	1.15e-05	4.03e-06	NA	3.15e-05	4.7e-06	2.39e-06	3.25e-06	NA	9.59e-06	2.56e-06	9.25e-06	2.06e-06	NA	NA	5.38e-06
1357	AAT|737|ACC	N737T	737	AAT	ACC	N	T	2	5.52e-06	9.65e-06	1.12e-05	2.29e-05	1.48e-05	2.01e-05	2.13e-05	1.22e-05	6.17e-06	3.56e-05	1.64e-05	8.24e-06	1.53e-05	NA	NA	1.43e-05
1358	AAT|737|CGC	N737R	737	AAT	CGC	N	R	3	3.47e-06	1.31e-05	1.21e-05	1.17e-05	1.29e-06	1.8e-06	2.5e-06	2.45e-06	1.22e-05	NA	7.04e-07	5.41e-06	2.4e-06	7.78e-06	NA	7.19e-06
1359	AAT|737|TAC	N737Y	737	AAT	TAC	N	Y	2	5.53e-06	9.65e-06	9.17e-07	NA	NA	1.23e-06	3.48e-06	4.36e-06	5.18e-07	NA	1.21e-06	NA	1.14e-06	NA	NA	1.98e-06
1360	AAT|737|GTT	N737V	737	AAT	GTT	N	V	2	8.98e-07	1.19e-05	7.02e-06	7.12e-07	NA	3.29e-06	5.45e-07	8.75e-06	8.98e-06	3.84e-05	2.65e-06	2.04e-05	1.35e-05	NA	NA	5.78e-06
1361	AAT|737|GGC	N737G	737	AAT	GGC	N	G	3	7.37e-06	1.02e-05	1.62e-05	1.86e-06	1.83e-05	2.01e-05	9.01e-06	4.74e-06	5.77e-06	1.35e-05	9.43e-06	1.77e-05	2.59e-05	3.3e-06	5.49e-07	1.79e-05
1362	AAT|737|CAG	N737Q	737	AAT	CAG	N	Q	2	1.73e-06	5.87e-06	3.61e-06	NA	NA	1.64e-06	NA	1.07e-05	NA	NA	7.94e-06	1.5e-06	5.01e-06	NA	NA	2.02e-06
1363	AAT|737|AAG	N737K	737	AAT	AAG	N	K	1	3.23e-05	4.05e-05	2.35e-05	5.52e-05	8.21e-05	1.79e-05	3.4e-05	2.06e-05	2.12e-05	1.25e-05	3.51e-05	1.52e-05	2.66e-05	1.32e-05	4.22e-05	1.53e-05
1364	AAT|737|GAA	N737E	737	AAT	GAA	N	E	2	1.73e-05	1.93e-05	1.55e-05	1.46e-06	3.3e-05	1.47e-05	2.12e-05	1.17e-05	NA	5.66e-05	2.76e-06	4.77e-05	2.11e-05	5.26e-06	NA	1.56e-05
1365	AAT|737|TGC	N737C	737	AAT	TGC	N	C	3	1.51e-05	6.08e-06	3.58e-06	NA	7.01e-07	9.34e-06	5.58e-07	1.12e-05	6.93e-07	1.55e-05	3.27e-06	1.6e-06	1.12e-05	7.81e-06	3.19e-05	6.1e-06
1366	AAT|737|ATG	N737M	737	AAT	ATG	N	M	2	6.01e-06	3.48e-06	NA	NA	NA	7.48e-06	1.76e-06	8.6e-06	5.66e-06	NA	9.07e-06	6.52e-06	1.46e-06	4.85e-07	NA	4.13e-06
1367	AAT|737|TAA	N737Z	737	AAT	TAA	N	Z	2	4.3e-05	5.46e-05	3.36e-05	0.00016865	0.000132613	5.01e-05	3.71e-05	6.1e-05	0.000171738	0.000190095	4.71e-05	4.08e-05	6.01e-05	0.000131998	0.000231633	5.01e-05
1368	AAT|737|TCC	N737S	737	AAT	TCC	N	S	3	2.01e-05	4.53e-05	1.41e-05	1.43e-05	1.88e-06	2.94e-05	1.91e-05	1.33e-05	1.95e-05	9.82e-07	1.51e-05	3.56e-05	1.31e-05	2.33e-05	NA	2.56e-05
1369	AAT|737|GCC	N737A	737	AAT	GCC	N	A	3	5.86e-07	1.05e-05	4e-06	NA	NA	7.16e-06	1.7e-06	1.64e-06	1.75e-05	NA	8e-06	1.39e-05	3.35e-06	1.18e-06	NA	5.86e-06
1370	TAT|738|GCC	Y738A	738	TAT	GCC	Y	A	3	1.93e-05	2.3e-05	3.54e-06	NA	NA	7.43e-06	1.69e-05	9.24e-06	NA	1.01e-06	1.43e-05	2.04e-05	1.07e-05	1.3e-05	NA	1.48e-05
1371	TAT|738|TTA	Y738L	738	TAT	TTA	Y	L	2	2.39e-05	1.2e-05	2.38e-05	NA	9.05e-07	2.05e-05	1.06e-05	1.55e-05	2.07e-05	4.72e-07	1.4e-05	2.02e-05	2.69e-05	1.44e-05	1.72e-06	1.88e-05
1372	TAT|738|CAA	Y738Q	738	TAT	CAA	Y	Q	2	6.26e-06	3.85e-06	8.54e-06	5.1e-06	0.000161597	2.28e-05	1.29e-05	8.25e-06	7.16e-05	4.34e-05	8.72e-06	2.39e-05	1.2e-05	9.62e-05	6.88e-05	1.21e-05
1373	TAT|738|GAC	Y738D	738	TAT	GAC	Y	D	2	4.47e-05	1.65e-05	2.88e-05	5.3e-05	0.000110944	2.73e-05	3.06e-05	1.05e-05	9.77e-05	0.000186712	1.82e-05	3.72e-05	3.21e-05	7.76e-05	7.84e-06	1.87e-05
1374	TAT|738|TTC	Y738F	738	TAT	TTC	Y	F	2	1.66e-05	1.31e-05	1.36e-05	2.14e-06	NA	2.4e-05	3.58e-06	1.47e-05	1.56e-05	8.11e-06	9.95e-06	2.41e-05	1.07e-05	6.71e-07	NA	2.03e-05
1375	TAT|738|TGG	Y738W	738	TAT	TGG	Y	W	2	1.69e-05	2.06e-05	1.45e-05	5.11e-05	4.09e-06	2.44e-05	1.96e-06	1.46e-05	NA	NA	1.05e-05	1.86e-05	9.59e-06	1.94e-05	1.38e-06	1.43e-05
1376	TAT|738|CAC	Y738H	738	TAT	CAC	Y	H	2	3.32e-06	2.69e-05	7.8e-06	1.57e-05	NA	1.17e-05	1.44e-06	2.93e-06	4.04e-05	1.59e-05	4.37e-06	2.05e-05	9.51e-06	5.99e-06	NA	1.07e-05
1377	TAT|738|AGG	Y738R	738	TAT	AGG	Y	R	3	1.95e-06	6.75e-06	3.35e-06	NA	1.98e-05	3.62e-06	2.38e-06	8.18e-07	1.03e-06	3.19e-05	7.89e-07	NA	1.69e-06	4.14e-05	5.48e-05	5.07e-06
1378	TAT|738|GTT	Y738V	738	TAT	GTT	Y	V	2	3.98e-05	3.85e-05	2.74e-05	2.8e-06	2.25e-05	2.7e-05	1.82e-05	6.79e-06	2.17e-05	3.85e-06	4.22e-06	1.71e-05	1.35e-05	3.75e-05	4.67e-05	1.58e-05
1379	TAT|738|ACT	Y738T	738	TAT	ACT	Y	T	2	5.52e-07	1.17e-06	5.27e-06	5.76e-07	NA	5e-06	1.52e-06	6.56e-07	8.47e-06	NA	NA	1.39e-06	3.22e-06	NA	NA	1.73e-06
1380	TAT|738|ATG	Y738M	738	TAT	ATG	Y	M	3	9.83e-06	2.15e-05	1.21e-05	1.17e-05	NA	1.22e-05	1.98e-05	1.27e-05	2.89e-05	NA	1.37e-05	2.67e-05	7.67e-06	5.62e-06	NA	1.91e-05
1381	TAT|738|ATT	Y738I	738	TAT	ATT	Y	I	2	1.08e-05	7.53e-06	9.07e-06	1.55e-05	1.98e-05	4.78e-06	1e-05	3.91e-06	4.36e-06	1.74e-05	3.91e-06	1.08e-05	3.85e-06	5.76e-06	1.03e-06	6.46e-06
1382	TAT|738|AAG	Y738K	738	TAT	AAG	Y	K	2	8.38e-06	6.49e-06	1.17e-05	5.02e-05	0.000127364	1.71e-05	2.67e-05	1.45e-05	0.000156683	8.31e-05	1.28e-05	2.99e-05	2.14e-05	5.65e-05	7.22e-05	2.13e-05
1383	TAT|738|AAC	Y738N	738	TAT	AAC	Y	N	2	1.49e-05	8.84e-06	6.77e-06	0.00010418	3.61e-05	1.34e-05	8.6e-06	1.08e-05	9.27e-05	4.4e-05	5.6e-06	1.24e-05	6.94e-06	4.2e-05	8.07e-06	1.03e-05
1384	TAT|738|CCG	Y738P	738	TAT	CCG	Y	P	3	8.66e-06	4.79e-06	6.25e-06	8.09e-07	9.81e-06	3.46e-06	5.48e-07	9.47e-06	NA	NA	1.65e-06	6.18e-06	4.88e-06	1.36e-05	1.1e-05	2.17e-06
1385	TAT|738|GGC	Y738G	738	TAT	GGC	Y	G	3	NA	4.82e-07	3.95e-06	NA	NA	NA	5.26e-07	NA	NA	NA	NA	5.21e-07	NA	NA	NA	7.26e-07
1386	TAT|738|TCG	Y738S	738	TAT	TCG	Y	S	2	4.66e-06	6.5e-06	6.64e-06	6.28e-06	2.21e-05	2.84e-05	9.95e-06	5.27e-06	2.25e-05	9e-06	5.73e-07	1.47e-05	1.3e-05	2.03e-05	1.2e-05	8.95e-06
1387	TAT|738|TGA	Y738Z	738	TAT	TGA	Y	Z	2	NA	NA	NA	NA	1.6e-06	NA	1.07e-06	3.75e-06	NA	1.18e-05	NA	NA	1.39e-06	NA	NA	9.69e-07
1388	TAT|738|GAA	Y738E	738	TAT	GAA	Y	E	2	5.55e-05	6.16e-05	3.26e-05	5.64e-05	0.0001	3.83e-05	5.42e-05	3.54e-05	0.000105719	0.00015826	3.35e-05	5.23e-05	4.19e-05	6.34e-05	0.000115281	3.46e-05
1389	TTT|739|TAC	F739Y	739	TTT	TAC	F	Y	2	1.55e-06	1.71e-06	NA	NA	NA	4.73e-06	2.72e-06	8.88e-07	3.47e-06	NA	NA	NA	5.93e-06	NA	2.39e-06	3.61e-06
1390	TTT|739|ATG	F739M	739	TTT	ATG	F	M	2	2.2e-05	4.54e-06	2.28e-05	5.77e-07	3.17e-05	6.13e-06	1.98e-05	7.98e-06	8.45e-07	NA	1.91e-06	2.06e-06	1.58e-05	1.19e-05	NA	9.85e-06
1391	TTT|739|ATC	F739I	739	TTT	ATC	F	I	2	4.4e-05	1.95e-05	1.5e-05	3.35e-05	1.1e-06	8.65e-06	1.16e-05	2.81e-06	3.3e-06	2.73e-06	1.27e-05	1.02e-05	2.38e-05	NA	NA	1.24e-05
1392	TTT|739|CAG	F739Q	739	TTT	CAG	F	Q	3	1.82e-06	8.35e-06	5.05e-06	2.49e-05	NA	7.49e-06	1.58e-06	2.02e-06	7.63e-07	5.1e-07	1.8e-05	6.06e-06	2.34e-05	7.82e-06	NA	9.73e-06
1393	TTT|739|TGC	F739C	739	TTT	TGC	F	C	2	9.94e-06	1.81e-05	1.45e-05	1.76e-05	2.42e-05	3.08e-05	2.37e-06	1.69e-05	5.95e-06	1.41e-06	1.27e-05	1.69e-05	2.32e-05	3.81e-06	4.51e-07	1.99e-05
1394	TTT|739|AAA	F739K	739	TTT	AAA	F	K	3	3.37e-05	5.12e-05	4.71e-05	8.4e-05	7.19e-05	5.26e-05	5.2e-05	3.64e-05	3.52e-05	3.4e-05	4.68e-05	5.96e-05	5.31e-05	9.73e-05	3.61e-05	4.19e-05
1395	TTT|739|GCA	F739A	739	TTT	GCA	F	A	3	1.81e-05	1.17e-05	9.5e-06	5.93e-07	5.4e-07	9.98e-06	1.12e-05	4.91e-06	NA	NA	7.5e-06	1.23e-06	3.69e-06	6.44e-07	NA	9.85e-06
1396	TTT|739|TGG	F739W	739	TTT	TGG	F	W	2	NA	NA	NA	NA	NA	5.45e-07	NA	NA	NA	NA	NA	NA	NA	NA	NA	NA
1397	TTT|739|CTG	F739L	739	TTT	CTG	F	L	2	5.6e-07	7.75e-06	NA	NA	NA	9.02e-07	4.37e-07	NA	NA	NA	5.97e-06	3.4e-06	1.02e-05	3.56e-06	NA	3.45e-06
1398	TTT|739|GAT	F739D	739	TTT	GAT	F	D	2	2.05e-05	6.43e-06	1.14e-05	2.77e-05	6.98e-05	1.56e-05	1.28e-06	1.17e-05	1.2e-05	3.64e-05	2.37e-06	2.73e-05	6.22e-06	5.54e-05	3.96e-05	1.41e-05
1399	TTT|739|CAT	F739H	739	TTT	CAT	F	H	2	1.63e-05	7.06e-06	1.39e-06	NA	NA	9e-07	7.34e-07	6.13e-06	9.74e-06	2.05e-05	5.85e-06	4.18e-06	3.11e-06	NA	NA	8.2e-06
1400	TTT|739|AAT	F739N	739	TTT	AAT	F	N	2	3.17e-06	1.41e-06	3.62e-06	NA	NA	4.5e-06	7.8e-06	1.05e-06	1.01e-06	7.13e-07	3.25e-06	1.01e-06	1.95e-06	NA	NA	5.78e-06
1401	TTT|739|GAA	F739E	739	TTT	GAA	F	E	3	4.55e-05	1.96e-05	2.53e-05	6.42e-05	3.67e-05	2.44e-05	1.53e-05	1.38e-05	7.35e-05	4.07e-05	3.35e-05	1.76e-05	1.39e-05	7.94e-05	1.84e-05	3.12e-05
1402	TTT|739|TGA	F739Z	739	TTT	TGA	F	Z	2	6.11e-07	8.41e-06	3.88e-06	7.44e-07	3.36e-05	1.29e-05	2.54e-05	3.29e-06	1.74e-05	2.27e-05	9.17e-06	6.94e-06	4.72e-06	1.8e-05	8.7e-07	2.24e-06
1403	TTT|739|GGA	F739G	739	TTT	GGA	F	G	3	1.57e-06	1.84e-05	1.5e-05	4.17e-06	4.04e-05	1.71e-05	1.3e-05	1.47e-05	1.79e-05	1.16e-05	5.09e-06	2.11e-05	1.54e-05	7.2e-06	NA	1.77e-05
1404	TTT|739|AGT	F739S	739	TTT	AGT	F	S	2	2.29e-05	4.11e-05	2.03e-05	1.95e-05	4.16e-05	4.05e-05	1.77e-05	1.16e-05	6.48e-06	3.1e-06	3.11e-05	2.09e-05	2.99e-05	1.13e-05	3.4e-05	3.04e-05
1405	TTT|739|CCG	F739P	739	TTT	CCG	F	P	3	1.23e-05	5.66e-06	1.84e-05	3.23e-05	1.44e-05	1.29e-05	3.27e-05	3.64e-06	2.44e-05	3.39e-06	1.03e-05	1.8e-05	2.55e-05	6.14e-05	0.000118855	1.75e-05
1406	CAT|740|TGC	H740C	740	CAT	TGC	H	C	3	2.41e-05	8.66e-06	2.47e-05	5.87e-06	1.37e-05	2.16e-05	1.52e-05	3.05e-06	3.26e-05	NA	9.61e-06	4.08e-05	1.62e-05	2.37e-06	NA	1.76e-05
1407	CAT|740|GTC	H740V	740	CAT	GTC	H	V	3	1.85e-05	9.23e-06	4.95e-06	4.73e-06	NA	1.4e-05	1.15e-05	2.21e-05	NA	2.27e-05	1.67e-05	1.05e-05	2.31e-05	3.28e-06	1.83e-06	1.73e-05
1408	CAT|740|AAG	H740K	740	CAT	AAG	H	K	2	6.13e-06	7.29e-07	4.22e-06	1.12e-05	NA	7.15e-06	NA	NA	NA	NA	5.25e-06	9.65e-06	5.09e-06	NA	1.46e-05	3.62e-06
1409	CAT|740|TGG	H740W	740	CAT	TGG	H	W	3	1.24e-05	9.18e-07	9.8e-06	6.29e-07	3.68e-05	1.09e-05	1.81e-06	1.45e-05	2.88e-05	9.89e-07	1.72e-05	4.57e-06	6.1e-06	4.38e-06	NA	1.32e-05
1410	CAT|740|GAG	H740E	740	CAT	GAG	H	E	2	NA	2.58e-06	2.33e-06	1.85e-06	NA	3.14e-06	NA	NA	NA	NA	6.62e-07	NA	NA	NA	NA	1.21e-06
1411	CAT|740|AGT	H740S	740	CAT	AGT	H	S	2	2.25e-06	2.07e-05	4.54e-06	1.69e-05	1.01e-05	1.15e-05	9.14e-06	3.11e-06	NA	9.89e-06	7.01e-06	1.09e-05	1.5e-05	1.87e-05	2.42e-06	1.23e-05
1412	CAT|740|GGG	H740G	740	CAT	GGG	H	G	3	2.36e-06	3.73e-06	5.17e-06	NA	1.36e-06	2.25e-06	3.81e-06	9.62e-06	7.57e-07	5.31e-06	4.97e-06	1.17e-06	8.21e-06	NA	2.2e-06	5.28e-06
1413	CAT|740|CCA	H740P	740	CAT	CCA	H	P	2	5.19e-06	7.85e-06	1.74e-05	2.81e-05	3.82e-05	1.68e-05	7.55e-07	1.45e-05	7.65e-06	7.79e-05	1.55e-05	1.54e-05	1.15e-05	9.71e-07	2.15e-05	1.3e-05
1414	CAT|740|AAC	H740N	740	CAT	AAC	H	N	2	1.47e-05	2.09e-05	1.45e-05	6.47e-06	9.53e-07	2.35e-05	3.69e-05	6.21e-06	2.51e-06	9.33e-07	1.02e-05	2.38e-05	2.99e-05	6.36e-06	1.59e-05	2.26e-05
1415	CAT|740|ATC	H740I	740	CAT	ATC	H	I	3	2.28e-05	1.39e-05	1.27e-05	2.97e-05	NA	2.76e-05	3.51e-05	1.95e-05	8.48e-07	1.57e-05	2.53e-05	3.08e-05	2.05e-05	4.74e-05	3.14e-05	2.3e-05
1416	CAT|740|ATG	H740M	740	CAT	ATG	H	M	3	3.56e-05	3.22e-05	2.31e-05	NA	7.56e-06	2.2e-05	2.17e-05	2.99e-05	2.74e-05	3.09e-05	1.13e-05	2.05e-05	2.91e-05	1.21e-05	2.34e-06	2.73e-05
1417	CAT|740|TTT	H740F	740	CAT	TTT	H	F	2	1.19e-05	1.96e-05	1.72e-05	8.43e-07	9.51e-07	3.26e-05	1.79e-05	1.39e-05	4.45e-06	9.05e-06	1.83e-05	1.12e-05	2.47e-05	4.82e-06	2.34e-05	2.04e-05
1418	CAT|740|CAG	H740Q	740	CAT	CAG	H	Q	1	1.11e-05	1.19e-05	1.37e-05	1.11e-05	4.34e-05	1.77e-05	9.15e-06	1.7e-05	9.99e-06	1.23e-05	1.19e-05	2.33e-05	9.69e-06	1.35e-05	7.59e-06	6.63e-06
1419	CAT|740|TAC	H740Y	740	CAT	TAC	H	Y	2	5.55e-07	5.69e-07	1.11e-06	NA	NA	9.55e-07	NA	NA	NA	NA	6.59e-07	2.4e-06	5.88e-07	NA	NA	1.54e-06
1420	CAT|740|GAC	H740D	740	CAT	GAC	H	D	2	3.08e-06	2.08e-05	1.55e-05	NA	NA	1.11e-05	2.33e-05	3.08e-06	2.04e-06	NA	2.37e-05	3e-05	1.46e-05	8.15e-06	NA	1.67e-05
1421	CAT|740|CTC	H740L	740	CAT	CTC	H	L	2	1.4e-05	6.5e-06	1.24e-05	5.71e-07	NA	4.09e-06	6.12e-06	5.42e-06	1.8e-05	NA	8.8e-06	1.43e-05	9.99e-06	1.54e-05	4.87e-06	8.18e-06
1422	CAT|740|TAG	H740Z	740	CAT	TAG	H	Z	2	2.63e-05	3.27e-05	1.43e-05	1.97e-05	5.87e-05	3.33e-05	2.87e-05	1.11e-05	8.31e-05	7.53e-05	1.22e-05	1.2e-05	1.85e-05	2.86e-05	2.48e-05	2.41e-05
1423	CAT|740|AGA	H740R	740	CAT	AGA	H	R	3	6.2e-07	3.07e-06	5.01e-06	NA	5.33e-07	5.42e-06	8e-06	5.09e-06	NA	NA	4.97e-06	2.07e-06	6.21e-06	8.58e-06	5.56e-06	6.78e-06
1424	GCT|741|TGG	A741W	741	GCT	TGG	A	W	3	4.45e-06	1.56e-05	2.58e-06	2.96e-05	3.02e-06	3.37e-06	1.15e-05	4.56e-06	5.57e-05	1.06e-05	2.88e-06	8.98e-06	2.89e-06	4.63e-05	2.4e-06	8.71e-06
1425	GCT|741|ACA	A741T	741	GCT	ACA	A	T	2	1.27e-05	7.07e-06	2.19e-05	7.62e-07	7.67e-06	1.52e-05	1.84e-05	2.39e-05	NA	6.74e-06	2.67e-05	1.26e-05	1.91e-05	1.32e-05	2.85e-05	1.9e-05
1426	GCT|741|TGT	A741C	741	GCT	TGT	A	C	2	3.77e-06	5.22e-07	1.64e-06	NA	NA	3.33e-06	1.63e-06	NA	NA	5.72e-07	5.81e-06	2.35e-06	1.97e-06	1.12e-06	5.8e-07	2.53e-06
1427	GCT|741|AAT	A741N	741	GCT	AAT	A	N	2	8.18e-06	4.5e-06	1.84e-05	2.31e-05	2.4e-05	1.04e-05	3.44e-06	4.86e-06	1.93e-05	1.04e-06	1.05e-05	1.76e-05	1.06e-05	2.98e-06	2.86e-06	1.03e-05
1428	GCT|741|ATG	A741M	741	GCT	ATG	A	M	3	2.07e-05	3.97e-06	8.2e-06	2.03e-06	1.88e-06	1.4e-05	1.19e-05	1.36e-05	2.92e-06	1.39e-05	1.15e-05	3.81e-06	7.46e-06	1.16e-05	4.7e-05	1.27e-05
1429	GCT|741|CAT	A741H	741	GCT	CAT	A	H	2	6.91e-06	2.47e-06	NA	NA	NA	NA	NA	NA	NA	NA	NA	7.87e-07	NA	NA	NA	1.35e-06
1430	GCT|741|AGA	A741R	741	GCT	AGA	A	R	3	3.95e-06	1.62e-05	9.17e-06	6.09e-06	2.37e-05	8.24e-06	6.94e-06	9.54e-06	8.89e-06	3.65e-06	6.35e-06	7.95e-06	1.07e-05	4.26e-06	NA	1.19e-05
1431	GCT|741|TTA	A741L	741	GCT	TTA	A	L	3	1.99e-05	1.27e-05	1.88e-05	8.74e-06	NA	2.89e-05	2.45e-05	9.01e-06	2.62e-05	7.44e-06	7.34e-06	1.21e-05	1.56e-05	4.47e-05	NA	1.95e-05
1432	GCT|741|CAG	A741Q	741	GCT	CAG	A	Q	3	1.54e-05	7.42e-06	2.07e-05	2.11e-05	NA	2.2e-05	1.69e-05	1.6e-05	1.67e-05	7.93e-06	8.45e-06	8.94e-06	1.04e-05	6.63e-06	4.62e-07	1.54e-05
1433	GCT|741|TGA	A741Z	741	GCT	TGA	A	Z	3	3.88e-06	1.71e-06	6.95e-07	1.54e-05	2.08e-05	5.82e-06	6.63e-06	3.38e-06	1.33e-05	4.15e-05	1.08e-05	3.61e-06	2.09e-06	8.4e-06	5.31e-05	5.86e-06
1434	GCT|741|GAG	A741E	741	GCT	GAG	A	E	2	5.67e-06	8.14e-07	1.72e-06	NA	4.81e-05	2.35e-06	1.02e-06	6.14e-06	1.48e-05	NA	1.35e-06	7.51e-07	1.07e-05	NA	NA	3.76e-06
1435	GCT|741|GTG	A741V	741	GCT	GTG	A	V	2	1.41e-06	4.4e-06	3.77e-06	NA	NA	5.06e-07	NA	NA	1.54e-06	NA	6.8e-07	NA	1.06e-06	NA	NA	1.44e-06
1436	GCT|741|CCA	A741P	741	GCT	CCA	A	P	2	5.92e-05	1.69e-05	2.64e-05	0.000106573	8.34e-05	2.71e-05	1.72e-05	2e-05	2.22e-05	6.31e-05	2.84e-05	4.41e-05	4.44e-05	4.02e-05	3.41e-05	2.37e-05
1437	GCT|741|TAC	A741Y	741	GCT	TAC	A	Y	3	5.71e-07	1.06e-06	3.06e-06	3.13e-05	NA	NA	4.38e-06	2.51e-06	NA	7.67e-06	4.04e-06	3.25e-06	6.33e-06	8.15e-06	9.2e-06	3.13e-06
1438	GCT|741|TCC	A741S	741	GCT	TCC	A	S	2	3.89e-05	2.27e-05	2.63e-05	7.49e-07	0.000100809	2.37e-05	9.52e-06	5.89e-06	1.8e-06	1.33e-05	1.5e-05	2.92e-05	1.75e-05	4.89e-06	3.32e-05	1.72e-05
1439	GCT|741|AAA	A741K	741	GCT	AAA	A	K	3	1.61e-05	2.3e-05	1.27e-05	1.28e-05	3.54e-06	9.31e-06	1.31e-05	1.46e-05	2.89e-06	1.48e-06	3.08e-05	7.75e-06	1.75e-05	1.9e-05	1.94e-06	1.51e-05
1440	GCT|741|ATT	A741I	741	GCT	ATT	A	I	2	5.65e-07	NA	3.47e-06	NA	NA	1.16e-06	1.66e-06	2.69e-06	NA	2.43e-06	9.98e-07	2.81e-06	3.11e-06	NA	NA	1.96e-06
1441	GCT|741|GAC	A741D	741	GCT	GAC	A	D	2	1.99e-05	1.58e-05	2.28e-05	7.09e-06	4.61e-06	1.95e-05	2.8e-05	1.2e-05	1.18e-06	NA	1.04e-05	6.14e-06	2.26e-05	1.56e-05	9.17e-06	1.76e-05
1442	TTG|742|CGA	L742R	742	TTG	CGA	L	R	3	1.33e-05	7.69e-06	3.54e-05	5.54e-05	4.57e-05	1.93e-05	8.55e-06	9.07e-06	4.85e-05	0.000140171	8.15e-06	3.39e-05	2.06e-05	6.18e-05	5.71e-05	2.37e-05
1443	TTG|742|ACT	L742T	742	TTG	ACT	L	T	3	3.14e-05	2.96e-05	1.94e-05	2.69e-05	NA	1.7e-05	1.34e-05	6.46e-06	1.44e-05	NA	1.03e-05	2.25e-05	1.95e-06	6.39e-06	6.08e-05	2.13e-05
1444	TTG|742|GCT	L742A	742	TTG	GCT	L	A	3	1.95e-05	4.2e-05	4.03e-05	4.39e-06	9.28e-07	4.5e-05	3.87e-05	3.35e-05	3.52e-05	4.14e-05	3.45e-05	3.04e-05	4.61e-05	1.92e-05	1.61e-05	4.01e-05
1445	TTG|742|GAA	L742E	742	TTG	GAA	L	E	3	1.15e-06	2.29e-05	9.98e-06	1.74e-05	1.74e-05	4.61e-06	1.02e-05	5.22e-06	1.03e-05	2.26e-05	4.68e-06	1.02e-05	3.9e-06	4.22e-05	8.06e-05	9.99e-06
1446	TTG|742|TAA	L742Z	742	TTG	TAA	L	Z	2	1.77e-05	1.21e-05	1.59e-05	2.63e-05	2.41e-05	2.2e-05	1.56e-05	1.51e-05	2.28e-05	0.000120855	1.21e-05	2.46e-05	2.21e-05	5.14e-05	5.69e-05	2.31e-05
1447	TTG|742|TGG	L742W	742	TTG	TGG	L	W	1	1.66e-05	2.86e-05	2.14e-05	2.19e-05	9.52e-05	9.38e-06	1.47e-05	1.92e-05	3.09e-05	7.92e-05	8.07e-06	2.52e-05	2.24e-05	4.24e-05	0.00010761	7.83e-06
1448	TTG|742|TAC	L742Y	742	TTG	TAC	L	Y	2	2.66e-05	4.45e-05	3.76e-05	2.91e-05	0.000131059	4.23e-05	4.18e-05	1.2e-05	9.87e-05	0.00017718	4.12e-05	1.02e-05	6.49e-05	8.59e-05	9.91e-05	2.88e-05
1449	TTG|742|ATA	L742I	742	TTG	ATA	L	I	2	2.79e-05	4.5e-06	2.11e-06	NA	NA	4.01e-06	1.59e-05	9.43e-06	NA	7.6e-06	1.5e-05	1.27e-05	7.65e-07	1.36e-05	1.63e-06	7.44e-06
1450	TTG|742|AAC	L742N	742	TTG	AAC	L	N	3	2.3e-05	2.61e-05	1.77e-05	0.000115457	8.4e-05	1.43e-05	1.53e-05	1.9e-05	0.000103459	1.38e-05	2.38e-05	2.77e-05	1.85e-05	2.87e-05	1.68e-05	2e-05
1451	TTG|742|TCT	L742S	742	TTG	TCT	L	S	2	3.66e-05	1.78e-05	2.72e-05	1.99e-05	0.000128517	4.87e-05	4.75e-05	2.84e-05	8.69e-05	6.88e-05	3.63e-05	6.73e-05	5.7e-05	5.73e-05	4.83e-05	4.42e-05
1452	TTG|742|TTC	L742F	742	TTG	TTC	L	F	1	4.86e-05	6.37e-05	5.87e-05	0.000119614	0.000177299	5.34e-05	4.78e-05	4.22e-05	6.14e-05	0.000249751	6.31e-05	6.48e-05	6.94e-05	0.000106571	0.000117522	1.59e-05
1453	TTG|742|CAG	L742Q	742	TTG	CAG	L	Q	2	5.23e-06	2.08e-05	9.49e-06	2.83e-05	1.72e-05	1.72e-05	5.18e-06	1.59e-05	1.43e-05	3.79e-05	1.73e-05	2.16e-05	1.89e-05	1.12e-06	7.52e-06	1.78e-05
1454	TTG|742|CAT	L742H	742	TTG	CAT	L	H	3	1.51e-05	1.67e-05	1.28e-05	1.93e-05	4.01e-05	6.08e-06	4.07e-06	3.16e-06	0.000105477	7.88e-05	1.02e-06	2.06e-05	6.68e-06	1.15e-05	2.9e-06	1.2e-05
1455	TTG|742|ATG	L742M	742	TTG	ATG	L	M	1	3.96e-05	3.38e-05	3.92e-05	2.87e-05	1.61e-05	4.11e-05	4.57e-05	6.17e-05	3.76e-05	6.19e-05	4.08e-05	4.1e-05	4.95e-05	4.67e-05	2.83e-05	2.9e-05
1456	TTG|742|CTA	L742B	742	TTG	CTA	L	B	2	1.8e-05	8.67e-06	7.79e-06	5.4e-07	NA	1.32e-05	5.45e-06	1.06e-05	4.49e-06	2.18e-05	5.71e-06	3.79e-05	1.57e-05	5.12e-06	8e-07	1.86e-05
1457	TTG|742|CTC	L742B	742	TTG	CTC	L	B	2	9.37e-07	1.03e-05	1.91e-05	6.75e-07	NA	1.52e-05	8.75e-07	1.1e-05	1.35e-06	NA	4.28e-06	1.73e-05	1.47e-05	1.92e-05	1.13e-06	1.45e-05
1458	TTG|742|GGC	L742G	742	TTG	GGC	L	G	3	3.62e-05	2.88e-06	1.3e-05	7.08e-06	7.22e-06	2.96e-05	1.76e-05	1.34e-05	1.45e-05	8.74e-07	1.18e-05	1.1e-05	8.28e-06	2.12e-05	2.32e-06	1.23e-05
1459	TTG|742|GAT	L742D	742	TTG	GAT	L	D	3	1.08e-05	2.27e-05	2.08e-05	8.15e-06	1.28e-05	2.28e-05	8.68e-06	2.03e-05	1.79e-05	6.56e-05	2.29e-05	4.4e-05	1.75e-05	2.9e-05	0.000136869	2.05e-05
1460	TTG|742|CTT	L742B	742	TTG	CTT	L	B	2	2.91e-06	1.65e-05	5.54e-06	NA	NA	1.43e-05	7.41e-07	3.74e-06	7.95e-07	5.76e-06	9.5e-06	8.32e-06	7.76e-06	4.61e-06	2.13e-05	1.21e-05
1461	TTG|742|CCA	L742P	742	TTG	CCA	L	P	3	7.33e-06	1.27e-05	1.26e-05	8.84e-06	1.94e-05	3.62e-06	7.22e-06	1.1e-05	3e-05	3.39e-05	6.84e-06	4.9e-06	8.94e-06	3.5e-05	4.7e-05	1.26e-05
1462	TTG|742|AAA	L742K	742	TTG	AAA	L	K	3	1.06e-05	1.08e-05	2.98e-06	1.64e-05	9.84e-06	2.96e-06	1.38e-05	8.01e-07	2.83e-05	2.7e-05	9.55e-06	1.53e-05	9.74e-06	1.04e-05	1.08e-05	5.71e-06
1463	TTG|742|TGC	L742C	742	TTG	TGC	L	C	2	1.45e-05	6.19e-06	3.03e-05	NA	NA	9.4e-06	1.9e-06	1.75e-05	2.95e-05	3.05e-05	2.83e-05	3.33e-05	2.15e-05	2.17e-05	4.57e-06	1.8e-05
1464	TTG|742|GTT	L742V	742	TTG	GTT	L	V	2	4.56e-06	2.35e-06	4.96e-06	1.87e-05	NA	1.83e-06	NA	8.2e-06	NA	NA	4.98e-06	5.97e-06	2.43e-06	1.03e-05	NA	3.43e-06
1465	GAG|743|CAA	E743Q	743	GAG	CAA	E	Q	2	1.72e-05	4.27e-05	1.68e-05	1.16e-05	1.29e-05	2.77e-05	9.4e-06	8.85e-06	3.88e-05	1.47e-05	1.77e-05	4.47e-05	2.84e-05	3.14e-05	1.83e-05	3.13e-05
1466	GAG|743|CTG	E743L	743	GAG	CTG	E	L	2	3.12e-05	1.52e-05	2.46e-05	3.55e-05	2.71e-05	3.81e-05	2.43e-05	7.23e-06	0.000106801	9.62e-05	2.42e-05	2.31e-05	1.47e-05	4e-05	7.04e-05	2.8e-05
1467	GAG|743|TGC	E743C	743	GAG	TGC	E	C	3	3.94e-05	4.33e-05	2.09e-05	3.4e-05	1.39e-05	3.79e-05	2.01e-05	3.74e-05	7.78e-05	1.67e-05	3.26e-05	2.53e-05	4.25e-05	3.51e-05	4.45e-06	3.03e-05
1468	GAG|743|TAC	E743Y	743	GAG	TAC	E	Y	2	7.62e-06	1.67e-05	8.51e-06	3.48e-05	9.66e-05	1.13e-05	7.69e-06	1.52e-05	3.56e-06	2.62e-05	8.23e-06	1.16e-05	6.11e-06	3.45e-05	7.21e-05	1.24e-05
1469	GAG|743|CGG	E743R	743	GAG	CGG	E	R	2	5.4e-05	3.46e-05	2e-05	6.33e-05	9.91e-05	2.92e-05	4.24e-05	2.32e-05	0.00015492	4.21e-05	2.85e-05	4.65e-05	3.14e-05	0.000104888	0.000146457	3.01e-05
1470	GAG|743|ATT	E743I	743	GAG	ATT	E	I	3	4.36e-05	3.78e-05	2.56e-05	2.91e-05	6.26e-05	3.01e-05	3.89e-05	2.47e-05	6.7e-05	0.000124269	2.89e-05	3.58e-05	2.33e-05	7.18e-05	0.000205393	3.06e-05
1471	GAG|743|GCT	E743A	743	GAG	GCT	E	A	2	3.97e-05	2.62e-05	5.04e-05	1.23e-05	7.57e-06	4.75e-05	4.65e-05	2.88e-05	1.96e-06	1.73e-05	3.92e-05	2.83e-05	3.29e-05	1.53e-05	2.52e-05	4.24e-05
1472	GAG|743|ATG	E743M	743	GAG	ATG	E	M	2	2.19e-05	1.91e-05	2.05e-05	2.83e-05	7.01e-05	2.67e-05	1.03e-05	1.56e-05	0.000105197	2.9e-05	9.06e-06	2.27e-05	2e-05	4.2e-05	2.58e-05	1.73e-05
1473	GAG|743|TTT	E743F	743	GAG	TTT	E	F	3	2.42e-05	3.58e-05	3.49e-05	6.08e-05	6.68e-05	3.23e-05	3.35e-05	2.15e-05	0.000156207	0.000167486	4.06e-05	2.36e-05	4.49e-05	0.000119024	0.000242598	3.12e-05
1474	GAG|743|AAC	E743N	743	GAG	AAC	E	N	2	5.24e-05	7.46e-05	4.84e-05	0.000219354	7.28e-05	7.43e-05	1.93e-05	5.51e-05	0.000111107	0.000131904	7.15e-05	0.000110886	5.35e-05	0.000148796	6.38e-05	7.16e-05
1475	GAG|743|AGT	E743S	743	GAG	AGT	E	S	3	3.97e-05	2.64e-05	3.82e-05	2.75e-06	2.4e-06	4.04e-05	2.55e-05	1.93e-05	2.5e-06	1.16e-05	1.83e-05	4.99e-05	3.25e-05	3.45e-06	1.59e-06	3.2e-05
1476	GAG|743|TGG	E743W	743	GAG	TGG	E	W	2	2.39e-05	3.39e-05	2.03e-05	5.99e-05	0.0001	3.9e-05	2.59e-05	2.53e-05	0.000125685	0.000155462	4.19e-05	3.29e-05	4.26e-05	6.06e-05	5.28e-05	3.26e-05
1477	GAG|743|AAA	E743K	743	GAG	AAA	E	K	2	0.000348219	0.00024379	0.000276761	0.000654322	0.000894304	0.000361755	0.00028689	0.000202633	0.000538879	0.000931019	0.000187965	0.000353833	0.000355934	0.000908295	0.000877041	3.87e-05
1478	GAG|743|GGC	E743G	743	GAG	GGC	E	G	2	2.25e-05	1.34e-05	3.37e-05	4.2e-05	NA	2.67e-05	8.95e-06	1.48e-05	7.89e-06	1.83e-05	1.25e-05	2.33e-05	2.8e-05	9.12e-06	4.68e-05	2.74e-05
1479	GAG|743|ACT	E743T	743	GAG	ACT	E	T	3	6.5e-05	3.5e-05	3.72e-05	5.37e-05	1.02e-06	4.49e-05	4.65e-05	3.8e-05	0.000116608	6.62e-05	2.91e-05	3.71e-05	4.1e-05	5.21e-05	3.82e-06	4.01e-05
1480	GAG|743|TAA	E743Z	743	GAG	TAA	E	Z	2	6.41e-06	3.05e-05	1.32e-05	3.53e-06	1.64e-05	1.59e-05	1.91e-05	1.14e-05	9.74e-05	7.3e-05	1.44e-05	1.1e-05	1.82e-05	1.64e-05	3.12e-05	1.24e-05
1481	GAG|743|CCC	E743P	743	GAG	CCC	E	P	3	5.76e-05	5.3e-05	6.23e-05	9.7e-05	0.000335521	4.34e-05	4.67e-05	1.63e-05	0.000131923	0.000192109	1.52e-05	6.98e-05	7.29e-05	0.000142866	0.000269271	5.34e-05
1482	GAG|743|GAT	E743D	743	GAG	GAT	E	D	1	0.000440997	0.000882791	0.000768344	0.000305203	0.000194047	0.000307292	0.000950953	0.000746121	0.000231883	0.000865467	0.000801035	0.000151769	0.000219827	0.000380412	0.000857424	0.000411677
1483	GAG|743|CAC	E743H	743	GAG	CAC	E	H	2	5.41e-06	4.36e-06	1.07e-05	4.89e-05	1.5e-05	1.59e-05	5.27e-06	8.81e-06	4.55e-05	1.85e-05	1.5e-05	3.2e-05	2.81e-05	4.5e-05	4.34e-05	1.96e-05
1484	GAG|743|GTC	E743V	743	GAG	GTC	E	V	2	2.05e-05	1.87e-05	2.35e-05	7.52e-05	0.000138936	3.02e-05	2.2e-05	1.9e-05	5.38e-05	0.000131924	2.56e-05	4.04e-05	2.44e-05	7.99e-05	0.000137796	2.89e-05
1485	ATT|744|GAA	I744E	744	ATT	GAA	I	E	3	1.63e-05	3.52e-06	2.65e-05	5.02e-05	1.94e-06	2.08e-05	1.49e-05	1.75e-05	4.32e-05	1.09e-05	1.32e-05	1.53e-05	6.83e-06	2.84e-05	5.84e-07	1.85e-05
1486	ATT|744|GCC	I744A	744	ATT	GCC	I	A	3	1.14e-06	4.95e-06	NA	NA	NA	6e-06	4.34e-07	9.69e-07	NA	2.13e-06	4.36e-07	5.57e-06	1.85e-06	NA	NA	4.09e-06
1487	ATT|744|GTC	I744V	744	ATT	GTC	I	V	2	1.32e-05	1.88e-05	1.33e-05	8.39e-07	3.87e-06	1.55e-05	1.24e-05	2.45e-05	2.65e-05	4.36e-06	1.91e-05	1.99e-05	1.43e-05	NA	5.16e-07	2.21e-05
1488	ATT|744|CGA	I744R	744	ATT	CGA	I	R	3	2.49e-05	3.32e-06	9.93e-06	2.01e-05	4.96e-06	1.22e-05	8.16e-07	2.5e-06	3.09e-05	NA	1.12e-05	1.06e-05	1.96e-06	1.55e-05	9.38e-06	9.88e-06
1489	ATT|744|ACA	I744T	744	ATT	ACA	I	T	2	2.54e-06	6.98e-07	1.04e-05	7.05e-07	2.09e-06	4.38e-06	7.56e-07	1.07e-06	1.74e-05	8.27e-07	2.14e-06	5.99e-07	NA	4.94e-07	4.63e-07	3.6e-06
1490	ATT|744|TAC	I744Y	744	ATT	TAC	I	Y	3	8.81e-06	9.24e-06	4.39e-05	5.59e-07	5.36e-06	3.29e-05	1.4e-05	2.27e-05	5.01e-06	4.07e-05	1.4e-05	1.62e-05	1.74e-05	1.08e-05	5.58e-07	3.24e-05
1491	ATT|744|CAG	I744Q	744	ATT	CAG	I	Q	3	1.48e-05	1.38e-05	1.85e-05	3.16e-05	1.63e-06	1.97e-05	2.5e-05	6.56e-06	3.01e-06	1.29e-05	1.13e-05	7.8e-06	2.84e-05	1.46e-06	3.36e-06	2.59e-05
1492	ATT|744|CCT	I744P	744	ATT	CCT	I	P	2	5.04e-05	4.27e-05	4.11e-05	7.91e-05	0.000116046	5.61e-05	3.76e-05	3.88e-05	9.89e-05	3.81e-05	4.3e-05	8.81e-05	6.87e-05	0.000143931	0.000131567	5.78e-05
1493	ATT|744|CAC	I744H	744	ATT	CAC	I	H	3	2.52e-06	4.59e-07	4.86e-06	1.02e-05	NA	4.75e-06	4.16e-06	NA	NA	NA	5.9e-06	2.42e-06	9.96e-06	NA	NA	5.79e-06
1494	ATT|744|AAC	I744N	744	ATT	AAC	I	N	2	3.5e-06	6.35e-06	4.1e-06	1.79e-06	3.27e-06	7.66e-06	1.85e-05	6.33e-06	6.4e-07	1.01e-05	7.74e-07	1.3e-05	2.72e-06	NA	1.13e-05	1.25e-05
1495	ATT|744|TGA	I744Z	744	ATT	TGA	I	Z	3	1.25e-05	1.47e-05	1.98e-05	0.000118563	0.000131657	5.24e-05	5.55e-05	1.68e-05	0.000112099	0.000105344	9.19e-06	6.26e-05	3.62e-05	7.94e-05	0.000216218	3.68e-05
1496	ATT|744|ATG	I744M	744	ATT	ATG	I	M	1	6.84e-05	4.86e-05	4.19e-05	1.02e-05	3.88e-06	5.29e-05	3.71e-05	4.83e-05	6.66e-06	5.21e-06	3.54e-05	4.2e-05	6.01e-05	3.09e-05	7.97e-06	3.71e-05
1497	ATT|744|CTG	I744L	744	ATT	CTG	I	L	2	NA	2.2e-06	2.92e-06	NA	NA	NA	4.03e-06	1.16e-06	NA	2.07e-05	NA	7.99e-06	9.96e-06	4.87e-07	NA	2.6e-06
1498	ATT|744|TGG	I744W	744	ATT	TGG	I	W	3	1.02e-05	1.42e-05	4.37e-06	2.95e-05	2.55e-06	3.49e-05	1.61e-05	2.86e-05	2.31e-05	2.64e-06	1.59e-05	9.18e-06	2.79e-05	2.94e-05	7.82e-06	2.14e-05
1499	ATT|744|TTC	I744F	744	ATT	TTC	I	F	2	3.59e-06	1.11e-05	5.8e-06	2.02e-06	NA	1.44e-05	9.52e-06	3.33e-05	2.28e-05	5.72e-06	1.3e-05	1.35e-05	1.65e-05	1.4e-05	2.39e-05	1.21e-05
1500	ATT|744|TGC	I744C	744	ATT	TGC	I	C	3	8.19e-06	2.33e-05	2.13e-06	3.43e-05	1.36e-05	8.85e-06	7.02e-06	5.83e-07	1.37e-05	NA	1.77e-05	1.46e-05	1.76e-05	6.12e-07	4.5e-07	1.14e-05
1501	ATT|744|AAG	I744K	744	ATT	AAG	I	K	2	2.75e-06	6.58e-06	1.04e-06	1.55e-06	NA	1.2e-05	1.06e-05	1.74e-06	NA	NA	3.82e-06	1.16e-05	8.58e-06	NA	NA	6.65e-06
1502	ATT|744|GGC	I744G	744	ATT	GGC	I	G	3	1.69e-05	3.26e-06	5.34e-06	1.49e-06	7.75e-07	1.05e-05	5.14e-06	8.2e-07	NA	8.13e-06	1.86e-05	1.61e-05	4.66e-06	6.71e-07	7.42e-07	1.12e-05
1503	ATT|744|TCG	I744S	744	ATT	TCG	I	S	3	1.34e-05	3.04e-05	2.61e-05	1.06e-06	NA	3.52e-05	2.62e-05	5.5e-05	5.13e-06	6.28e-07	3.01e-05	3.26e-05	4.08e-05	3.07e-05	NA	3.72e-05
1504	ATT|744|GAC	I744D	744	ATT	GAC	I	D	3	3.67e-05	1.85e-05	9.18e-06	4.1e-06	NA	1.97e-05	1.77e-05	1.01e-05	9.8e-06	5.82e-07	2.18e-05	1.18e-05	2.19e-05	6.5e-07	2.4e-05	2e-05
1505	GGA|745|AAG	G745K	745	GGA	AAG	G	K	3	7.5e-07	8.16e-07	4.3e-07	7.26e-07	NA	1.08e-05	6.52e-07	2.52e-06	7.32e-07	9.57e-07	6.79e-07	1.01e-05	8e-06	2.98e-05	NA	5.26e-06
1506	GGA|745|GAC	G745D	745	GGA	GAC	G	D	2	1.08e-05	4.54e-06	4.44e-06	1.3e-05	1.72e-06	1.38e-05	1.94e-05	5.48e-06	1.1e-05	1.26e-05	6.63e-06	4.03e-06	1.91e-05	3.41e-05	2.99e-06	1.27e-05
1507	GGA|745|GAG	G745E	745	GGA	GAG	G	E	2	2.1e-05	1.37e-05	7.95e-06	1.55e-05	2.14e-05	1.92e-05	1.09e-05	1.31e-05	5.22e-05	7.78e-06	1.33e-05	1.89e-05	2e-05	1.59e-05	6.2e-05	1.58e-05
1508	GGA|745|GCT	G745A	745	GGA	GCT	G	A	2	2.45e-05	2.99e-05	3.31e-05	2.24e-05	0.00015884	2.9e-05	4.45e-05	1.92e-05	6.75e-05	0.000140762	3.78e-05	2.42e-05	2.78e-05	9.41e-05	0.000157384	2.76e-05
1509	GGA|745|ATT	G745I	745	GGA	ATT	G	I	3	6.01e-07	1.59e-05	1.46e-05	3.34e-06	2.6e-06	1.64e-05	2.49e-06	1.25e-05	8.36e-07	3.15e-06	1.1e-05	1.22e-05	1.06e-05	3.16e-05	9.48e-06	1.28e-05
1510	GGA|745|ACG	G745T	745	GGA	ACG	G	T	3	NA	7.27e-06	NA	NA	NA	1.55e-06	8.05e-06	NA	5.7e-07	NA	NA	NA	1.98e-06	4.5e-06	6.36e-07	1.49e-06
1511	GGA|745|CAG	G745Q	745	GGA	CAG	G	Q	3	1.07e-05	3.84e-06	5.3e-07	NA	NA	3.81e-06	NA	NA	NA	NA	NA	2.02e-06	6.48e-06	9.96e-06	NA	5.7e-06
1512	GGA|745|TAA	G745Z	745	GGA	TAA	G	Z	2	1.75e-05	2.66e-05	1.17e-05	5.18e-05	7.45e-05	2.83e-05	1.93e-05	8.76e-06	3.66e-05	0.000111746	8.04e-06	1.1e-05	1.58e-05	0.000102314	0.000138225	1.85e-05
1513	GGA|745|GTG	G745V	745	GGA	GTG	G	V	2	1.89e-06	6.69e-06	9.02e-06	1.44e-05	2.39e-06	7.57e-06	2.6e-06	5.37e-06	NA	1.19e-05	5.51e-07	1.09e-06	1.06e-06	9.33e-06	4.43e-07	3.41e-06
1514	GGA|745|CGG	G745R	745	GGA	CGG	G	R	2	NA	NA	1.85e-06	NA	NA	NA	1.79e-06	NA	NA	NA	NA	NA	8.02e-07	NA	NA	1.26e-06
1515	GGA|745|TGG	G745W	745	GGA	TGG	G	W	2	1.79e-06	NA	2.87e-06	NA	NA	NA	4.91e-06	5.87e-07	4.88e-07	NA	2.15e-06	NA	NA	NA	1.1e-05	1.14e-06
1516	GGA|745|ATG	G745M	745	GGA	ATG	G	M	3	3.89e-05	1.94e-05	3.14e-05	6.54e-05	2.52e-05	1.5e-05	6.09e-05	9.06e-06	5.29e-05	3.68e-05	2.01e-05	1.15e-05	1.37e-05	3.28e-05	3.27e-05	1.91e-05
1517	TAT|746|TGG	Y746W	746	TAT	TGG	Y	W	2	6.2e-06	1.69e-05	1.47e-05	1.77e-05	3.35e-06	8.41e-06	2.2e-05	7.71e-06	1.64e-05	3.9e-05	1.34e-05	1.32e-05	1.28e-05	2.17e-05	3.66e-05	9.34e-06
1518	TAT|746|GGC	Y746G	746	TAT	GGC	Y	G	3	6.6e-07	4.3e-06	NA	6.53e-07	1.07e-05	8.03e-06	1.63e-06	3.75e-06	1.15e-05	1.29e-05	1.44e-06	3.86e-06	9.16e-07	4.48e-07	3.83e-06	5.29e-06
1519	TAT|746|AAG	Y746K	746	TAT	AAG	Y	K	2	3.83e-06	1.58e-05	8.35e-06	9.92e-05	5.45e-06	7.55e-06	3.87e-06	6.71e-06	1.15e-05	4.35e-05	4.2e-06	1.55e-06	2.31e-06	5.36e-05	4.95e-06	7.78e-06
1520	TAT|746|ACA	Y746T	746	TAT	ACA	Y	T	3	4.53e-05	1.63e-05	1.76e-05	1.31e-05	3.99e-05	1.49e-05	2.31e-05	2.47e-05	1.85e-05	4.99e-05	4.71e-06	2.76e-05	1.74e-05	6.89e-05	1.71e-05	1.83e-05
1521	TAT|746|GAC	Y746D	746	TAT	GAC	Y	D	2	2.75e-05	1.96e-05	2.6e-05	3.56e-05	0.000115924	3.1e-05	3.87e-05	2.74e-05	5.31e-05	0.000181924	3.13e-05	2.82e-05	3.44e-05	9.72e-05	9.97e-05	2.8e-05
1522	TAT|746|TCA	Y746S	746	TAT	TCA	Y	S	2	1.03e-05	1.1e-05	3.74e-06	1.02e-05	7.89e-07	2.29e-06	1.02e-05	5.35e-06	3.67e-06	3.94e-05	5.46e-06	4.29e-06	1.99e-05	4.37e-06	1.87e-05	6.59e-06
1523	TAT|746|CCA	Y746P	746	TAT	CCA	Y	P	3	1.69e-05	3.03e-06	7.73e-06	2.44e-05	4.57e-06	3.72e-06	3.19e-06	2.86e-06	5.17e-05	9.06e-06	6.75e-07	1e-05	2.13e-05	1.74e-05	4.9e-05	1.03e-05
1524	TAT|746|AAC	Y746N	746	TAT	AAC	Y	N	2	3.9e-05	2.23e-05	2.61e-05	9.56e-05	0.000179224	2.91e-05	1.46e-05	2.97e-05	5.64e-05	0.000116282	4.18e-05	3.28e-05	3.81e-05	6.38e-05	8.39e-05	3.41e-05
1525	TAT|746|GTG	Y746V	746	TAT	GTG	Y	V	3	3.52e-05	1.49e-05	1.76e-05	6.11e-05	6.32e-05	1.62e-05	9.59e-06	2.16e-05	6.43e-05	0.000109971	1.55e-05	5.04e-05	2.4e-05	4.36e-05	6.52e-05	2.45e-05
1526	TAT|746|ATG	Y746M	746	TAT	ATG	Y	M	3	1.53e-05	8.37e-06	2.67e-06	NA	NA	1.04e-05	3.61e-06	5.64e-06	NA	4.37e-06	1.08e-05	NA	1.04e-06	NA	5.31e-05	2.92e-06
1527	TAT|746|GCT	Y746A	746	TAT	GCT	Y	A	2	2.22e-05	1.4e-06	1.82e-05	2e-05	0.000170356	5.26e-06	3.61e-06	7.4e-06	1.17e-06	1.49e-05	1.54e-05	6.22e-06	1.2e-05	3.92e-05	4.41e-05	1e-05
1528	TAT|746|TGA	Y746Z	746	TAT	TGA	Y	Z	2	1.53e-06	1.53e-05	1.84e-05	6.32e-06	1.8e-06	9.76e-06	1.62e-06	1.88e-06	5.55e-07	1.4e-05	5.83e-06	1.93e-05	6.84e-06	3.15e-05	9.06e-05	8.09e-06
1529	TAT|746|GAG	Y746E	746	TAT	GAG	Y	E	2	6.99e-05	2.18e-05	1.8e-05	5.3e-05	0.00010192	2.52e-05	2.74e-05	1.36e-05	5.76e-05	0.000106882	1.52e-05	1.3e-05	2.2e-05	4.98e-05	4.99e-05	2.53e-05
1530	TAT|746|TTC	Y746F	746	TAT	TTC	Y	F	2	2.65e-05	2.36e-05	1.91e-05	1.22e-05	NA	1.64e-05	1.23e-05	1.83e-05	4.17e-06	NA	1.06e-05	2.37e-05	2.44e-05	2e-05	3.15e-06	1.87e-05
1531	TAT|746|ATC	Y746I	746	TAT	ATC	Y	I	3	1.21e-06	5.17e-06	3.92e-07	NA	7.46e-07	1.1e-05	9.41e-06	5.61e-06	7.67e-06	3.61e-06	NA	2.58e-06	5.21e-07	2.54e-05	4.2e-05	3.14e-06
1532	TAT|746|TGC	Y746C	746	TAT	TGC	Y	C	2	2.93e-05	1.54e-05	3.44e-05	6.73e-05	1.77e-06	3.3e-05	4.42e-05	2.35e-05	0.000107137	1.79e-05	1.65e-05	2.44e-05	3.21e-05	2.33e-05	4.49e-05	3.06e-05
1533	TAT|746|CAC	Y746H	746	TAT	CAC	Y	H	2	2.56e-05	4.33e-05	4.51e-05	3.27e-05	6.78e-06	7.39e-05	3.17e-05	4.31e-05	4.21e-06	3.98e-06	3.39e-05	3.7e-05	4.64e-05	1.49e-05	2.28e-06	4.26e-05
1534	TAT|746|CAG	Y746Q	746	TAT	CAG	Y	Q	2	1.19e-05	3.1e-06	1.84e-05	1.01e-05	6.77e-05	6.59e-06	2.76e-05	2.64e-05	6.7e-05	4.55e-05	1.47e-06	4.12e-05	1.33e-05	3.21e-05	5.03e-05	1.21e-05
1535	TAT|746|CTG	Y746L	746	TAT	CTG	Y	L	3	NA	NA	1.19e-06	NA	3.36e-05	5.38e-06	NA	3.82e-06	1.7e-05	NA	6.23e-07	2.55e-06	4.29e-06	NA	NA	2.78e-06
1536	TAT|746|CGA	Y746R	746	TAT	CGA	Y	R	3	9.49e-07	1.56e-05	6.35e-06	2.92e-05	9.31e-05	1.14e-05	1.43e-05	3.92e-06	2.59e-05	6.77e-05	1.62e-05	2.14e-05	8.42e-06	7.45e-05	9.09e-05	1.31e-05
1537	AGG|747|CCT	R747P	747	AGG	CCT	R	P	3	1.93e-05	3.37e-05	3.58e-05	2.83e-06	5e-07	2.34e-05	1.55e-05	1.7e-05	3.42e-05	2.4e-05	2.88e-05	3.44e-05	2.5e-05	1.86e-05	6.87e-07	2.8e-05
1538	AGG|747|GTT	R747V	747	AGG	GTT	R	V	3	1.86e-05	1.55e-05	9.9e-06	1.23e-05	5.4e-05	4.71e-05	3.2e-05	9.25e-06	5.94e-07	1.14e-05	3.77e-05	9.39e-06	2.24e-05	3.26e-05	7.12e-07	2.59e-05
1539	AGG|747|CAG	R747Q	747	AGG	CAG	R	Q	2	1.56e-05	1.16e-05	3.94e-06	1.76e-05	NA	1.44e-05	2.23e-06	3.26e-06	1.17e-06	NA	3.78e-06	1.79e-05	8.74e-06	1.49e-05	NA	1e-05
1540	AGG|747|TAA	R747Z	747	AGG	TAA	R	Z	3	8.65e-06	1.96e-05	6.23e-06	1.92e-05	7.69e-05	1.39e-05	1.89e-05	1.07e-05	1.81e-05	3.52e-05	1.84e-05	1.03e-05	2.79e-05	8.83e-05	0.000159659	1.94e-05
1541	AGG|747|TTT	R747F	747	AGG	TTT	R	F	3	2.27e-05	5.43e-05	2.38e-05	4.42e-05	4.45e-05	2.7e-05	9.61e-06	1.75e-05	6.05e-06	1.02e-06	3.33e-05	2.85e-05	3.87e-05	4.63e-05	4e-05	3.59e-05
1542	AGG|747|GGA	R747G	747	AGG	GGA	R	G	2	2.91e-05	2.55e-05	3.7e-05	7.84e-06	5.25e-07	2.6e-05	2.5e-05	2.55e-05	1.62e-05	1.81e-05	3.33e-05	4.63e-05	3.59e-05	3.04e-05	2.89e-05	3.01e-05
1543	AGG|747|ACC	R747T	747	AGG	ACC	R	T	2	3.16e-05	1.36e-05	2.66e-05	2.31e-05	7.2e-07	3.01e-05	2.36e-05	1.52e-05	3.57e-06	4.93e-05	2.23e-05	3.78e-05	1.49e-05	3e-05	1.62e-05	3.09e-05
1544	AGG|747|ATG	R747M	747	AGG	ATG	R	M	1	0.00125989	0.00338816	0.00133736	0.000819336	0.000706761	0.00130605	0.00157682	0.00279242	0.000942075	0.00119723	0.00269364	0.000360019	0.000422654	0.00078336	0.00125855	0.000736816
1545	AGG|747|GAA	R747E	747	AGG	GAA	R	E	3	1.25e-05	9.05e-07	1.31e-05	1.1e-06	NA	1.15e-05	9.12e-06	6.26e-06	5.84e-07	2.44e-05	3.76e-06	4.6e-06	1.8e-05	3.2e-06	NA	1.3e-05
1546	AGG|747|CGC	R747B	747	AGG	CGC	R	B	2	2.7e-05	1.11e-05	2.9e-05	1.9e-05	7.94e-07	4.33e-05	1.31e-05	2.26e-05	8.77e-07	4.9e-06	1.36e-05	4.18e-05	3.99e-05	7.88e-06	NA	3.62e-05
1547	AGG|747|ATA	R747I	747	AGG	ATA	R	I	2	1.77e-05	2.41e-05	2.68e-05	1.31e-06	1.7e-06	3.31e-05	3.32e-05	4.88e-06	3.48e-06	4.99e-05	1.54e-05	1.55e-05	4.11e-05	1.67e-05	1.27e-05	2.96e-05
1548	AGG|747|CAC	R747H	747	AGG	CAC	R	H	3	4.94e-05	2.62e-05	3.23e-05	1.26e-05	6.81e-07	2.8e-05	3.72e-05	2.32e-05	5.32e-06	5.49e-06	2.28e-05	4.08e-05	4.98e-05	1.64e-05	6.41e-07	3.31e-05
1549	AGG|747|CGT	R747B	747	AGG	CGT	R	B	2	3.71e-05	4.37e-05	3.97e-05	2.14e-06	8.81e-07	5.48e-05	3.02e-05	2.23e-05	5.06e-07	1.17e-05	4.12e-05	4.56e-05	3.35e-05	4.56e-05	1.56e-06	5.67e-05
1550	AGG|747|TAT	R747Y	747	AGG	TAT	R	Y	3	4.02e-05	4.41e-05	1.43e-05	9.82e-06	1.53e-05	2.31e-05	2.55e-05	1.53e-05	1.1e-05	2.87e-06	2.96e-05	2.63e-05	4.64e-05	1.44e-05	1.35e-05	3e-05
1551	AGG|747|TGC	R747C	747	AGG	TGC	R	C	2	4.38e-05	2.72e-05	2.27e-05	1.39e-05	6.87e-07	4.13e-05	3.5e-05	2.86e-05	3.3e-05	NA	2.66e-05	1.82e-05	3.72e-05	5.4e-05	3.87e-05	4.86e-05
1552	AGG|747|GAT	R747D	747	AGG	GAT	R	D	3	3.41e-05	2.92e-05	3.73e-05	7.88e-06	4.39e-06	3.63e-05	2.24e-05	2.01e-05	1.8e-05	3.09e-05	3.23e-05	6.53e-05	2.17e-05	4.82e-05	1.23e-05	3.21e-05
1553	AGG|747|GCC	R747A	747	AGG	GCC	R	A	3	1.37e-05	1.71e-05	1.39e-05	1.01e-06	2.26e-06	2.21e-05	1.32e-05	1.53e-05	NA	1.39e-05	8.83e-06	6.82e-06	1.64e-05	2.74e-06	1.19e-06	1.7e-05
1554	AGG|747|AAA	R747K	747	AGG	AAA	R	K	2	8.14e-05	3e-05	5.57e-05	3e-05	4.28e-05	8.79e-05	4.86e-05	3e-05	6.31e-05	8.14e-05	5.67e-05	7.18e-05	0.000123317	0.000103862	7.17e-05	1.66e-05
1555	AGG|747|CGA	R747B	747	AGG	CGA	R	B	2	3.4e-05	8.99e-06	1.56e-05	2.9e-05	2.26e-06	3.82e-05	6.7e-05	2.57e-05	2.51e-05	2.46e-05	3.51e-05	2.06e-05	4.03e-05	7.56e-06	1.17e-05	4.28e-05
1556	AGG|747|TGG	R747W	747	AGG	TGG	R	W	1	1.56e-05	3.86e-05	3.25e-05	9.19e-06	7.41e-06	3.46e-05	1.51e-05	4.37e-05	4.45e-05	4.91e-05	2.52e-05	1.88e-05	3e-05	1.56e-05	1.38e-05	2.36e-05
1557	AGG|747|TCC	R747S	747	AGG	TCC	R	S	3	8.84e-06	2.17e-05	3.43e-05	4.15e-06	1.08e-06	3.19e-05	2.98e-05	2.43e-05	4.87e-05	1.75e-05	2.45e-05	1.88e-05	4.54e-05	6.85e-07	1.51e-05	3.69e-05
1558	AGG|747|AAC	R747N	747	AGG	AAC	R	N	2	2.62e-05	3.96e-06	2.98e-05	6.38e-07	8.44e-07	1.42e-05	7.99e-06	1.75e-05	5.8e-07	5.29e-07	1.47e-05	1.19e-05	1.08e-05	NA	7.38e-07	1.51e-05
1559	AGG|747|CTG	R747L	747	AGG	CTG	R	L	2	7.27e-06	5.31e-06	1.23e-05	4.98e-07	NA	1.04e-05	2.12e-05	2.03e-05	1.45e-06	NA	8.37e-06	1.46e-05	1.27e-05	NA	NA	8.99e-06
1560	GAT|748|GGC	D748G	748	GAT	GGC	D	G	2	5.39e-05	1.24e-05	3.98e-05	3.6e-06	8.73e-05	6.05e-05	3.92e-05	3.64e-05	7.44e-06	2.33e-06	5.52e-05	5.58e-05	5.03e-05	1.89e-05	8.86e-05	4.99e-05
1561	GAT|748|CTG	D748L	748	GAT	CTG	D	L	3	0.000104017	6.58e-05	8.65e-05	1.15e-05	4.68e-05	0.000102336	7.12e-05	6.65e-05	5.14e-05	5.72e-05	5.13e-05	0.000141901	0.000144822	4.23e-05	8.93e-07	0.000106735
1562	GAT|748|TAC	D748Y	748	GAT	TAC	D	Y	2	7.97e-05	8.65e-05	6.34e-05	2.53e-05	2.91e-05	9.2e-05	7.1e-05	7.07e-05	4.87e-05	6.41e-05	7.11e-05	6.56e-05	6.02e-05	3.68e-05	1.13e-05	6.99e-05
1563	GAT|748|ATG	D748M	748	GAT	ATG	D	M	3	4.94e-05	4.17e-05	4.05e-05	6.87e-06	2.38e-05	4.74e-05	3.37e-05	2.64e-05	2.52e-05	1.23e-05	1.97e-05	3.15e-05	2.74e-05	3.87e-05	2.72e-05	4.18e-05
1564	GAT|748|CAG	D748Q	748	GAT	CAG	D	Q	2	9.17e-05	0.000117942	7.48e-05	3.73e-05	8.26e-06	0.000111449	6.74e-05	5e-05	3.11e-05	6.25e-05	8.71e-05	6.79e-05	0.000146734	9.52e-05	6.7e-05	9.95e-05
1565	GAT|748|GTC	D748V	748	GAT	GTC	D	V	2	4.28e-05	3.17e-05	7.67e-05	1.11e-05	9.72e-06	5.55e-05	4.66e-05	7e-05	8.98e-05	6.46e-05	6.01e-05	4.92e-05	6.38e-05	3.57e-05	2.47e-05	7.87e-05
1566	GAT|748|AAG	D748K	748	GAT	AAG	D	K	2	5.65e-05	5.79e-05	6.56e-05	0.000130986	1.87e-05	7.01e-05	0.000108366	3.47e-05	7.56e-05	4.63e-05	6.36e-05	8.71e-05	0.000106482	8.94e-05	2.05e-05	8.43e-05
1567	GAT|748|AAC	D748N	748	GAT	AAC	D	N	2	9.93e-05	7e-05	0.00012485	6.92e-05	9.88e-05	0.000120075	0.000111855	5.96e-05	1.9e-05	6.24e-05	6.44e-05	0.000118936	0.000128635	5.96e-05	3.03e-05	0.000127502
1568	GAT|748|CAC	D748H	748	GAT	CAC	D	H	2	3.26e-05	3.85e-05	5.84e-05	5.32e-06	NA	4.15e-05	5.59e-05	3.63e-05	4.9e-05	2.16e-05	3.29e-05	5.87e-05	8.79e-05	4.26e-05	NA	6.58e-05
1569	GAT|748|CCC	D748P	748	GAT	CCC	D	P	3	0.000104733	2.54e-05	4.49e-05	7.1e-06	1.58e-05	4.12e-05	2.17e-05	2.13e-05	1.69e-05	3.91e-05	2.48e-05	2.27e-05	4.06e-05	1.08e-05	5.8e-05	4.97e-05
1570	GAT|748|TAA	D748Z	748	GAT	TAA	D	Z	2	1.66e-05	8.6e-05	6.56e-05	0.000273313	0.000236672	5.08e-05	5.26e-05	5.4e-05	0.000155486	0.000205925	4.6e-05	5.15e-05	5.66e-05	0.000188655	0.000216793	5.34e-05
1571	GAT|748|AGA	D748R	748	GAT	AGA	D	R	3	3.19e-05	2.98e-05	4e-05	4.64e-05	9.05e-06	7.43e-05	4.3e-05	4.8e-05	2.02e-05	3.74e-05	5.75e-05	2.85e-05	5.1e-05	3.43e-05	6.01e-05	5.41e-05
1572	GAT|748|TCA	D748S	748	GAT	TCA	D	S	3	0.000130525	0.000115174	9.28e-05	0.000145252	2.49e-05	0.000108812	9.26e-05	9.43e-05	5.8e-05	6.22e-05	8.39e-05	0.000112293	0.000107372	3.26e-05	1.94e-05	0.000125125
1573	GAT|748|ACC	D748T	748	GAT	ACC	D	T	3	4.61e-05	2.43e-05	3.15e-05	1.73e-05	1.49e-05	4.18e-05	5.67e-05	3.24e-05	3.88e-06	6.7e-06	2.94e-05	1.9e-05	3.06e-05	6.39e-05	2.12e-05	5.25e-05
1574	GAT|748|TGC	D748C	748	GAT	TGC	D	C	3	5.3e-05	3.57e-05	4.33e-05	2e-05	6.54e-06	5.77e-05	4.09e-05	4.46e-05	1.48e-05	5.89e-05	3.32e-05	4e-05	5.96e-05	3.73e-05	2.44e-05	6.77e-05
1575	GAT|748|GCG	D748A	748	GAT	GCG	D	A	2	9.67e-05	9.55e-05	9.19e-05	4.98e-05	2.53e-05	0.000130236	8.82e-05	8.99e-05	1.7e-05	5.33e-05	0.000113254	5.64e-05	0.000102056	9.61e-05	4.31e-05	9.49e-05
1576	GAT|748|ATC	D748I	748	GAT	ATC	D	I	3	3.81e-05	2.35e-05	1.88e-05	3.24e-05	1.48e-05	3.04e-05	3.78e-05	3.5e-05	2.02e-05	2.26e-05	1.54e-05	3.7e-05	2.27e-05	2.95e-05	1.06e-05	2.9e-05
1577	GAT|748|TTC	D748F	748	GAT	TTC	D	F	3	0.000113677	7.54e-05	6.46e-05	7.23e-05	8.58e-06	0.000126952	7.34e-05	4.42e-05	1.96e-05	7.62e-05	8.36e-05	6.54e-05	5.91e-05	3.55e-05	2.58e-05	9.24e-05
1578	GAT|748|GAG	D748E	748	GAT	GAG	D	E	1	3.12e-05	4.6e-05	5.94e-05	7.17e-05	8.09e-05	6.49e-05	8e-05	6.26e-05	4.38e-05	1.61e-05	8.06e-05	4.54e-05	4.66e-05	3.47e-05	2.65e-05	6.29e-05
1579	GAT|748|TGG	D748W	748	GAT	TGG	D	W	3	2.17e-05	2.29e-05	2.69e-05	7.7e-07	4.16e-05	3.29e-05	1.54e-05	4.15e-05	1.77e-05	7.18e-06	3.72e-05	1.55e-05	2.59e-05	4.67e-06	2.06e-05	3e-05
1580	ATT|749|GTG	I749V	749	ATT	GTG	I	V	2	0.00016634	0.00014682	0.000150448	4.21e-05	1.39e-05	0.000175018	0.000118167	0.000153019	3.05e-05	5.33e-05	0.000148178	0.000128077	0.000163583	8.15e-05	7.71e-05	0.000182617
1581	ATT|749|GCG	I749A	749	ATT	GCG	I	A	3	7.21e-05	0.000107301	0.000106158	3.81e-05	8.7e-05	0.000113146	9.27e-05	0.000104785	0.000131971	0.000102124	0.000110239	0.000124011	0.00016828	5.54e-05	2.15e-05	0.000124846
1582	ATT|749|TAG	I749Z	749	ATT	TAG	I	Z	3	9.99e-05	0.000105334	0.000130685	0.000304206	0.00047199	0.000121236	9.87e-05	8.15e-05	0.000255451	0.000543679	8.84e-05	0.00013466	0.000106204	0.000155978	0.000300852	0.000121586
1583	ATT|749|GGC	I749G	749	ATT	GGC	I	G	3	0.00014578	6.67e-05	0.000102328	0.000154545	0.000184319	0.000115006	0.000103641	6.1e-05	0.000143243	3.04e-05	6.41e-05	0.000175645	0.000128138	0.000182942	0.000107533	0.000127337
1584	ATT|749|ATG	I749M	749	ATT	ATG	I	M	1	0.000101715	6.62e-05	0.000104322	0.000134581	4e-05	0.000151479	9.39e-05	9.46e-05	0.000145335	5.61e-05	0.000129793	0.000106548	0.000141542	0.000114928	9.56e-05	0.000119318
1585	ATT|749|CAG	I749Q	749	ATT	CAG	I	Q	3	9.03e-05	0.000166697	0.000190221	0.000134394	4.59e-05	0.000256396	0.000169326	0.000124935	6.49e-05	4.84e-05	0.000138204	0.0001896	0.000261363	0.000144053	5.31e-05	0.000211521
1586	ATT|749|ACC	I749T	749	ATT	ACC	I	T	2	0.000139522	7.81e-05	9.09e-05	9.99e-05	0.000176163	8.52e-05	8.54e-05	0.000104111	4.32e-05	8.71e-05	7.12e-05	8.23e-05	0.000130816	4.31e-05	6.07e-05	0.000118462
1587	ATT|749|TAC	I749Y	749	ATT	TAC	I	Y	3	0.000121211	0.000138461	0.000119367	0.00022868	0.000116512	0.000161121	0.000150119	0.000102697	9.35e-05	8.64e-05	8.6e-05	0.0001425	0.000153636	0.000192734	7.44e-05	0.000138913
1588	ATT|749|TTC	I749F	749	ATT	TTC	I	F	2	7.87e-05	0.000149305	9.28e-05	0.000160949	3.72e-05	0.000110919	0.000101224	7.96e-05	9.43e-05	6.55e-05	0.000114375	0.000159731	0.000111906	0.000125646	5.62e-05	0.000103049
1589	ATT|749|TGT	I749C	749	ATT	TGT	I	C	2	9.09e-05	7.85e-05	0.000110251	0.000103731	4.74e-05	0.000134787	0.000123359	7.05e-05	3.03e-05	7.3e-05	6.8e-05	9.12e-05	0.000100169	5.52e-05	5.84e-05	0.00012367
1590	ATT|749|GAC	I749D	749	ATT	GAC	I	D	3	0.000112294	7.54e-05	9.1e-05	0.000237963	0.000137489	9.79e-05	7.52e-05	8.2e-05	0.000198917	0.000113908	8.13e-05	0.000151452	7.16e-05	0.000214844	0.00015036	8.65e-05
1591	ATT|749|AGA	I749R	749	ATT	AGA	I	R	2	9.21e-05	6.27e-05	6.72e-05	5.53e-05	7.19e-05	9.14e-05	6.84e-05	7.64e-05	3.46e-06	1.55e-05	8.61e-05	8.67e-05	7.61e-05	3.74e-05	4.94e-05	8.61e-05
1592	ATT|749|AAC	I749N	749	ATT	AAC	I	N	2	8.83e-05	7.38e-05	0.000122007	9.89e-05	7.6e-06	0.000108931	9.51e-05	8.18e-05	3.43e-05	4.34e-05	7.44e-05	0.000143567	0.000171258	4.78e-05	2.85e-05	0.000128097
1593	ATT|749|TCC	I749S	749	ATT	TCC	I	S	3	8.42e-05	8.18e-05	9.44e-05	5.82e-05	9.35e-05	9.74e-05	8.93e-05	8.09e-05	3.85e-05	2.04e-05	0.000112142	0.000190916	0.00014288	0.000128452	2.99e-05	0.000131184
1594	ATT|749|GAA	I749E	749	ATT	GAA	I	E	3	0.000133592	0.000120526	0.00011372	8.75e-05	2.3e-05	0.000120475	0.000105727	0.000119611	8.56e-05	5.69e-05	0.000118486	0.000130008	9.5e-05	0.000101404	2.37e-05	0.00012056
1595	ATT|749|CTC	I749L	749	ATT	CTC	I	L	2	0.00010482	0.000122648	0.000105299	0.000107224	2.29e-05	0.000126732	0.000121957	8.55e-05	2.66e-05	1.67e-05	0.000102752	9.28e-05	0.000124347	3.6e-05	2.03e-05	0.000124114
1596	ATT|749|AAG	I749K	749	ATT	AAG	I	K	2	0.000151891	0.000130689	0.000119952	8.07e-05	0.000108322	0.000176413	0.000130262	0.000105082	0.000146589	7.73e-05	0.000122065	0.000119542	0.000138724	0.000146107	7.73e-05	0.00014233
1597	ATT|749|CAC	I749H	749	ATT	CAC	I	H	3	0.000125637	0.000118429	0.000105716	9.08e-05	8.84e-05	0.000101391	0.00015625	8.9e-05	4.88e-05	7.32e-05	0.000123689	0.000122373	0.000165429	0.000133026	4.82e-05	0.000136825
1598	ATT|749|TGG	I749W	749	ATT	TGG	I	W	3	0.00012599	0.000169647	0.000169843	0.00025695	7.34e-05	0.000212564	0.00018202	0.000136385	0.000306335	0.000128776	0.000152872	0.000256125	0.000220896	0.000188834	0.000108092	0.000193937
1599	CCT|750|ATG	P750M	750	CCT	ATG	P	M	3	0.000109825	0.000138188	0.000140795	0.000101927	8.27e-05	0.000100323	8.28e-05	9.22e-05	1.39e-05	7.17e-05	0.000122893	0.000103751	0.000149902	0.00011037	7.17e-05	0.000147733
1600	CCT|750|GTA	P750V	750	CCT	GTA	P	V	3	0.000121716	0.000108491	0.000139584	0.000203724	0.000147825	0.000166292	8.6e-05	5.99e-05	0.000150155	8.16e-05	9.42e-05	0.000126895	9.5e-05	0.000136715	0.000161708	0.000129828
1601	CCT|750|TAG	P750Z	750	CCT	TAG	P	Z	3	8.22e-05	0.000135112	0.000113214	0.000179547	0.000344253	0.000141833	0.000145699	7.52e-05	0.000219155	0.000345181	9.75e-05	0.000103164	6.77e-05	0.000283132	0.000181756	0.000121428
1602	CCT|750|GAC	P750D	750	CCT	GAC	P	D	3	0.000122264	7.65e-05	0.00014208	2.8e-05	7.93e-05	0.000146413	0.000127058	8.89e-05	0.000104049	0.000104254	0.000133158	0.000120881	0.000137173	0.000115391	6.77e-05	0.000139149
1603	CCT|750|TGC	P750C	750	CCT	TGC	P	C	3	0.000121039	0.000116052	0.000131354	1.46e-05	4.04e-05	0.000150118	7.54e-05	9.84e-05	4.2e-05	8.29e-05	0.000108915	0.000112698	0.000121852	0.000113642	3.45e-05	0.000132591
1604	CCT|750|ATC	P750I	750	CCT	ATC	P	I	3	9.09e-05	0.000163923	8.86e-05	0.000101571	7.61e-05	9.09e-05	9.96e-05	0.000105069	0.000164446	6.99e-05	9.12e-05	0.000151622	7.93e-05	0.000174595	6.18e-05	0.000110118
1605	CCT|750|TGG	P750W	750	CCT	TGG	P	W	3	0.000133962	9.05e-05	0.000173763	8.32e-05	8.57e-05	0.000161541	0.000151775	0.000141506	0.00012651	0.000113562	0.000153301	0.000146958	0.000104621	4.57e-05	0.000187457	0.000169764
1606	CCT|750|GGT	P750G	750	CCT	GGT	P	G	2	9.02e-05	9.38e-05	9.14e-05	4.51e-05	0.000100932	0.000116513	6.74e-05	9.58e-05	8.34e-05	3.14e-05	7.75e-05	6.8e-05	9.12e-05	4.46e-05	7.23e-05	9.21e-05
1607	CCT|750|TAC	P750Y	750	CCT	TAC	P	Y	3	5.57e-05	6.38e-05	6.26e-05	1.98e-05	2.79e-05	7.59e-05	4.97e-05	4.48e-05	1.69e-05	4.09e-05	6.64e-05	7.17e-05	8.86e-05	3.74e-05	2.92e-05	7.39e-05
1608	CCT|750|CAG	P750Q	750	CCT	CAG	P	Q	2	0.00012805	7.97e-05	0.000133961	2.88e-05	2.95e-06	0.000150913	0.000145129	0.000108971	0.00016072	2.71e-05	0.000122688	0.000111701	0.000150764	0.000121687	2.52e-05	0.000148327
1609	CCT|750|GCC	P750A	750	CCT	GCC	P	A	2	9.75e-05	0.000102338	8.47e-05	8.3e-06	4.97e-05	9.7e-05	7.55e-05	9.59e-05	1.43e-05	4.93e-05	0.000104144	0.00011258	0.000122824	0.000110257	7.15e-05	0.000105255
1610	CCT|750|CAC	P750H	750	CCT	CAC	P	H	2	0.000158242	9.88e-05	0.000162278	5.94e-05	0.000109102	0.000176806	7.04e-05	0.000123955	8.62e-05	8.04e-05	0.000130804	0.000137721	0.000140054	3.41e-05	3.98e-06	0.000144073
1611	CCT|750|TTC	P750F	750	CCT	TTC	P	F	3	0.000182203	8.22e-05	0.000121197	9.88e-06	8.05e-06	0.000219337	9.54e-05	7.62e-05	1.27e-05	0.000129865	9.04e-05	9.47e-05	0.000134614	0.000151354	5.96e-05	0.000149612
1612	CCT|750|AGT	P750S	750	CCT	AGT	P	S	2	6.24e-05	4.5e-05	6.23e-05	8.54e-06	3e-05	6.69e-05	5.42e-05	4.63e-05	5.36e-06	2.79e-05	7.63e-05	6.06e-05	9.17e-05	2.34e-05	9.22e-05	6.37e-05
1613	CCT|750|ACG	P750T	750	CCT	ACG	P	T	2	8.11e-05	6.58e-05	0.000111138	4.77e-05	1.48e-05	9.7e-05	8.95e-05	5.97e-05	6.69e-05	4.84e-05	6.99e-05	9.36e-05	0.000114208	3.75e-05	2.59e-05	9.41e-05
1614	CCT|750|AAG	P750K	750	CCT	AAG	P	K	3	0.000203923	0.000127551	0.000119244	3.68e-05	8.84e-06	0.000136375	8.79e-05	6.99e-05	1.02e-05	5.66e-05	0.000145151	8.8e-05	0.00011233	5.49e-05	2.43e-05	0.000131597
1615	CCT|750|CTA	P750L	750	CCT	CTA	P	L	2	0.000135113	0.000249188	0.00016841	0.000148165	0.000111713	0.000207893	0.000179502	0.000179253	0.000138559	6.42e-05	0.000195045	0.000207813	0.000225346	0.000138785	0.000158452	0.000208509
1616	CCT|750|GAA	P750E	750	CCT	GAA	P	E	3	5.74e-05	5.42e-05	7.42e-05	2.7e-05	3.11e-05	9.36e-05	3.43e-05	8.22e-05	1.2e-05	5.56e-06	6.01e-05	7.83e-05	8.01e-05	2.5e-05	0.00011221	8.15e-05
1617	CCT|750|AAC	P750N	750	CCT	AAC	P	N	3	0.000134026	8.08e-05	0.000116501	1.91e-06	8.4e-05	7.31e-05	7.09e-05	7.96e-05	1.77e-05	2.25e-05	8.4e-05	7.3e-05	0.000106564	7.48e-05	1.91e-05	9.38e-05
1618	CCT|750|AGA	P750R	750	CCT	AGA	P	R	3	7.59e-05	7.98e-05	0.000101228	3.34e-05	6.09e-05	0.000160212	5.98e-05	0.00010542	3.21e-05	1.02e-05	7.85e-05	7.58e-05	8.5e-05	1.86e-05	3.12e-05	0.000120139
1619	TAT|751|ATC	Y751I	751	TAT	ATC	Y	I	3	0.000111018	0.000128098	0.000112882	0.000283715	0.000663915	0.00012889	0.000153466	8.54e-05	0.000328902	0.000643244	0.000113236	0.00015666	0.000126184	0.000364871	0.000507216	0.000112545
1620	TAT|751|AGC	Y751S	751	TAT	AGC	Y	S	3	9.6e-05	0.000138323	0.000120053	0.0002597	0.000120601	0.000116284	7.44e-05	8.66e-05	0.000295272	0.00051782	7.38e-05	0.000136871	0.000103553	0.00029388	0.000353762	0.000115407
1621	TAT|751|GGC	Y751G	751	TAT	GGC	Y	G	3	9.74e-05	0.000129595	0.000111414	0.000322514	0.000362718	0.000133641	0.000195336	9.71e-05	0.000204555	0.00046264	7.4e-05	0.000125311	0.000125902	0.000265517	0.00042768	0.000116158
1622	TAT|751|AAG	Y751K	751	TAT	AAG	Y	K	2	7.45e-05	6.12e-05	7.3e-05	0.000253045	0.000515711	5.34e-05	9.47e-05	8.05e-05	9.07e-05	0.000282346	7.53e-05	9.24e-05	9.08e-05	0.000194335	0.000260105	7.14e-05
1623	TAT|751|TGA	Y751Z	751	TAT	TGA	Y	Z	2	0.000150534	0.000103929	0.000126168	0.000357381	0.00056197	0.000128429	0.000174196	0.000144862	0.000315419	0.00051144	0.000118033	0.000150669	0.000125569	0.000391108	0.000379807	0.00013891
1624	TAT|751|CTC	Y751L	751	TAT	CTC	Y	L	3	0.000119403	0.000140099	0.000135742	0.000270782	0.000152719	0.000127379	7.83e-05	0.000120624	0.000218287	0.000263644	8.27e-05	9.66e-05	0.000135475	0.000279808	0.000267664	0.000128357
1625	TAT|751|TGG	Y751W	751	TAT	TGG	Y	W	2	7.96e-05	5.81e-05	6.86e-05	0.000112489	0.000248907	7.97e-05	7.92e-05	5.55e-05	0.000160236	0.00011136	7.97e-05	7.67e-05	8.79e-05	0.000161776	6.58e-05	8.92e-05
1626	TAT|751|GTT	Y751V	751	TAT	GTT	Y	V	2	8.96e-05	0.000122002	7.69e-05	0.000234233	0.000317452	0.000160189	6.66e-05	0.000105236	0.000206096	0.000294891	0.000122474	0.000152529	0.0001406	0.000291415	0.000599223	0.000107886
1627	TAT|751|TTC	Y751F	751	TAT	TTC	Y	F	2	0.00011827	9.96e-05	0.000104972	0.00020972	0.000147874	7.31e-05	5.6e-05	9.8e-05	6.13e-05	3.38e-05	9.61e-05	9.43e-05	0.000118002	0.000127848	9.67e-05	0.000102224
1628	TAT|751|CAA	Y751Q	751	TAT	CAA	Y	Q	2	9.19e-05	0.000128301	7.63e-05	0.000297966	0.000408042	0.0001017	0.000132155	7.25e-05	0.000188693	0.000394253	0.000102071	8.03e-05	0.000107257	0.000266227	0.000326096	0.000107859
1629	TAT|751|GAG	Y751E	751	TAT	GAG	Y	E	2	7.12e-05	0.000119777	7.69e-05	0.000174096	0.000311537	7.29e-05	5.25e-05	6.94e-05	0.000189365	0.000266559	5.19e-05	6.24e-05	7.48e-05	0.00022647	0.00022934	6.66e-05
1630	TAT|751|CCC	Y751P	751	TAT	CCC	Y	P	3	9.27e-05	8.52e-05	8.76e-05	0.000347125	0.000609868	0.00012694	0.000116535	7.49e-05	0.000281792	0.000471772	6.91e-05	0.000152588	0.000121444	0.000310166	0.000469784	0.00013544
1631	TAT|751|AAC	Y751N	751	TAT	AAC	Y	N	2	0.000123002	9.59e-05	8.26e-05	0.000366148	0.000529955	0.000107715	0.000143362	7.89e-05	0.000269209	0.000525868	9.26e-05	0.000104668	0.000137359	0.000324348	0.000373817	0.000109862
1632	TAT|751|TGC	Y751C	751	TAT	TGC	Y	C	2	0.000168085	0.00010178	0.000152495	0.000423286	0.000423877	0.000143176	0.000157981	0.000115334	0.000287973	0.000303044	6.97e-05	0.000106008	0.0001261	0.000221088	0.00026203	0.000120781
1633	TAT|751|ACT	Y751T	751	TAT	ACT	Y	T	2	0.000125796	8.18e-05	0.000115973	0.000186431	0.000243682	8.61e-05	0.000137517	0.00010879	0.000181972	0.000320549	9.58e-05	4.65e-05	8.32e-05	0.00033234	0.000322299	8.76e-05
1634	TAT|751|AGA	Y751R	751	TAT	AGA	Y	R	3	8.07e-05	0.000119574	0.000106986	0.000352242	0.000316722	0.000186235	8.32e-05	7.88e-05	0.000334984	0.000324111	9.37e-05	0.000106632	0.000149349	0.000451354	0.000480074	0.000151753
1635	TAT|751|GAC	Y751D	751	TAT	GAC	Y	D	2	3.86e-05	6.11e-05	6.86e-05	5.98e-05	0.000188832	6.73e-05	3.59e-05	5.15e-05	0.000163134	0.000207252	4.22e-05	0.000117651	6.41e-05	0.000101731	0.000186922	6.03e-05
1636	TAT|751|ATG	Y751M	751	TAT	ATG	Y	M	3	6.38e-05	7.33e-05	7.18e-05	0.000123619	8.6e-05	7.31e-05	3.64e-05	7.33e-05	0.000119219	6.87e-05	6.87e-05	5.01e-05	7.18e-05	0.000149358	0.000112898	7.05e-05
1637	TAT|751|CAC	Y751H	751	TAT	CAC	Y	H	2	0.000153697	6.82e-05	0.00013786	0.000124278	5.91e-05	0.000148252	0.000112624	0.000128044	0.000405775	9.86e-05	8.49e-05	9.07e-05	0.000132431	0.000283797	1.46e-05	0.000159659
1638	TAT|751|GCT	Y751A	751	TAT	GCT	Y	A	2	9.98e-05	8.28e-05	0.000101841	0.000146189	0.000281569	9.96e-05	9.17e-05	8.51e-05	0.000459044	0.000281548	0.000106008	9.59e-05	0.000124079	0.000364432	0.000301126	0.00011518
1639	CAT|752|ACA	H752T	752	CAT	ACA	H	T	3	7.15e-05	5.04e-05	0.000100981	0.000158281	7.83e-05	9.68e-05	6.26e-05	5.17e-05	2.84e-05	6.17e-05	0.000104879	9.38e-05	7.5e-05	0.000209094	8.47e-05	7.62e-05
1640	CAT|752|GAC	H752D	752	CAT	GAC	H	D	2	8.3e-05	7.73e-05	0.00013465	0.000207962	0.000253748	0.000126968	0.00014142	0.000101677	0.00035234	0.000534976	0.00014741	0.000131899	0.00016775	0.000366937	0.000486149	0.000132878
1641	CAT|752|CCG	H752P	752	CAT	CCG	H	P	2	0.000111883	0.000172165	7.06e-05	0.000267414	0.000217363	0.000119114	8.84e-05	8.17e-05	0.00021776	0.000295918	6.71e-05	0.000125876	8.29e-05	0.000310476	0.000533398	0.000109219
1642	CAT|752|GTG	H752V	752	CAT	GTG	H	V	3	0.000180409	0.000258963	0.000145042	0.0003238	0.000211831	0.000216578	0.000234601	0.000124205	0.000557375	0.000713681	0.000168614	0.000202387	0.000244827	0.000534277	0.000738764	0.000202591
1643	CAT|752|ATG	H752M	752	CAT	ATG	H	M	3	0.000197439	0.00016771	0.000134602	0.000372957	0.000610117	0.000204197	0.000119567	0.000128865	0.000308973	0.000717476	8.16e-05	0.000165182	0.000147741	0.000353432	0.000683021	0.000156749
1644	CAT|752|AAG	H752K	752	CAT	AAG	H	K	2	0.000109237	7.37e-05	0.000108171	0.000320905	0.00032332	7.77e-05	0.000154006	7.28e-05	0.000206193	0.000427308	0.000130492	0.000102567	9.76e-05	0.000266587	0.000462783	9.1e-05
1645	CAT|752|TTT	H752F	752	CAT	TTT	H	F	2	0.000107439	0.000160147	0.000171042	0.000415402	0.00055986	0.000156041	0.000195932	0.000110778	0.000408375	0.000566804	0.000152731	0.00015398	0.000172801	0.000431976	0.000637685	0.000168822
1646	CAT|752|CTG	H752L	752	CAT	CTG	H	L	2	0.000129945	0.00011596	0.000106276	0.000217496	0.000347714	0.000140063	7.81e-05	5.29e-05	0.000184971	0.00038741	4.48e-05	0.000149905	0.000138922	0.000303489	0.000417163	0.000113466
1647	CAT|752|GGC	H752G	752	CAT	GGC	H	G	3	0.000127469	0.00012252	7.51e-05	0.000176946	9.85e-05	0.00012148	9.11e-05	8.38e-05	0.000144823	0.000234639	0.000107381	9.56e-05	8.37e-05	0.000302046	0.000435595	9.6e-05
1648	CAT|752|TGG	H752W	752	CAT	TGG	H	W	3	0.000120663	0.000198826	0.000142432	0.000418141	0.000606731	0.000144836	0.000143303	0.000133793	0.000452059	0.000682059	0.000158607	0.000141677	0.000139601	0.000302692	0.000386358	0.000161713
1649	CAT|752|ATA	H752I	752	CAT	ATA	H	I	3	0.0001109	0.000157254	0.000164332	0.000426087	0.000418689	0.000143727	0.00012098	0.000100973	0.000313163	0.00048863	8.25e-05	0.000166191	0.000151718	0.000492523	0.000595235	0.000149109
1650	CAT|752|GCG	H752A	752	CAT	GCG	H	A	3	8.27e-05	0.000172077	0.000130664	0.000177069	0.000373656	0.000119372	9.77e-05	8.53e-05	0.00045126	0.000437731	4.68e-05	0.00019698	0.000125543	0.00031122	0.000310656	0.000123054
1651	CAT|752|TCA	H752S	752	CAT	TCA	H	S	3	9.34e-05	6.29e-05	5.83e-05	9.83e-05	9.82e-05	6.06e-05	6.4e-05	6.72e-05	3.2e-05	6.97e-05	7.22e-05	3.96e-05	0.000126868	4.41e-05	9.94e-05	8.08e-05
1652	CAT|752|AAC	H752N	752	CAT	AAC	H	N	2	0.000137601	0.000148995	0.000122691	0.000295064	0.00016572	0.000205846	0.00011709	0.000121992	0.000265468	0.000141719	0.000124968	0.000130667	0.000179065	0.000327497	0.000181018	0.000145834
1653	CAT|752|TGT	H752C	752	CAT	TGT	H	C	2	8.7e-05	8.2e-05	8.46e-05	0.000253991	0.000277532	9.78e-05	8.96e-05	5.65e-05	0.000192667	0.000309216	8.24e-05	6.48e-05	5.79e-05	0.000188827	0.000407202	8.22e-05
1654	CAT|752|TGA	H752Z	752	CAT	TGA	H	Z	3	3.91e-05	8.73e-05	0.000119844	0.00032611	0.000425071	0.000138564	0.000108146	7.48e-05	0.000341891	0.00049837	8.39e-05	0.000130611	0.000136303	0.000327712	0.000401256	0.000123688
1655	CAT|752|TAC	H752Y	752	CAT	TAC	H	Y	2	9.79e-05	0.000124117	0.000106486	0.000353153	0.000325897	0.000156135	0.000142361	0.000150688	0.000213196	0.000586432	0.000106316	0.000180171	0.000136796	0.000297714	0.000589245	0.000127843
1656	CAT|752|CGA	H752R	752	CAT	CGA	H	R	2	0.000100546	0.00011026	0.000139238	0.000243738	0.000290258	0.000117083	0.000123458	9.2e-05	0.000338445	0.000420588	8.39e-05	0.000138911	0.000137391	0.000245122	0.000677623	9.56e-05
1657	CAT|752|CAG	H752Q	752	CAT	CAG	H	Q	1	6.03e-05	6.23e-05	7.59e-05	0.000253038	0.000181896	7.16e-05	0.000118599	4.78e-05	0.000242912	0.000252984	9.46e-05	0.000118449	8.85e-05	0.000262363	0.000352931	6.03e-05
1658	CAT|752|GAG	H752E	752	CAT	GAG	H	E	2	0.000145084	0.000117105	0.000177263	0.000290814	0.000718339	0.000141997	0.000133913	9.96e-05	0.00052647	0.000677682	0.000101213	0.000183309	0.000166301	0.000441218	0.00038672	0.000145025
1659	AAC|753|GAG	N753E	753	AAC	GAG	N	E	2	3.78e-05	3.04e-05	5.18e-05	9.96e-05	0.000178318	2.6e-05	1.76e-05	1.34e-05	4.56e-05	8.28e-05	2.26e-05	4.97e-05	4.81e-05	7.54e-05	4.96e-05	4.24e-05
1660	AAC|753|GAT	N753D	753	AAC	GAT	N	D	2	4.9e-05	4.44e-05	4.08e-05	5.39e-05	1.69e-05	4.05e-05	4.11e-05	3.57e-05	8.61e-05	1.62e-05	4.4e-05	5.94e-05	2.94e-05	4.45e-05	6.79e-05	4.73e-05
1661	AAC|753|GGG	N753G	753	AAC	GGG	N	G	3	5.9e-05	9.24e-05	6.38e-05	0.000102982	8.47e-05	7.97e-05	4.69e-05	6.29e-05	1.01e-05	3.65e-05	8.12e-05	8.3e-05	0.000114933	6.79e-05	1.95e-05	7.03e-05
1662	AAC|753|ACG	N753T	753	AAC	ACG	N	T	2	1.47e-05	3.5e-05	1.94e-05	2.34e-06	5.88e-06	3.46e-05	2.99e-05	3.14e-05	2.07e-05	4.19e-06	3.57e-05	3.82e-05	3.5e-05	2.28e-05	3.46e-05	3.6e-05
1663	AAC|753|CAT	N753H	753	AAC	CAT	N	H	2	6.53e-05	5.01e-05	4.36e-05	6.17e-05	5.2e-05	6.07e-05	4.58e-05	4.72e-05	9.86e-05	1.21e-05	4.91e-05	8.08e-05	3.96e-05	6.98e-05	5.32e-05	5.69e-05
1664	AAC|753|GCC	N753A	753	AAC	GCC	N	A	2	6.94e-05	6.64e-05	5.04e-05	8.79e-05	0.000207903	7.18e-05	2.95e-05	3.77e-05	0.000167876	0.000177249	4.65e-05	6.64e-05	5e-05	0.00012278	0.000191485	4.83e-05
1665	AAC|753|CAG	N753Q	753	AAC	CAG	N	Q	2	7.69e-05	7.2e-05	5.13e-05	0.000185011	0.000151516	7.58e-05	4.92e-05	5.77e-05	0.000254081	3.87e-05	4.96e-05	6.98e-05	7.47e-05	0.000182864	8.14e-05	6.57e-05
1666	AAC|753|AGT	N753S	753	AAC	AGT	N	S	2	4.7e-05	5.41e-05	7.06e-05	3.49e-05	5.42e-05	7.23e-05	5.78e-05	4.27e-05	5.06e-05	4.07e-05	1.56e-05	3.42e-05	4.66e-05	1.85e-05	2.05e-05	5.9e-05
1667	AAC|753|TGG	N753W	753	AAC	TGG	N	W	3	5.74e-05	0.000102269	9.82e-05	0.000143543	0.000323389	0.000117365	0.000121189	0.000126152	0.000291	0.000496774	4.94e-05	0.000115515	0.000110423	0.000341828	0.000382271	9.15e-05
1668	AAC|753|TTT	N753F	753	AAC	TTT	N	F	3	7.59e-05	5.46e-05	9.11e-05	0.000287028	0.000382667	0.000120865	8.55e-05	9.05e-05	0.000129651	0.000395236	7.31e-05	0.00012953	0.000114084	0.000196711	0.000188196	9.68e-05
1669	AAC|753|CGT	N753R	753	AAC	CGT	N	R	3	4.74e-05	0.000102932	5.82e-05	0.000132088	0.000205918	6.31e-05	4.81e-05	6.64e-05	0.00014983	0.000225756	3.64e-05	8.96e-05	5.44e-05	0.000116114	0.000117888	5.94e-05
1670	AAC|753|TGC	N753C	753	AAC	TGC	N	C	2	7.49e-05	6.25e-05	5.49e-05	6.63e-05	4.54e-06	4.15e-05	2.86e-05	2.55e-05	2.14e-05	1.73e-05	3.61e-05	0.000105325	3.59e-05	0.000116343	1.26e-05	4.5e-05
1671	AAC|753|TGA	N753Z	753	AAC	TGA	N	Z	3	2.16e-05	2.33e-05	2.24e-05	3.13e-05	3.26e-05	2.33e-05	8.93e-06	2.14e-05	2.57e-05	0.000117053	1.65e-05	1.11e-05	1.87e-05	6.04e-05	3.99e-05	2.5e-05
1672	AAC|753|TTG	N753L	753	AAC	TTG	N	L	3	6.71e-05	4.69e-05	4.22e-05	7.59e-05	0.000264083	7.6e-05	0.00010933	4.5e-05	9.34e-05	0.000204601	6.61e-05	0.00012799	8.95e-05	0.00016158	9.5e-05	6.76e-05
1673	AAC|753|TAT	N753Y	753	AAC	TAT	N	Y	2	3.84e-05	2.52e-05	4.78e-05	9.86e-05	8.99e-05	6.39e-05	8.55e-05	3.32e-05	0.000147914	0.00016355	5.21e-05	9.7e-05	4.36e-05	0.000138834	0.000183971	5.82e-05
1674	AAC|753|AAA	N753K	753	AAC	AAA	N	K	1	0.000142519	0.00047637	0.000329317	0.000222351	0.000240265	0.00011217	0.000476689	0.000369801	0.000231419	0.000497527	0.000473756	0.000123888	9.23e-05	0.000218793	0.000588107	0.000159402
1675	AAC|753|ATT	N753I	753	AAC	ATT	N	I	2	5.05e-05	2.11e-05	1.12e-05	8.21e-05	8.22e-05	2.23e-05	3.08e-05	1.63e-05	0.00010692	0.000109756	1.84e-05	5.95e-05	2.79e-05	6.59e-05	0.000174649	2.29e-05
1676	AAC|753|ATG	N753M	753	AAC	ATG	N	M	2	4.94e-05	4.1e-05	5.07e-05	0.000118307	8.11e-05	3.71e-05	4.42e-05	3.64e-05	0.000114945	0.000177166	2.66e-05	4.15e-05	4.27e-05	0.000199764	0.000107753	4.63e-05
1677	AAC|753|CCA	N753P	753	AAC	CCA	N	P	3	0.000109019	7.24e-05	6.77e-05	0.000163415	0.000241644	8.75e-05	6.44e-05	7.05e-05	0.000149567	0.000240472	5.64e-05	7.76e-05	6.71e-05	0.000193685	0.000196249	7.5e-05
1678	AAC|753|GTT	N753V	753	AAC	GTT	N	V	3	4.41e-05	6.55e-05	6.05e-05	5.23e-05	0.000161438	5.96e-05	4.14e-05	5.94e-05	0.000209263	0.000271139	5.02e-05	7.99e-05	4.26e-05	0.000159477	0.00014279	6.18e-05
1679	AGA|754|AAT	R754N	754	AGA	AAT	R	N	2	2.64e-05	7.98e-06	3.46e-05	1.33e-05	1.01e-05	4.33e-05	1.94e-05	2.42e-05	1.28e-06	3.25e-06	1.77e-05	5.48e-05	3.08e-05	1.06e-05	1.39e-05	3.68e-05
1680	AGA|754|CAG	R754Q	754	AGA	CAG	R	Q	3	3.13e-05	2.78e-05	2.28e-05	4.46e-07	NA	7.79e-06	1.03e-05	2.22e-05	2.16e-06	NA	1.13e-05	9.5e-06	1.08e-05	1.19e-05	2.68e-06	1.67e-05
1681	AGA|754|TAA	R754Z	754	AGA	TAA	R	Z	2	6.78e-05	4.95e-05	5.32e-05	0.00010019	0.000240734	5.54e-05	3.89e-05	2.79e-05	0.000103447	4.38e-05	2.01e-05	6.25e-05	2.18e-05	0.000130082	0.000103958	3.89e-05
1682	AGA|754|AAG	R754K	754	AGA	AAG	R	K	2	3.88e-05	4.75e-05	4.24e-05	9.08e-06	4.2e-05	3.03e-05	2.88e-05	7.29e-05	3.92e-05	1.99e-05	2.36e-05	3.69e-05	7.05e-05	4.78e-05	3.28e-05	4.93e-05
1683	AGA|754|GGC	R754G	754	AGA	GGC	R	G	2	6.72e-06	3.02e-05	4.92e-05	2.99e-05	1.27e-05	2.67e-05	1.42e-05	1.22e-05	9.39e-06	3.95e-06	2.42e-05	3.37e-05	1.87e-05	1.15e-06	1.16e-05	2.82e-05
1684	AGA|754|CAC	R754H	754	AGA	CAC	R	H	3	1.55e-06	2.15e-05	7.76e-06	5.05e-07	1.3e-05	7.94e-06	1.15e-05	1.03e-05	7.95e-07	2.8e-05	1.47e-05	7.04e-06	7.26e-06	1.02e-05	NA	1.34e-05
1685	AGA|754|ATT	R754I	754	AGA	ATT	R	I	2	3.03e-05	2.56e-05	4.8e-05	NA	5.03e-06	6.43e-05	3.37e-05	3.77e-05	3.43e-05	4.14e-05	5.82e-05	6.98e-05	3.63e-05	2.73e-05	4.27e-05	5.01e-05
1686	AGA|754|CTC	R754L	754	AGA	CTC	R	L	3	0.0001005	8.5e-05	8.73e-05	8.81e-05	1.53e-05	7.83e-05	4.88e-05	4.92e-05	7e-05	9.21e-05	7.11e-05	0.000113968	8.67e-05	4.44e-05	8.82e-05	8.19e-05
1687	AGA|754|GAG	R754E	754	AGA	GAG	R	E	3	1.14e-05	1.09e-05	1.7e-05	NA	7.18e-07	1.65e-05	1.21e-05	1.48e-05	1.83e-05	NA	1.57e-05	2.08e-05	1.63e-05	1.94e-05	5.65e-06	1.39e-05
1688	AGA|754|GCA	R754A	754	AGA	GCA	R	A	2	2.27e-05	3.72e-05	5.21e-05	3.46e-05	2.04e-05	5.89e-05	4.65e-05	3.59e-05	8.19e-07	NA	3.72e-05	5.31e-05	5.2e-05	2.14e-05	NA	5.34e-05
1689	AGA|754|TCC	R754S	754	AGA	TCC	R	S	3	1.84e-06	1.46e-05	1.55e-05	NA	NA	1.54e-05	1.24e-05	4.93e-06	NA	2.8e-05	9.3e-06	1.82e-05	1.17e-06	3.97e-07	NA	1.27e-05
1690	AGA|754|CCT	R754P	754	AGA	CCT	R	P	3	2.29e-05	3.39e-05	3.47e-05	4.18e-05	6.99e-07	7.64e-05	6.01e-05	4.49e-05	6.16e-06	5.27e-06	6.45e-05	4.61e-05	5.4e-05	1.55e-05	9.97e-05	5.32e-05
1691	AGA|754|CGC	R754B	754	AGA	CGC	R	B	2	4.91e-05	6.9e-05	8.38e-05	2.74e-05	1.74e-05	0.000104163	6.7e-05	7.71e-05	3.06e-05	5.25e-05	9.51e-05	9.72e-05	8.45e-05	1.93e-05	2.16e-05	9.53e-05
1692	AGA|754|GTC	R754V	754	AGA	GTC	R	V	3	2.6e-05	2.91e-05	3.35e-05	3e-06	NA	5.11e-05	1.43e-05	2.47e-05	2.28e-05	3.26e-06	3.17e-05	2.09e-05	4.11e-05	1.86e-05	2.92e-06	3.35e-05
1693	AGA|754|TTC	R754F	754	AGA	TTC	R	F	3	1.82e-05	4.49e-05	2.23e-05	3.8e-05	3.48e-06	3.94e-05	4.81e-05	2.27e-05	4.18e-05	3.8e-05	3.8e-05	1.38e-05	1.6e-05	6.1e-05	4.92e-05	2.98e-05
1694	AGA|754|CGT	R754B	754	AGA	CGT	R	B	2	8.21e-05	4.79e-05	4.63e-05	6.77e-07	5.04e-07	3.72e-05	3.73e-05	2.62e-05	1.25e-05	6.36e-06	5.94e-05	1.23e-05	3.56e-05	1.43e-05	1.43e-06	4.22e-05
1695	AGA|754|ACT	R754T	754	AGA	ACT	R	T	2	2.08e-05	3.72e-05	4.48e-05	5.2e-05	4.36e-06	6.5e-05	2.25e-05	3.21e-05	6.17e-06	1.28e-05	7.55e-05	1.88e-05	5.95e-05	2.97e-05	8.68e-07	4.81e-05
1696	AGA|754|GAC	R754D	754	AGA	GAC	R	D	3	7.22e-05	2.05e-05	4.24e-05	5.23e-05	3.81e-05	4.11e-05	3.7e-05	1.84e-05	8.97e-05	4.42e-06	4.08e-05	5.63e-05	3.43e-05	2.95e-05	4.76e-05	4.52e-05
1697	AGA|754|TGC	R754C	754	AGA	TGC	R	C	2	6.35e-05	3.8e-05	3.46e-05	4.94e-06	3.46e-06	4.3e-05	6.42e-05	3.29e-05	5e-06	1.35e-05	6.77e-05	3.92e-05	8.15e-05	3.43e-06	3.5e-05	4.31e-05
1698	AGA|754|TAC	R754Y	754	AGA	TAC	R	Y	3	4.45e-05	5.9e-05	4.77e-05	7.67e-05	1.8e-05	7.79e-05	4.32e-05	3.51e-05	3.34e-05	5.92e-05	4.17e-05	6.12e-05	5.33e-05	5.13e-05	1.21e-05	5.9e-05
1699	AGA|754|ATG	R754M	754	AGA	ATG	R	M	2	1.03e-06	8.36e-06	3.89e-05	2.22e-06	4.11e-06	3.09e-05	1e-05	4.44e-06	2.55e-05	1.64e-05	1.76e-05	3.82e-06	1.8e-05	2.87e-06	6.74e-07	2.55e-05
1700	ATC|755|TTT	I755F	755	ATC	TTT	I	F	2	8.51e-05	6.43e-05	5.82e-05	3.22e-05	1.62e-05	6.51e-05	3.79e-05	5.18e-05	3.01e-05	3.35e-05	4.65e-05	9.4e-05	8.16e-05	3.86e-05	7.33e-05	6.58e-05
1701	ATC|755|TGG	I755W	755	ATC	TGG	I	W	3	0.000108352	0.000105435	0.000100431	6.26e-05	7.03e-05	9.38e-05	8.08e-05	8.77e-05	7.36e-05	9e-05	8.1e-05	8.95e-05	0.000137669	5.5e-05	4.02e-06	0.000104935
1702	ATC|755|AAT	I755N	755	ATC	AAT	I	N	2	5.82e-05	5.15e-05	5.06e-05	3.05e-06	5.21e-06	3.12e-05	5.6e-05	3.32e-05	1.45e-05	3.79e-05	5.68e-05	4.99e-05	5.45e-05	6.22e-05	3.16e-05	5.06e-05
1703	ATC|755|ACT	I755T	755	ATC	ACT	I	T	2	5.74e-05	5.01e-05	5.41e-05	6.74e-05	1.84e-05	5.97e-05	4.51e-05	4.61e-05	1.03e-05	6.17e-05	3e-05	4.93e-05	4.97e-05	1.69e-05	2.34e-06	5.54e-05
1704	ATC|755|ATG	I755M	755	ATC	ATG	I	M	1	3.83e-05	3.19e-05	4.33e-05	6.69e-05	5.73e-05	4.62e-05	4.9e-05	2.33e-05	2.56e-05	3.44e-05	4.8e-05	3.39e-05	2.57e-05	1.6e-05	5.15e-05	2.88e-05
1705	ATC|755|TCA	I755S	755	ATC	TCA	I	S	3	4.75e-05	8.06e-05	6.03e-05	4.95e-05	1.21e-05	9.52e-05	5e-05	3.37e-05	3.93e-05	3.25e-05	5.99e-05	6.12e-05	9.45e-05	2.84e-05	2.17e-05	7.02e-05
1706	ATC|755|GAT	I755D	755	ATC	GAT	I	D	3	2.61e-05	2.67e-05	4.13e-05	3.4e-05	4.75e-05	4.71e-05	6.62e-05	5.06e-05	1.84e-05	7.94e-05	6.56e-05	4.8e-05	4.45e-05	6.3e-05	2.21e-05	5.44e-05
1707	ATC|755|TGC	I755C	755	ATC	TGC	I	C	2	9.21e-05	7.78e-05	6.95e-05	0.000100236	7.01e-05	7.46e-05	8.53e-05	9.18e-05	6.09e-05	1.46e-05	5e-05	8.18e-05	7.06e-05	5.28e-05	4.25e-06	7.36e-05
1708	ATC|755|GAG	I755E	755	ATC	GAG	I	E	3	4.76e-05	4.8e-05	4.13e-05	1.26e-05	5.78e-06	4.49e-05	3.83e-05	4.6e-05	4.23e-05	3.78e-05	3.72e-05	5.14e-05	6.16e-05	3.6e-05	6.46e-06	5.25e-05
1709	ATC|755|AGA	I755R	755	ATC	AGA	I	R	2	5.05e-05	4.94e-05	5.33e-05	8.74e-05	6.44e-05	6.21e-05	6.07e-05	3.11e-05	4.28e-05	2.21e-05	6.92e-05	7.21e-05	6.28e-05	4.71e-05	3.84e-05	5.41e-05
1710	ATC|755|TAA	I755Z	755	ATC	TAA	I	Z	3	2.78e-05	4.76e-05	7.31e-05	0.000208559	0.000199077	6.62e-05	5.25e-05	5.37e-05	0.000100606	0.000315167	7.08e-05	7.26e-05	6.16e-05	0.000174521	0.000312916	5.94e-05
1711	ATC|755|TTG	I755L	755	ATC	TTG	I	L	2	2.71e-05	0.000105962	5.32e-05	1.11e-05	4.36e-06	5.21e-05	1.47e-05	7.02e-05	8.9e-06	1.1e-05	4.3e-05	5.74e-05	7.49e-05	2.64e-05	2.91e-05	5.63e-05
1712	ATC|755|CCC	I755P	755	ATC	CCC	I	P	2	0.0001115	6.51e-05	0.000110686	0.000181756	0.00022945	9.91e-05	7.06e-05	7.24e-05	0.000200518	0.000244817	5.83e-05	7.11e-05	9.61e-05	0.000243145	0.000154898	8.81e-05
1713	ATC|755|GTG	I755V	755	ATC	GTG	I	V	2	4.82e-05	2.68e-05	5.74e-05	5.87e-05	3.88e-05	6.7e-05	5.58e-05	3.34e-05	3.79e-05	3.62e-05	4.87e-05	3.07e-05	7.73e-05	1.01e-05	5.61e-06	5.63e-05
1714	ATC|755|CAC	I755H	755	ATC	CAC	I	H	2	6.73e-05	6.48e-05	7.61e-05	5.45e-05	3.84e-05	4.66e-05	5.66e-05	3.82e-05	2.74e-05	4.26e-05	6.15e-05	3.72e-05	7.63e-05	5.1e-05	8.73e-06	6.08e-05
1715	ATC|755|GGT	I755G	755	ATC	GGT	I	G	3	3.73e-05	5.01e-05	2.19e-05	1.97e-05	1.6e-05	3.34e-05	5.01e-05	2.89e-05	5.77e-05	3.12e-05	2.8e-05	8.83e-06	5.28e-05	4.01e-05	1.07e-05	4.28e-05
1716	ATC|755|GCA	I755A	755	ATC	GCA	I	A	3	7.06e-05	4.72e-05	6.6e-05	7.89e-05	8.69e-05	5.69e-05	8.21e-05	3.29e-05	2.06e-06	6.23e-06	3.64e-05	5.55e-05	7.41e-05	1.8e-05	7.19e-05	6.58e-05
1717	ATC|755|TAC	I755Y	755	ATC	TAC	I	Y	2	3.18e-05	5.32e-05	6.05e-05	1.2e-05	1.09e-05	4.84e-05	5.44e-05	4.88e-05	7.96e-06	2.74e-06	7.05e-05	6.97e-05	4.68e-05	3.77e-05	1.81e-05	5.29e-05
1718	ATC|755|AAG	I755K	755	ATC	AAG	I	K	2	4.86e-05	4.4e-05	2.85e-05	5.11e-05	8.27e-06	3.16e-05	4.1e-05	4.56e-05	4.32e-05	3.62e-05	5.02e-05	5.05e-05	3.43e-05	3.02e-05	1.85e-05	4.61e-05
1719	ATC|755|CAA	I755Q	755	ATC	CAA	I	Q	3	3.43e-05	7.07e-05	3.7e-05	2.18e-05	5.44e-05	3.79e-05	3.37e-05	4.4e-05	1.77e-05	1.51e-05	6.7e-05	3.33e-05	6.35e-05	5.83e-05	2.77e-05	5.27e-05
1720	CAT|756|GAA	H756E	756	CAT	GAA	H	E	2	4.13e-05	5.48e-05	4.18e-05	7.13e-05	9.93e-05	5.32e-05	3.41e-05	7.12e-05	0.000154284	0.000249412	5.57e-05	6.06e-05	6.09e-05	0.000232252	0.000244085	6.1e-05
1721	CAT|756|GTT	H756V	756	CAT	GTT	H	V	2	0.000135999	7.76e-05	6.55e-05	0.000132878	0.000201818	5.26e-05	3.88e-05	3.27e-05	0.000193607	0.000230668	6.44e-05	9.63e-05	5.58e-05	0.000108337	0.000146438	6.12e-05
1722	CAT|756|CAA	H756Q	756	CAT	CAA	H	Q	1	9.32e-05	9.74e-05	9.8e-05	0.000257955	0.000236869	8.36e-05	0.000136649	9.44e-05	0.000265236	0.000188804	9.03e-05	0.000104976	9.02e-05	0.000291653	0.000238061	7.77e-05
1723	CAT|756|ATG	H756M	756	CAT	ATG	H	M	3	3.36e-05	4.62e-05	4.82e-05	0.000175275	0.000112226	5e-05	4.8e-05	2.9e-05	6.92e-05	0.000184952	4.09e-05	5.06e-05	4.76e-05	8.88e-05	0.000188484	4.14e-05
1724	CAT|756|AAC	H756N	756	CAT	AAC	H	N	2	6.31e-05	5.67e-05	7.63e-05	0.000150819	0.000103842	6.45e-05	8.29e-05	7.93e-05	0.000233313	0.000263588	8.47e-05	0.00012176	9.81e-05	0.000194698	0.00020867	7.53e-05
1725	CAT|756|AAG	H756K	756	CAT	AAG	H	K	2	4.41e-05	6.35e-05	7.52e-05	4.58e-05	0.000161716	4.92e-05	5.43e-05	4.12e-05	0.000100617	0.000123517	5.39e-05	5.75e-05	6.25e-05	0.000170539	8.55e-05	5.61e-05
1726	CAT|756|TGG	H756W	756	CAT	TGG	H	W	3	5.54e-05	8.48e-05	5.15e-05	0.000124741	0.000260205	6.08e-05	0.000115083	5.43e-05	0.000195422	0.000369189	5.67e-05	9.16e-05	7.6e-05	0.000187792	0.0002109	7.09e-05
1727	CAT|756|TAG	H756Z	756	CAT	TAG	H	Z	2	3.98e-05	6.54e-05	4.14e-05	0.000189697	0.000278777	5.54e-05	5.7e-05	3.78e-05	0.000118229	0.000236391	4.07e-05	3.64e-05	4.31e-05	0.000113521	0.000223235	4.65e-05
1728	CAT|756|TCT	H756S	756	CAT	TCT	H	S	2	6.7e-05	0.000104139	9.71e-05	0.000225761	0.000383043	8.12e-05	6.97e-05	9.77e-05	0.000248611	0.000236709	7.66e-05	0.000117037	7.66e-05	0.000218589	0.000416831	7.65e-05
1729	CAT|756|TGT	H756C	756	CAT	TGT	H	C	2	4.22e-05	0.000102261	7.29e-05	0.000155875	0.000248161	8.97e-05	7.65e-05	6.63e-05	0.000164107	0.000151442	6.9e-05	0.000112418	7e-05	0.000167194	0.000111067	7.45e-05
1730	CAT|756|GGT	H756G	756	CAT	GGT	H	G	2	8.48e-05	5.47e-05	8.5e-05	0.000176836	0.000281547	0.000109775	7.05e-05	6.63e-05	0.000209487	0.00032721	9.41e-05	0.000105895	7.73e-05	0.000168126	0.000315194	7.92e-05
1731	CAT|756|TAC	H756Y	756	CAT	TAC	H	Y	2	8.91e-05	9.86e-05	8e-05	0.000227737	0.000544171	0.000105265	8.95e-05	5.62e-05	0.000239679	0.000384612	8.4e-05	9.75e-05	0.000106638	0.000249677	0.000347483	9.41e-05
1732	CAT|756|CTG	H756L	756	CAT	CTG	H	L	2	9.07e-05	5.99e-05	6.78e-05	6.24e-05	0.000325096	7.8e-05	9.05e-05	4.94e-05	0.000231087	0.000184572	3.88e-05	5.81e-05	7.73e-05	0.000132389	0.000231005	6.12e-05
1733	CAT|756|ACC	H756T	756	CAT	ACC	H	T	3	6.52e-05	7.93e-05	5.71e-05	0.000264156	0.000186871	7.95e-05	6.15e-05	4.91e-05	0.000184804	0.000323753	5.51e-05	7.58e-05	5.63e-05	0.000133305	0.000284766	6.53e-05
1734	CAT|756|AGA	H756R	756	CAT	AGA	H	R	3	5.6e-05	2.84e-05	6.65e-05	7.21e-05	2.63e-05	8.87e-05	5.17e-05	4.45e-05	0.000127664	6.87e-05	4.03e-05	7.97e-05	5.91e-05	6.7e-05	1.77e-05	6.4e-05
1735	CAT|756|ATC	H756I	756	CAT	ATC	H	I	3	0.000117638	9.68e-05	7.96e-05	0.00026301	0.000540648	0.000118472	7.22e-05	9.34e-05	0.000197309	0.000365172	8.53e-05	0.000150147	0.000121271	0.000412598	0.000321817	0.00010448
1736	CAT|756|GCC	H756A	756	CAT	GCC	H	A	3	6.86e-05	0.000106568	8.13e-05	0.000142741	0.00037041	0.000100164	8.51e-05	5.5e-05	0.000206065	0.000242209	6.13e-05	9.38e-05	9.18e-05	0.000239158	0.000252743	8.12e-05
1737	CAT|756|TTT	H756F	756	CAT	TTT	H	F	2	3.23e-05	5.14e-05	4.88e-05	7.26e-05	0.000155421	5.95e-05	3.04e-05	4.65e-05	0.00016275	9.29e-05	5.21e-05	7.65e-05	4.56e-05	0.000157081	0.000104172	4.79e-05
1738	CAT|756|GAC	H756D	756	CAT	GAC	H	D	2	8.93e-05	7.4e-05	6.84e-05	9.9e-05	0.000294045	8.16e-05	7.02e-05	6.93e-05	0.000118028	0.000196081	9.62e-05	7.45e-05	9.05e-05	0.000203472	0.000290886	7.36e-05
1739	CAT|756|CCC	H756P	756	CAT	CCC	H	P	2	0.00011583	0.000129055	0.000124539	0.000250024	0.000427545	6.64e-05	7.91e-05	6.06e-05	0.000176341	0.000496132	7.53e-05	0.000163562	0.00010435	0.000237921	0.000248015	0.000101656
1740	GCC|757|TAC	A757Y	757	GCC	TAC	A	Y	2	5.02e-05	2.12e-05	3.9e-05	0.00016993	0.000135347	3.45e-05	4.86e-05	2.77e-05	7.01e-05	0.000172824	4.19e-05	4.85e-05	3e-05	6.38e-05	0.00013041	3.49e-05
1741	GCC|757|AAG	A757K	757	GCC	AAG	A	K	3	6.54e-05	7.06e-05	4.99e-05	0.00027232	0.000415844	6.33e-05	7.3e-05	5.32e-05	0.000198571	0.000247212	3.63e-05	8.17e-05	0.000105112	0.000173962	0.000275648	6.88e-05
1742	GCC|757|TGG	A757W	757	GCC	TGG	A	W	3	2.57e-05	9.86e-06	3.35e-05	2.77e-05	0.000151762	1.92e-05	1.33e-05	9.17e-06	7.21e-05	7.31e-05	2.92e-05	3.85e-05	2.18e-05	9.02e-05	7.06e-05	2.41e-05
1743	GCC|757|CTC	A757L	757	GCC	CTC	A	L	2	3.61e-05	5.1e-05	5.99e-05	0.000164759	0.000320694	8.47e-05	4.88e-05	4.67e-05	0.000204572	0.000339008	4.85e-05	8.61e-05	7.63e-05	0.000124079	0.00016005	6.01e-05
1744	GCC|757|AGC	A757S	757	GCC	AGC	A	S	2	3.52e-05	1.76e-05	4.41e-05	1.97e-05	5.86e-05	3.82e-05	4.38e-05	2.15e-05	8.05e-06	1.54e-05	3.75e-05	1.97e-05	2.73e-05	1.64e-05	3.14e-06	3.24e-05
1745	GCC|757|CCA	A757P	757	GCC	CCA	A	P	2	9.47e-06	3.17e-05	2.3e-05	8.79e-05	4.55e-06	3.44e-05	1.8e-05	2.14e-05	4.56e-05	8.69e-06	1.78e-05	2.54e-05	1.72e-05	4.4e-05	1.39e-05	1.88e-05
1746	GCC|757|GGG	A757G	757	GCC	GGG	A	G	2	6.9e-06	4.07e-06	1.33e-05	2.71e-06	5.83e-07	2.79e-05	1.1e-05	1.49e-05	1.36e-05	8.25e-06	1.73e-05	8.89e-06	2.72e-05	1.02e-05	3.82e-07	1.67e-05
1747	GCC|757|ATT	A757I	757	GCC	ATT	A	I	3	4.31e-05	4e-05	4.01e-05	5.67e-05	6.22e-05	4.65e-05	7.05e-05	6.52e-05	0.000139935	6.15e-05	5.71e-05	3.38e-05	4.5e-05	8.55e-05	0.000136214	4.97e-05
1748	GCC|757|GAT	A757D	757	GCC	GAT	A	D	2	2.26e-05	4.15e-05	2.39e-05	0.000149437	0.000158247	3.57e-05	4.35e-05	2.21e-05	0.000100686	0.000166925	2.48e-05	6.17e-05	4.12e-05	9.15e-05	0.000158548	3.1e-05
1749	GCC|757|ATG	A757M	757	GCC	ATG	A	M	3	7.35e-05	5.2e-05	3.7e-05	0.000143117	0.000315374	4.79e-05	5.74e-05	3.32e-05	0.000121849	0.000185114	4.07e-05	3.41e-05	4.45e-05	0.000120965	0.000123236	4.6e-05
1750	GCC|757|TTC	A757F	757	GCC	TTC	A	F	2	1.6e-05	3.03e-05	3.13e-05	6.71e-05	0.000208102	3.79e-05	3.22e-05	1.96e-05	2.37e-05	8.21e-05	4.17e-05	3.74e-05	2.88e-05	8.84e-05	8.08e-05	2.75e-05
1751	GCC|757|AAT	A757N	757	GCC	AAT	A	N	3	1.92e-05	3.67e-05	3.05e-05	5.32e-05	0.000142985	3.37e-05	2.82e-05	6.81e-06	4.27e-05	0.000169589	2.03e-05	3.76e-05	4.48e-05	0.000101447	0.000133208	3.57e-05
1752	GCC|757|CAG	A757Q	757	GCC	CAG	A	Q	3	3.39e-05	2.97e-05	2.73e-05	5.69e-05	2.66e-05	2.39e-05	2.52e-05	9.94e-06	2.75e-05	8.76e-05	9.33e-06	2.14e-05	3.1e-05	6.27e-05	6.59e-05	2.05e-05
1753	GCC|757|GTG	A757V	757	GCC	GTG	A	V	2	2.72e-05	6.69e-06	1.68e-05	4.87e-07	1.72e-06	1.59e-05	1.47e-05	2.85e-05	3.62e-05	NA	2.01e-05	3.57e-05	1.5e-05	1.04e-05	2.82e-05	1.89e-05
1754	GCC|757|TGA	A757Z	757	GCC	TGA	A	Z	3	1.65e-05	2.26e-05	1.11e-05	9.94e-05	8.42e-05	2.31e-05	1.62e-05	2.07e-05	0.000101587	3.8e-05	2.1e-05	2.63e-05	2.49e-05	9.64e-05	4.66e-05	2.19e-05
1755	GCC|757|TGT	A757C	757	GCC	TGT	A	C	3	3.53e-05	1.68e-05	3.43e-05	2.97e-05	1.43e-06	1.73e-05	2.21e-05	2e-05	4.68e-06	1.1e-05	2.04e-05	1.23e-05	3.29e-05	8.45e-06	1.68e-05	2.47e-05
1756	GCC|757|ACA	A757T	757	GCC	ACA	A	T	2	1.87e-05	3.46e-05	3.2e-05	1.09e-05	1.08e-05	2.93e-05	3.47e-05	1.95e-05	3.32e-05	2.71e-06	3.06e-05	4.03e-05	2.98e-05	6.48e-05	9.37e-05	3.02e-05
1757	GCC|757|GAA	A757E	757	GCC	GAA	A	E	2	4.06e-05	1.94e-05	3.28e-05	6.26e-05	4.33e-05	3.22e-05	2.96e-05	2.79e-05	5.33e-05	0.000121423	3.13e-05	3.43e-05	2.55e-05	8.04e-05	0.000118543	2.86e-05
1758	GCC|757|CAC	A757H	757	GCC	CAC	A	H	2	2.18e-05	3.58e-05	2.85e-05	4.94e-05	8.23e-05	3.18e-05	4.94e-05	3.46e-05	8.48e-05	0.000135129	2.71e-05	3.06e-05	2.23e-05	9.29e-05	0.000241436	3.05e-05
1759	GCC|757|CGT	A757R	757	GCC	CGT	A	R	3	1.35e-05	2.26e-05	2.73e-05	3.09e-05	0.000127268	2.16e-05	4.02e-05	2.38e-05	4.39e-05	0.000118358	2e-05	2.29e-05	1.62e-05	0.000108587	0.000177364	3.51e-05
1760	ACT|758|GGT	T758G	758	ACT	GGT	T	G	2	6.64e-05	4.14e-05	4.94e-05	6.77e-05	3.68e-05	5.15e-05	7.23e-05	4.04e-05	3.59e-05	6.42e-05	5.06e-05	9.45e-05	4.51e-05	5.98e-05	3.55e-05	5.95e-05
1761	ACT|758|TGT	T758C	758	ACT	TGT	T	C	2	0.000121656	0.000109184	7.6e-05	1.65e-05	2.95e-05	7.69e-05	6.4e-05	7.22e-05	6.25e-05	3.93e-05	9.92e-05	7.53e-05	0.00010745	3.12e-05	3.21e-05	8.94e-05
1762	ACT|758|GAC	T758D	758	ACT	GAC	T	D	3	7.61e-05	9.54e-05	8.3e-05	0.000222253	0.000357355	7.92e-05	0.000112714	6.94e-05	0.000231523	0.000314531	6.2e-05	0.000102867	7.65e-05	0.000208242	0.000403154	7.93e-05
1763	ACT|758|GTC	T758V	758	ACT	GTC	T	V	3	0.000145152	8.57e-05	6.76e-05	3.35e-05	8.62e-05	0.000101274	0.00014101	0.00011284	7.28e-05	2.46e-05	0.000120397	9.27e-05	0.000111444	5.17e-05	6.36e-05	0.000106127
1764	ACT|758|AGC	T758S	758	ACT	AGC	T	S	2	0.000100812	8.68e-05	8.14e-05	2.95e-05	1.08e-05	9.57e-05	0.000110861	7.01e-05	3.38e-05	4.6e-05	5.75e-05	8.33e-05	5.62e-05	5.6e-05	3e-05	8.21e-05
1765	ACT|758|CCA	T758P	758	ACT	CCA	T	P	2	9.64e-05	0.000119105	4.6e-05	0.000132613	0.000322345	0.000104047	7.54e-05	6.77e-05	0.00028095	0.000413038	5.52e-05	0.000104198	0.000111112	0.000177118	0.000301616	7.97e-05
1766	ACT|758|ATC	T758I	758	ACT	ATC	T	I	2	9.19e-05	8.25e-05	6.7e-05	0.000131365	2.2e-05	8.37e-05	9.69e-05	0.000103914	0.000108821	5.37e-05	6.99e-05	0.000134411	0.000133824	0.000115568	0.000111692	9.42e-05
1767	ACT|758|TGG	T758W	758	ACT	TGG	T	W	3	0.000106552	8.11e-05	8.05e-05	0.000216157	0.000300174	0.000107014	9.97e-05	7.33e-05	0.000121181	0.000336201	7.34e-05	7.42e-05	7.09e-05	0.000585379	0.000278914	9.82e-05
1768	ACT|758|CTC	T758L	758	ACT	CTC	T	L	3	7.33e-05	0.000100403	7.16e-05	7.77e-05	9.41e-06	0.000137148	9.18e-05	0.000131878	0.000217599	0.000107512	0.00011208	0.000176803	0.000112496	7.04e-05	3.39e-05	0.000113733
1769	ACT|758|GAG	T758E	758	ACT	GAG	T	E	3	0.000107837	0.000180695	0.000134321	0.000453001	0.00077235	0.000191774	0.000160255	0.000151579	0.000446387	0.000648435	0.000132234	0.000206261	0.000182547	0.000508452	0.000613001	0.000159494
1770	ACT|758|TTC	T758F	758	ACT	TTC	T	F	3	6.79e-05	5.07e-05	8.72e-05	0.000240126	4.4e-05	8.14e-05	4.78e-05	6.05e-05	0.000110242	4.38e-05	3.43e-05	6.63e-05	6.65e-05	7.76e-05	7.29e-06	6.84e-05
1771	ACT|758|GCA	T758A	758	ACT	GCA	T	A	2	3.06e-05	2.28e-05	5.14e-05	2.66e-05	4.8e-05	4.51e-05	5.58e-05	2.89e-05	1.22e-05	2.89e-06	6.62e-05	5.79e-05	6.37e-05	1.58e-05	5.9e-05	5.01e-05
1772	ACT|758|ATG	T758M	758	ACT	ATG	T	M	2	5.12e-05	3.84e-05	4.77e-05	4.95e-05	6.76e-06	3.92e-05	2.2e-05	5.2e-05	5.91e-06	2.61e-05	1.64e-05	6.35e-05	6.78e-05	3.26e-05	1.93e-05	4.72e-05
1773	ACT|758|CAG	T758Q	758	ACT	CAG	T	Q	3	7.92e-05	6.72e-05	7.55e-05	0.000104617	0.000170357	8.71e-05	8e-05	3.63e-05	0.00022936	0.000153718	0.000107811	9.47e-05	0.000107789	0.000304212	0.000154135	9.09e-05
1774	ACT|758|AGG	T758R	758	ACT	AGG	T	R	2	9.82e-05	0.000103605	0.000109879	0.000267671	0.000595003	0.000104831	9.65e-05	6.08e-05	0.000236867	0.000445597	0.000109824	0.000111122	8.5e-05	0.000251938	0.000502357	9.71e-05
1775	ACT|758|CAC	T758H	758	ACT	CAC	T	H	3	8.58e-05	9.85e-05	9.16e-05	0.000231603	0.000450166	9.2e-05	0.000147529	7.87e-05	0.00022108	0.000461768	7.83e-05	6.08e-05	9.69e-05	0.000201911	0.000350042	8.95e-05
1776	ACT|758|AAG	T758K	758	ACT	AAG	T	K	2	4.36e-05	0.000105994	8.28e-05	0.000329484	0.000515974	8.58e-05	6.87e-05	0.000101872	0.000178399	0.000316564	7.49e-05	0.000110322	9.18e-05	0.000238979	0.000387659	8.7e-05
1777	ACT|758|TAC	T758Y	758	ACT	TAC	T	Y	3	4.34e-05	6.01e-05	7.68e-05	0.000163973	0.000305029	8.38e-05	7.87e-05	7.49e-05	0.000183587	0.000172182	6.84e-05	6.48e-05	7.55e-05	0.000133645	0.000169855	6.54e-05
1778	ACT|758|AAC	T758N	758	ACT	AAC	T	N	2	7.04e-05	7.51e-05	0.000105664	0.000178987	0.00022219	0.000101056	7.51e-05	9.81e-05	0.000262427	0.000141701	8.47e-05	0.000112071	0.000107483	0.000181497	0.000378336	8.39e-05
1779	ACT|758|TAG	T758Z	758	ACT	TAG	T	Z	3	0.000126159	0.00012318	0.00011706	0.000279485	0.000509101	0.000138389	0.000128128	0.000107228	0.000310512	0.000605481	0.000130804	7.53e-05	0.00013329	0.000344532	0.000357562	0.000121434
1780	GAT|759|CGA	D759R	759	GAT	CGA	D	R	3	5e-05	0.000108573	5.27e-05	0.000161296	9.25e-05	8.23e-05	8.45e-05	5.24e-05	0.000137646	0.000198757	6.67e-05	8.09e-05	8.4e-05	0.000234038	0.000250057	6.48e-05
1781	GAT|759|CAG	D759Q	759	GAT	CAG	D	Q	2	4.78e-05	7.18e-05	5.03e-05	5.87e-05	1.1e-05	6.81e-05	5.83e-05	7.32e-05	9.36e-05	9.25e-05	0.000100685	0.000102286	7.9e-05	7.97e-05	5.02e-05	7.77e-05
1782	GAT|759|ACT	D759T	759	GAT	ACT	D	T	2	6.19e-05	3.54e-05	6.45e-05	5.73e-05	2.43e-05	5.39e-05	7.26e-05	4.3e-05	7.35e-05	8.1e-05	5.73e-05	5.47e-05	7.08e-05	0.000115876	3.71e-05	6e-05
1783	GAT|759|AAC	D759N	759	GAT	AAC	D	N	2	9.51e-06	6.65e-06	3.06e-05	7.8e-06	NA	2.18e-05	1.01e-05	2.07e-05	1.37e-05	8.11e-07	1.41e-05	1.48e-05	4.93e-05	1.25e-05	1.08e-05	3.13e-05
1784	GAT|759|ATT	D759I	759	GAT	ATT	D	I	2	8.53e-05	5.17e-05	7.03e-05	0.000172998	7.91e-05	4.48e-05	5.28e-05	3.65e-05	6.01e-05	0.000172929	5.79e-05	6.97e-05	4.88e-05	0.000163555	7.8e-05	5.63e-05
1785	GAT|759|TAC	D759Y	759	GAT	TAC	D	Y	2	2.21e-05	2.64e-05	4.2e-05	2.68e-05	6.38e-05	2.88e-05	4.15e-05	3.59e-05	0.00018749	5.44e-05	3.45e-05	3.26e-05	2.59e-05	8.56e-05	3.67e-05	3.54e-05
1786	GAT|759|CTT	D759L	759	GAT	CTT	D	L	2	7.3e-05	9.09e-05	9.81e-05	0.000177831	0.00026998	9.53e-05	7.51e-05	6.26e-05	0.000159477	0.00025105	5.72e-05	8.76e-05	8.43e-05	0.000335749	0.000319738	8.64e-05
1787	GAT|759|TGA	D759Z	759	GAT	TGA	D	Z	3	6.09e-05	7.03e-05	4.12e-05	0.00011933	0.000164748	5.39e-05	8.94e-05	6.64e-05	0.000145144	0.000202655	4.81e-05	5.04e-05	4.42e-05	0.000217641	0.000430267	5.72e-05
1788	GAT|759|GGC	D759G	759	GAT	GGC	D	G	2	5.17e-05	4.87e-05	5.04e-05	0.000125939	4.32e-05	3.45e-05	5.09e-05	4.69e-05	1.98e-05	5.47e-05	2.42e-05	4.07e-05	4.36e-05	9.44e-05	1.18e-06	5.25e-05
1789	GAT|759|TTC	D759F	759	GAT	TTC	D	F	3	5.37e-05	4.37e-05	4.12e-05	0.000157712	0.000165444	4.35e-05	3.86e-05	3.68e-05	8.62e-05	0.000114374	4.71e-05	5.98e-05	5.19e-05	9.24e-05	6.08e-05	5.28e-05
1790	GAT|759|CAC	D759H	759	GAT	CAC	D	H	2	5.77e-05	0.000127897	8.09e-05	0.000245992	0.000120323	9.32e-05	7.95e-05	4.23e-05	0.000226508	0.000112121	6.29e-05	8.89e-05	7.57e-05	0.000160009	8.58e-05	8.04e-05
1791	GAT|759|AGC	D759S	759	GAT	AGC	D	S	3	7.96e-05	5.13e-05	6.04e-05	3.29e-05	8.46e-05	7.29e-05	4.9e-05	3.9e-05	5.9e-05	8.35e-05	5.12e-05	6.51e-05	7.92e-05	2.89e-05	7.4e-05	8.05e-05
1792	GAT|759|ATG	D759M	759	GAT	ATG	D	M	3	7.3e-05	5.36e-05	8.06e-05	0.000123324	0.000191591	8.15e-05	7.28e-05	5.21e-05	0.000186455	0.000130823	6.61e-05	0.000110905	9.87e-05	0.00018826	0.00015576	8.26e-05
1793	GAT|759|TGT	D759C	759	GAT	TGT	D	C	2	3.42e-05	5.1e-05	4.17e-05	6.69e-05	3.02e-05	1.79e-05	6.01e-05	1.74e-05	5.33e-05	1.69e-05	3.07e-05	7.83e-05	3.63e-05	3.5e-05	2.89e-05	4.12e-05
1794	GAT|759|GTC	D759V	759	GAT	GTC	D	V	2	1.7e-05	5.97e-05	4.51e-05	0.000110747	9.95e-05	4.23e-05	6.81e-05	5.13e-05	0.000108355	8.02e-05	3.46e-05	4.26e-05	4.16e-05	0.000103088	3.56e-05	4.55e-05
1795	GAT|759|TGG	D759W	759	GAT	TGG	D	W	3	0.000103528	0.000125847	6.81e-05	0.000212535	0.000310843	8.78e-05	6.22e-05	6.24e-05	0.000219824	0.000165365	6.05e-05	6.9e-05	8.06e-05	0.000151882	0.000223237	8.02e-05
1796	GAT|759|GCC	D759A	759	GAT	GCC	D	A	2	5.81e-05	5.38e-05	5.02e-05	3.93e-05	4.25e-06	9.96e-05	5.68e-05	4.35e-05	2.75e-05	3.3e-05	8.68e-05	6.79e-05	8.33e-05	7.17e-05	5.45e-06	6.69e-05
1797	GAT|759|CCG	D759P	759	GAT	CCG	D	P	3	9.26e-05	6.91e-05	7.29e-05	0.000214258	0.000192982	7.15e-05	0.00010549	3.56e-05	0.000236225	0.000279829	8.84e-05	7.76e-05	0.000107731	0.000253201	0.000323827	9.18e-05
1798	GAT|759|AAA	D759K	759	GAT	AAA	D	K	2	5.4e-05	3.62e-05	5.79e-05	0.000173168	0.00029227	8.26e-05	4.38e-05	6.65e-05	9.87e-05	0.000199771	4.44e-05	6.63e-05	4.09e-05	0.00012303	0.000240699	5.13e-05
1799	GAT|759|GAG	D759E	759	GAT	GAG	D	E	1	8.17e-05	8.79e-05	9.07e-05	5.2e-05	6.79e-05	9.9e-05	9.73e-05	6.54e-05	0.000175448	0.000112086	0.00012432	0.000100644	8.53e-05	0.000163995	6.89e-05	7.21e-05
1800	GTT|760|GGC	V760G	760	GTT	GGC	V	G	2	0.000109557	0.000104978	5.05e-05	0.000121257	6.82e-05	8.54e-05	8.55e-05	8.36e-05	0.000251463	0.00016266	9.86e-05	0.000122365	9.54e-05	0.000166133	5.52e-05	9.17e-05
1801	GTT|760|CTG	V760L	760	GTT	CTG	V	L	2	0.00010895	0.000107842	9.47e-05	0.000280872	0.000249247	0.000131668	0.000109451	0.000129608	0.000231587	0.000394116	0.000104956	0.00012735	0.000105835	0.000270692	0.000255616	0.000112817
1802	GTT|760|AGA	V760R	760	GTT	AGA	V	R	3	0.00011982	0.000113021	0.000118667	0.000214707	0.000393551	7.89e-05	6.71e-05	9.9e-05	0.000261282	0.000306244	9.75e-05	0.000160198	9.93e-05	0.00029344	0.000224448	0.000106807
1803	GTT|760|CAC	V760H	760	GTT	CAC	V	H	3	0.000106281	0.000116495	0.000111468	0.000180502	0.000225974	0.000201535	0.000113583	9.95e-05	0.000264617	0.000319129	0.000154853	0.000126153	0.000173187	0.000271391	0.000281189	0.000133644
1804	GTT|760|CAG	V760Q	760	GTT	CAG	V	Q	3	0.000110284	0.000117325	0.000144085	0.000129126	0.000220183	0.000164947	8.08e-05	8.72e-05	0.000220395	0.000663939	0.0001344	0.000151244	0.000112647	0.000347106	0.000636603	0.000142134
1805	GTT|760|GAG	V760E	760	GTT	GAG	V	E	2	0.000156008	0.000129445	0.000145079	0.000264912	0.000369775	0.000135267	8.99e-05	8.52e-05	0.000425611	0.000671229	0.00016044	0.0001546	0.000173809	0.000343702	0.000542669	0.000144327
1806	GTT|760|GCC	V760A	760	GTT	GCC	V	A	2	0.000136642	0.000118136	0.000150332	6.02e-05	8.99e-05	0.00010583	6.94e-05	0.000118748	6.65e-05	0.000134322	6.95e-05	0.000111744	0.000142655	6.69e-05	5.72e-05	0.000143188
1807	GTT|760|ACC	V760T	760	GTT	ACC	V	T	3	8.08e-05	9.34e-05	8.58e-05	8.22e-05	8.29e-05	9e-05	5.72e-05	6.52e-05	0.00010391	2.76e-05	0.000100537	0.000120217	9.77e-05	6.45e-05	9.88e-05	0.000118667
1808	GTT|760|TGA	V760Z	760	GTT	TGA	V	Z	3	8.99e-05	0.000190116	0.000150461	0.000292785	0.000486322	0.000172482	5e-05	0.000120571	0.000454032	0.000638371	0.000182721	0.000116126	0.000160304	0.000320189	0.000550092	0.000154058
1809	GTT|760|CCT	V760P	760	GTT	CCT	V	P	2	8.61e-05	5.95e-05	7.18e-05	0.000111704	0.000263414	0.000115785	6.15e-05	3.78e-05	0.000195862	0.000385917	6.54e-05	8.28e-05	5.93e-05	0.000166702	0.000298282	7.39e-05
1810	GTT|760|ATG	V760M	760	GTT	ATG	V	M	2	3.54e-05	6.81e-05	0.000113432	7.78e-05	7.38e-05	0.00011684	5.32e-05	3.42e-05	9.14e-05	7.23e-05	7.53e-05	8.12e-05	7.2e-05	6.39e-05	3.66e-06	6.78e-05
1811	GTT|760|TCC	V760S	760	GTT	TCC	V	S	3	5.73e-05	7.86e-05	9.24e-05	5.29e-05	2.08e-05	0.000152921	8.32e-05	6.59e-05	2.84e-05	5.97e-05	0.000110381	9.34e-05	0.000102127	4.97e-05	5.31e-05	0.000102387
1812	GTT|760|TTC	V760F	760	GTT	TTC	V	F	2	7.2e-05	4.82e-05	5.16e-05	0.000298345	0.000311559	8.28e-05	0.000113494	6.11e-05	0.000140696	0.000403684	8.26e-05	0.000114605	0.000106796	0.000337299	0.000169688	8.54e-05
1813	GTT|760|GAC	V760D	760	GTT	GAC	V	D	2	7.33e-05	6.32e-05	0.000103226	0.000209079	0.000413185	0.000139857	5.86e-05	5.29e-05	0.000112887	0.00029047	6.19e-05	9.67e-05	6.29e-05	0.00024546	0.000285729	0.00010456
1814	GTT|760|TGT	V760C	760	GTT	TGT	V	C	2	6.32e-05	4.3e-05	8.93e-05	5.23e-05	5.05e-05	8.74e-05	6.04e-05	6.78e-05	6.76e-05	2.82e-05	6.88e-05	8.82e-05	9.2e-05	8.8e-05	1.72e-05	8.84e-05
1815	GTT|760|AAT	V760N	760	GTT	AAT	V	N	2	9.53e-05	7.97e-05	6.64e-05	0.000129948	1.48e-05	8.32e-05	8.72e-05	4.64e-05	0.000195098	5.64e-05	5.4e-05	0.000122633	0.000101979	0.000202786	4.19e-05	9.39e-05
1816	GTT|760|TAC	V760Y	760	GTT	TAC	V	Y	3	0.00017581	0.000106683	0.000136696	0.000251076	0.000304186	0.000124375	9.28e-05	6.32e-05	0.000305999	0.000368594	5.44e-05	0.000140469	0.000125173	0.000364915	0.000394811	0.000130909
1817	GTT|760|TGG	V760W	760	GTT	TGG	V	W	3	0.000111396	0.000106028	9.05e-05	0.000409943	0.000566384	0.000147052	0.000172754	0.000117839	0.000228449	0.000508436	0.000103206	0.000195614	0.00014896	0.000296886	0.000559837	0.000143787
1818	GTT|760|AAG	V760K	760	GTT	AAG	V	K	3	0.00011401	0.00011868	0.000156309	0.000254746	0.000213399	0.000146279	0.000139584	0.00011844	0.000299649	0.000243443	8.61e-05	0.000121539	0.000119981	0.000329876	0.000183815	0.000146458
1819	GTT|760|ATA	V760I	760	GTT	ATA	V	I	2	5.04e-05	6.11e-05	9.67e-05	6.56e-05	3.27e-06	3.26e-05	8.85e-05	5.54e-05	5.63e-05	6.77e-05	5.53e-05	5.74e-05	8.1e-05	7.02e-05	7.8e-05	7.32e-05
1820	TTA|761|GGA	L761G	761	TTA	GGA	L	G	2	9.96e-05	9.53e-05	9.51e-05	0.000388186	0.000118777	0.000120638	8.6e-05	9.05e-05	0.000247483	0.00013442	0.000105892	0.000104777	0.000116145	0.00016693	3.75e-05	0.000108682
1821	TTA|761|CGG	L761R	761	TTA	CGG	L	R	3	7.47e-05	6.18e-05	6.64e-05	0.000122519	0.000182716	7.35e-05	7.16e-05	4.97e-05	0.000221822	0.000220929	6.46e-05	6.3e-05	5.85e-05	0.000170025	0.000349507	7.37e-05
1822	TTA|761|CTT	L761B	761	TTA	CTT	L	B	2	5.85e-05	6.43e-05	5.64e-05	4.56e-05	2.51e-05	6.48e-05	6.46e-05	4.48e-05	2.52e-05	8.48e-05	5.52e-05	5.29e-05	4.88e-05	1.77e-05	1.43e-05	5.81e-05
1823	TTA|761|AAT	L761N	761	TTA	AAT	L	N	3	0.000114655	5.65e-05	7.96e-05	0.000108738	0.0001244	9.22e-05	6.55e-05	0.000111074	0.000114026	0.000182428	6.79e-05	9.4e-05	7.14e-05	0.000185704	0.000118998	9.2e-05
1824	TTA|761|GCA	L761A	761	TTA	GCA	L	A	2	7.47e-05	8.98e-05	5.69e-05	0.00014934	5.37e-05	8.41e-05	8.8e-05	0.000114201	0.000122456	6.34e-05	6.72e-05	0.000115198	8.93e-05	0.000100096	6.39e-05	0.000103838
1825	TTA|761|TGG	L761W	761	TTA	TGG	L	W	2	1.75e-05	2.93e-05	1.96e-05	0.000114205	0.000219137	2.32e-05	5.1e-05	4.78e-05	0.000121113	0.000106595	4.48e-05	3.26e-05	6.12e-05	8.06e-05	7e-05	4.46e-05
1826	TTA|761|ACT	L761T	761	TTA	ACT	L	T	3	0.00010117	7.33e-05	7.52e-05	1.27e-05	8.32e-06	8.88e-05	4.52e-05	4.58e-05	4.11e-05	2.01e-05	4.83e-05	7.69e-05	7.36e-05	5.28e-05	6.6e-05	7.74e-05
1827	TTA|761|AAG	L761K	761	TTA	AAG	L	K	3	0.000167172	0.00010597	9.95e-05	0.000163377	0.000404724	0.000110253	7.34e-05	9.8e-05	0.000323511	0.000245662	9.78e-05	0.000103351	0.000114844	0.000223595	0.000290318	9.46e-05
1828	TTA|761|ATG	L761M	761	TTA	ATG	L	M	2	9.62e-05	5.78e-05	0.000105744	7.19e-05	5.95e-06	8.53e-05	0.000127464	0.00010314	6.7e-05	0.000110075	6.34e-05	9.83e-05	8.76e-05	6.84e-05	5.8e-05	0.000101873
1829	TTA|761|TAG	L761Z	761	TTA	TAG	L	Z	2	9.31e-05	9.71e-05	7.02e-05	0.000216763	0.00032791	0.000118775	9.45e-05	7.53e-05	0.000305119	0.000428279	9.11e-05	7.45e-05	0.000105843	0.00031576	0.000351491	9.79e-05
1830	TTA|761|CCG	L761P	761	TTA	CCG	L	P	3	7.05e-05	8.19e-05	7.95e-05	0.000324542	0.000463463	7.74e-05	9.63e-05	8.43e-05	0.00025988	0.000287833	7.52e-05	0.000110028	0.000102973	0.00029218	0.000382168	0.00010435
1831	TTA|761|GTG	L761V	761	TTA	GTG	L	V	2	4.21e-05	4.21e-05	6.09e-05	3.37e-05	6.04e-05	6.15e-05	2.74e-05	2.01e-05	3.33e-05	6.47e-05	4.06e-05	0.000105486	5.23e-05	6.58e-05	1.58e-05	6.63e-05
1832	TTA|761|AGC	L761S	761	TTA	AGC	L	S	3	8.18e-05	6.74e-05	6.24e-05	3.13e-05	8.35e-06	6e-05	6.49e-05	6.37e-05	3.78e-05	5.71e-05	7.38e-05	5.25e-05	5.26e-05	4.12e-05	4.07e-05	7.13e-05
1833	TTA|761|GAG	L761E	761	TTA	GAG	L	E	3	9.23e-05	7.18e-05	4.83e-05	5.81e-05	5.02e-06	8.53e-05	5.63e-05	9.3e-05	2.57e-05	1.22e-05	5.92e-05	7.88e-05	8.28e-05	5.05e-05	8.75e-06	7.72e-05
1834	TTA|761|TTC	L761F	761	TTA	TTC	L	F	1	6.59e-05	6.68e-05	6.62e-05	4.24e-05	4.82e-05	6.3e-05	6.86e-05	5.91e-05	7.76e-05	4.13e-05	7.58e-05	5.62e-05	3.72e-05	5.6e-05	7.68e-06	6.39e-05
1835	TTA|761|TGT	L761C	761	TTA	TGT	L	C	2	7.77e-05	0.000120354	7.24e-05	2.91e-05	4.57e-05	8.36e-05	9.16e-05	9.88e-05	4.4e-05	1.91e-05	6.81e-05	6.83e-05	8.67e-05	6.69e-05	1.64e-05	9.58e-05
1836	TTA|761|CTC	L761B	761	TTA	CTC	L	B	2	8.38e-05	9.01e-05	7.7e-05	1.9e-05	3.36e-05	9.06e-05	6.25e-05	6.77e-05	5.42e-05	4.13e-05	6.45e-05	9.93e-05	7.93e-05	7.23e-05	3.11e-05	8.46e-05
1837	TTA|761|CAG	L761Q	761	TTA	CAG	L	Q	3	5.22e-05	9.59e-05	6.52e-05	2.08e-05	6.93e-05	5.59e-05	4.87e-05	6.49e-05	7.4e-05	4.25e-05	4.57e-05	4.5e-05	0.000116467	6.45e-05	2.94e-05	9.34e-05
1838	TTA|761|ATT	L761I	761	TTA	ATT	L	I	2	0.000132225	5.19e-05	6.76e-05	6.67e-05	4.88e-05	5.92e-05	8.69e-05	8.67e-05	7.78e-05	3.57e-05	0.000102917	5.55e-05	7.84e-05	4.59e-05	6.76e-05	7.41e-05
1839	TTA|761|GAC	L761D	761	TTA	GAC	L	D	3	5.82e-05	6.49e-05	4.24e-05	9.95e-05	0.000326168	4.63e-05	6.34e-05	6.24e-05	0.000172182	0.000226757	3.14e-05	4.87e-05	5.04e-05	0.000132917	0.000136592	6.26e-05
1840	TTA|761|TAT	L761Y	761	TTA	TAT	L	Y	2	7.36e-05	0.000109977	9.34e-05	6.75e-05	2.24e-05	6.99e-05	5.58e-05	7.05e-05	9.89e-05	1.1e-05	6.99e-05	9.38e-05	6.1e-05	0.000125516	0.000123667	7.05e-05
1841	TTA|761|CAT	L761H	761	TTA	CAT	L	H	3	0.000141846	0.000102869	5.26e-05	0.000167665	7.04e-05	8.9e-05	7.07e-05	9.4e-05	7.51e-05	7.74e-05	5.69e-05	0.000110494	9.09e-05	0.00015292	4.9e-05	8.39e-05
1842	TTA|761|CTG	L761B	761	TTA	CTG	L	B	2	6.62e-05	5.53e-05	4.97e-05	2.47e-05	2.86e-05	6.76e-05	7.09e-05	6.56e-05	3.81e-05	3.94e-05	2.55e-05	2.94e-05	4.27e-05	4.25e-05	2.88e-05	5.63e-05
1843	CAT|762|ATG	H762M	762	CAT	ATG	H	M	3	6.93e-05	6.39e-05	7.66e-05	0.000110144	2.25e-05	8.21e-05	6.89e-05	7.94e-05	9.85e-05	6.08e-05	6.65e-05	0.000112206	7.05e-05	7.88e-05	2.17e-05	7.65e-05
1844	CAT|762|AAA	H762K	762	CAT	AAA	H	K	2	0.000110154	6.41e-05	3.58e-05	0.000124309	0.000130403	6.24e-05	4.87e-05	4.7e-05	0.000147004	0.000194333	4.91e-05	7.83e-05	7.44e-05	0.000160206	0.000317254	6.53e-05
1845	CAT|762|CTC	H762L	762	CAT	CTC	H	L	2	1.32e-05	2.43e-05	3.25e-05	6.84e-06	2e-05	2.69e-05	5.3e-05	3.37e-05	3.01e-05	3.32e-05	2.31e-05	2.91e-05	4.04e-05	2.2e-05	2.92e-05	3.52e-05
1846	CAT|762|GAC	H762D	762	CAT	GAC	H	D	2	2.71e-05	6.97e-05	5.04e-05	0.000131351	0.000271913	6.89e-05	9.82e-05	5.3e-05	7.83e-05	0.000290845	2.69e-05	4.74e-05	4.24e-05	0.000170105	0.00029538	5.53e-05
1847	CAT|762|CAG	H762Q	762	CAT	CAG	H	Q	1	4.95e-05	0.000107557	6.98e-05	8.09e-05	9.64e-05	7.32e-05	6.58e-05	6.5e-05	7.48e-05	4.21e-05	6.22e-05	5.3e-05	6.67e-05	4.67e-05	6.18e-05	5.29e-05
1848	CAT|762|GTG	H762V	762	CAT	GTG	H	V	3	0.000122297	5.84e-05	7.83e-05	0.000135753	9.16e-05	7.84e-05	8.04e-05	7.05e-05	0.000230371	6.11e-05	7.38e-05	0.000129429	9.49e-05	0.000139461	0.000138231	8.61e-05
1849	CAT|762|AGG	H762R	762	CAT	AGG	H	R	3	9.57e-05	0.000162383	0.000102732	0.000219381	0.00028708	0.00014012	0.000145421	9.95e-05	0.000379889	0.000426281	0.000127745	0.000142755	0.000142199	0.000245958	0.000522985	0.000117252
1850	CAT|762|CCG	H762P	762	CAT	CCG	H	P	2	5.95e-05	6.05e-05	7.63e-05	0.000265037	0.000211373	5.38e-05	9.56e-05	4.69e-05	0.000166208	0.000194961	0.000102994	7.22e-05	8.28e-05	0.000153153	0.000257876	6.56e-05
1851	CAT|762|TGT	H762C	762	CAT	TGT	H	C	2	2.99e-05	4.11e-05	7.12e-05	7.05e-05	2e-05	6.14e-05	2.72e-05	4.03e-05	9.58e-05	5.59e-05	3.82e-05	3.77e-05	4.41e-05	8.7e-05	6.16e-05	4.21e-05
1852	CAT|762|GAG	H762E	762	CAT	GAG	H	E	2	7.74e-05	4.62e-05	5.61e-05	0.00016523	0.000172814	8.75e-05	5.34e-05	4.27e-05	0.000221256	0.00028619	4.06e-05	5.21e-05	5.83e-05	0.000146613	0.000201883	5.81e-05
1853	CAT|762|GGT	H762G	762	CAT	GGT	H	G	2	2.51e-05	6.19e-05	5.71e-05	6.13e-05	0.000182437	4.75e-05	3.58e-05	4.19e-05	0.000141129	0.000123879	3.79e-05	8.48e-05	7.28e-05	0.000215167	0.000242973	5.21e-05
1854	CAT|762|ACC	H762T	762	CAT	ACC	H	T	3	9.58e-05	8.24e-05	7.58e-05	0.000157334	6.24e-05	7.58e-05	7.7e-05	8.97e-05	0.000112453	4.42e-05	6.04e-05	8.28e-05	0.000121433	0.000255762	8.73e-05	7.55e-05
1855	CAT|762|GCT	H762A	762	CAT	GCT	H	A	2	7.12e-05	2.19e-05	5.03e-05	7.44e-05	3.02e-05	6.31e-05	4.12e-05	7.52e-05	0.000133753	2.81e-05	6.24e-05	7.28e-05	4.97e-05	0.00015561	6.87e-05	4.96e-05
1856	CAT|762|ATA	H762I	762	CAT	ATA	H	I	3	5.35e-05	3.71e-05	2.95e-05	3.71e-05	3.24e-05	5.35e-05	5.57e-05	3.7e-05	3.18e-05	6.64e-05	3.12e-05	4.82e-05	3.9e-05	7.14e-05	8.47e-05	4.58e-05
1857	CAT|762|TGA	H762Z	762	CAT	TGA	H	Z	3	9.92e-05	8.52e-05	6.31e-05	0.000185023	0.000203489	6.73e-05	4.75e-05	4.34e-05	0.000153798	0.000259856	6.26e-05	9.95e-05	7.68e-05	0.000233407	0.000232163	7.38e-05
1858	CAT|762|TGG	H762W	762	CAT	TGG	H	W	3	0.000110127	6.41e-05	5.21e-05	7.17e-05	5.02e-05	8.25e-05	9.12e-05	5.22e-05	8.2e-05	5.43e-05	9.53e-05	8.87e-05	7.26e-05	0.000185641	1.7e-05	8.24e-05
1859	CAT|762|TTC	H762F	762	CAT	TTC	H	F	3	6.15e-05	4.45e-05	4.95e-05	7.13e-05	4.7e-05	6.6e-05	7.97e-05	7.22e-05	9.22e-05	2.44e-05	3.09e-05	6.67e-05	6.47e-05	0.00011057	5.63e-05	5.96e-05
1860	CAT|762|TAC	H762Y	762	CAT	TAC	H	Y	2	4.28e-05	4.33e-05	3.14e-05	7.15e-05	4.34e-05	4.55e-05	4.97e-05	3.65e-05	0.000156917	7.63e-05	4.67e-05	3.37e-05	5.27e-05	0.000248965	0.000155959	4.77e-05
1861	CAT|762|AAC	H762N	762	CAT	AAC	H	N	2	4.98e-05	0.00010005	5.18e-05	8.01e-05	2.68e-05	5.12e-05	3.38e-05	3.8e-05	6.47e-05	0.000108261	4.02e-05	6.07e-05	3.11e-05	8.4e-05	0.000110081	4.57e-05
1862	CAT|762|TCG	H762S	762	CAT	TCG	H	S	3	5.98e-05	5.86e-05	7.62e-05	0.000241042	0.000203096	5.64e-05	5.28e-05	5.99e-05	9.88e-05	0.000154455	6.98e-05	9.53e-05	5.15e-05	0.000119048	0.000240546	6.56e-05
1863	GCT|763|CAT	A763H	763	GCT	CAT	A	H	2	4.57e-05	5.59e-05	7.49e-05	0.000147039	0.000166526	4.68e-05	7.53e-05	3.95e-05	0.000180884	0.00013919	6.7e-05	9.07e-05	5.26e-05	0.000177351	0.000136876	6.17e-05
1864	GCT|763|AGT	A763S	763	GCT	AGT	A	S	2	6.99e-05	6.24e-05	5.06e-05	1.58e-05	1.07e-05	8.85e-05	5.63e-05	4.6e-05	7.52e-05	3.73e-05	6.59e-05	8.53e-05	6.14e-05	5.54e-05	9.03e-06	8.44e-05
1865	GCT|763|TAC	A763Y	763	GCT	TAC	A	Y	3	0.000111417	0.000107722	8.36e-05	0.000218169	0.00036743	8.3e-05	0.000113484	8.71e-05	0.000288107	0.000297177	7.52e-05	0.000125603	9.5e-05	0.000308731	0.000371291	0.00010345
1866	GCT|763|AAG	A763K	763	GCT	AAG	A	K	3	8.34e-05	8.66e-05	0.0001014	0.000266641	4.88e-05	8.63e-05	6.78e-05	4.98e-05	0.00018547	0.000103494	8.08e-05	9.41e-05	8.61e-05	0.000256247	0.000109014	8.16e-05
1867	GCT|763|GAC	A763D	763	GCT	GAC	A	D	2	8.45e-05	0.000106413	0.000110158	0.000228827	8.12e-05	9.5e-05	0.000111296	0.000118284	0.000155133	8.48e-05	0.000101874	0.000133749	0.000110765	0.000227019	7.39e-05	0.000109702
1868	GCT|763|CCG	A763P	763	GCT	CCG	A	P	2	0.000105973	9.72e-05	8.12e-05	0.000133456	0.000298232	0.000109558	0.000102279	0.000103724	0.00022254	0.000322346	7e-05	9.83e-05	9.99e-05	0.000252872	0.000390566	8.7e-05
1869	GCT|763|ATG	A763M	763	GCT	ATG	A	M	3	0.000122884	8.78e-05	0.00011109	0.000164705	8.58e-05	0.000123715	0.000114561	8.08e-05	0.000226357	0.000145307	0.000114508	0.00012193	0.000125611	0.000221869	0.000208892	0.0001125
1870	GCT|763|ACC	A763T	763	GCT	ACC	A	T	2	0.00012095	6.94e-05	8.99e-05	8.37e-05	8.2e-06	7.4e-05	7.5e-05	7.93e-05	0.00015042	5.44e-05	8.9e-05	0.000103689	0.000104199	9.19e-05	5.46e-05	0.000101108
1871	GCT|763|ATC	A763I	763	GCT	ATC	A	I	3	0.000104564	6.47e-05	0.000106689	0.000196278	8.81e-05	9.16e-05	8.69e-05	6.47e-05	0.000114016	0.000144788	7.1e-05	9.89e-05	0.000105861	0.000183513	4.78e-05	9.81e-05
1872	GCT|763|AGA	A763R	763	GCT	AGA	A	R	3	8.85e-05	0.000114239	8.79e-05	0.000222075	0.000281745	0.000105119	9.11e-05	0.000102617	0.000148499	0.000426945	8.89e-05	9.76e-05	9.24e-05	0.000286431	0.000488271	0.000108038
1873	GCT|763|AAC	A763N	763	GCT	AAC	A	N	3	9.62e-05	9.92e-05	0.000104955	3.77e-05	7.54e-05	0.000142646	0.000138206	0.000118264	0.000100617	2.31e-05	0.00011046	0.000165932	0.000110683	0.000101906	5.8e-05	0.000120507
1874	GCT|763|CTG	A763L	763	GCT	CTG	A	L	3	5.7e-05	6.93e-05	6.9e-05	0.000347339	0.000204237	9.68e-05	9.08e-05	6.52e-05	0.000265816	0.000262739	5.49e-05	8.48e-05	7.23e-05	0.000202486	0.000251507	7.56e-05
1875	GCT|763|TTC	A763F	763	GCT	TTC	A	F	3	0.000105365	0.000119248	8.07e-05	0.000265475	0.000527692	0.000142262	9.85e-05	7.89e-05	0.000335201	0.00029844	6.42e-05	0.000164195	9.87e-05	0.000305862	0.000350474	0.000105317
1876	GCT|763|TGG	A763W	763	GCT	TGG	A	W	3	0.000111942	0.000114502	0.000134763	0.000422368	0.00037582	0.000116277	0.0001	9.37e-05	0.000282811	0.000541175	0.000114442	0.000160721	0.000103709	0.000310346	0.000391033	0.000103165
1877	GCT|763|TGC	A763C	763	GCT	TGC	A	C	3	8.15e-05	9.72e-05	7.26e-05	3.89e-05	8.34e-05	8.67e-05	8e-05	0.00010157	6.46e-05	4.39e-05	7.05e-05	8.51e-05	8.98e-05	5.91e-05	7.78e-06	9.52e-05
1878	GCT|763|CAA	A763Q	763	GCT	CAA	A	Q	3	7e-05	5.58e-05	6.48e-05	0.000180166	2.92e-05	5.74e-05	8.17e-05	3.49e-05	0.000110986	8.26e-05	6.09e-05	5.34e-05	8.22e-05	0.000113068	9.67e-05	6.75e-05
1879	GCT|763|GTC	A763V	763	GCT	GTC	A	V	2	0.000114506	8.52e-05	0.000103971	7.86e-05	0.000109022	0.000133122	0.000112058	7.17e-05	4.24e-05	6.04e-05	8.47e-05	8.13e-05	0.000115442	4.95e-05	6.12e-05	0.000113682
1880	GCT|763|TAG	A763Z	763	GCT	TAG	A	Z	3	9.56e-05	0.000110959	0.000112423	0.000244724	0.000390496	0.000138927	8.96e-05	0.000104921	0.000239091	0.00047063	0.000109668	8.71e-05	0.000140839	0.000216589	0.000542474	0.000115032
1881	GCT|763|GGC	A763G	763	GCT	GGC	A	G	2	0.000111058	8.61e-05	0.000100044	0.000142956	1.71e-05	9.86e-05	6.78e-05	9.45e-05	9.6e-05	5.93e-05	7.78e-05	8.74e-05	0.000100648	7.31e-05	4.75e-05	9.8e-05
1882	GCT|763|GAA	A763E	763	GCT	GAA	A	E	2	8.95e-05	0.000118028	9.59e-05	0.000147289	0.000347968	0.000129649	9.92e-05	8.99e-05	0.000246678	0.000335426	7.54e-05	0.000115636	0.000106114	0.000315859	0.00033447	9.4e-05
1883	GTT|764|ATG	V764M	764	GTT	ATG	V	M	2	0.000142896	0.000161379	0.000154355	0.000214198	0.000179283	0.000152677	0.000165234	0.000159648	0.000133011	0.0001745	0.000139495	0.000194653	0.000177799	0.000220287	0.000109515	0.000167507
1884	GTT|764|GGC	V764G	764	GTT	GGC	V	G	2	9.28e-05	0.000154802	0.000160218	0.000195666	0.00014304	0.000169929	0.000130519	9.02e-05	0.00019537	8.38e-05	0.000121662	0.000166695	0.000159224	0.000269579	9.2e-05	0.000165246
1885	GTT|764|CAA	V764Q	764	GTT	CAA	V	Q	3	0.000211529	0.000160757	0.0001324	0.000355096	0.000292802	0.00021232	0.000107883	0.000130436	0.000589859	0.000464279	0.000109154	0.000186013	0.000197159	0.000457389	0.000638367	0.000172364
1886	GTT|764|TAA	V764Z	764	GTT	TAA	V	Z	3	0.000145316	0.00012178	0.000147854	0.000338343	0.00085935	0.000184419	0.000150714	0.000116463	0.000620083	0.000611191	0.000151532	0.000207016	0.00020371	0.000397369	0.000305445	0.000155336
1887	GTT|764|AAG	V764K	764	GTT	AAG	V	K	3	0.00012106	0.000116715	9.9e-05	0.000196113	0.000211773	0.000130738	8.28e-05	9.19e-05	0.000332347	0.000331337	8.2e-05	9.86e-05	7.94e-05	0.000347423	0.000447615	0.000116455
1888	GTT|764|CTC	V764L	764	GTT	CTC	V	L	2	0.000140394	0.000102635	0.000160151	8.14e-05	0.000170422	0.000186917	0.000118034	0.000120552	4.83e-05	0.000123127	0.000120348	0.000165764	0.000146806	3.72e-05	7.25e-05	0.000176286
1889	GTT|764|TTC	V764F	764	GTT	TTC	V	F	2	0.000111815	0.000106606	0.000119625	0.000236811	0.000154373	0.000130667	8.51e-05	0.000101284	0.00021793	0.000227774	0.000121169	0.000161286	0.000143517	0.000265267	0.000157547	0.00012567
1890	GTT|764|ATC	V764I	764	GTT	ATC	V	I	2	0.000150455	7.05e-05	0.000110298	3.45e-05	3.3e-05	0.000149024	8.07e-05	7.02e-05	0.000126773	4.03e-05	0.000140511	0.000134198	0.00016376	7.76e-05	4.18e-05	0.000139678
1891	GTT|764|TAC	V764Y	764	GTT	TAC	V	Y	3	0.000145425	0.000117037	0.000126085	0.000549904	0.000467928	0.000134626	0.000130104	0.000116287	0.000296489	0.00068405	0.000134697	0.000207868	0.000194084	0.000389517	0.000520075	0.000162807
1892	GTT|764|GAA	V764E	764	GTT	GAA	V	E	2	0.000158407	0.000154352	0.000144161	0.000222105	0.000325448	0.000132318	0.0001731	0.00012777	0.0002756	0.000212497	0.000112659	0.000160692	0.000169106	0.000203224	0.000147317	0.000138078
1893	GTT|764|AAT	V764N	764	GTT	AAT	V	N	2	9.1e-05	0.000123291	0.000106656	0.000195801	0.000105003	0.000101407	8.93e-05	8.83e-05	0.000152579	0.000141427	0.000180243	0.000213824	0.000108695	0.000323333	0.000116422	0.000118409
1894	GTT|764|ACC	V764T	764	GTT	ACC	V	T	3	0.000193283	0.000146591	0.000127477	3.86e-05	5.65e-05	0.000125035	0.000148397	0.000103902	7.64e-05	9.77e-06	8.68e-05	0.000130377	0.000169643	7.43e-05	0.000115542	0.000141203
1895	GTT|764|GAC	V764D	764	GTT	GAC	V	D	2	0.000185619	0.000228226	0.000203991	0.000727469	0.000486475	0.00026579	0.000185508	0.00016749	0.000487533	0.000787185	0.000180863	0.000274552	0.00022121	0.000587827	0.000780358	0.000189056
1896	GTT|764|TCA	V764S	764	GTT	TCA	V	S	3	9.39e-05	7.68e-05	8.12e-05	5.22e-05	1.52e-05	0.000101235	7.73e-05	6.42e-05	1.3e-05	4.62e-05	7.76e-05	7.03e-05	0.000112311	5.53e-05	7.48e-05	0.000106525
1897	GTT|764|TGG	V764W	764	GTT	TGG	V	W	3	0.00015845	0.000170201	0.000152528	0.000371823	0.000990773	0.000229027	0.000190456	0.000196596	0.000467873	0.000730051	0.000123503	0.00023391	0.000246175	0.000402217	0.000696115	0.000208412
1898	GTT|764|TGT	V764C	764	GTT	TGT	V	C	2	6e-05	6.4e-05	8.26e-05	5.4e-05	0.000106987	0.000105831	0.000116032	8.66e-05	5.26e-05	3.98e-05	6.65e-05	9.92e-05	8.84e-05	5.84e-05	4.42e-05	0.000100037
1899	GTT|764|CGG	V764R	764	GTT	CGG	V	R	3	0.000187301	0.000143308	0.000136824	0.000267361	0.000598489	0.000147257	0.00012525	0.000132201	0.000392917	0.000692185	0.000123157	0.000110591	0.000140389	0.000393987	0.00074834	0.000160877
1900	GTT|764|CAC	V764H	764	GTT	CAC	V	H	3	0.000160108	0.000171038	0.000134685	0.000391373	0.000551466	0.000164177	0.000138423	0.000123847	0.000321321	0.000490739	0.000114881	0.000138311	0.000147314	0.00039323	0.000561118	0.00015599
1901	GTT|764|CCC	V764P	764	GTT	CCC	V	P	3	0.000178572	0.000127919	0.00013186	0.000301321	0.000501987	0.000185032	0.000138158	8.86e-05	0.000328624	0.000456144	0.000197821	0.000170778	0.000192453	0.000477538	0.000526446	0.000178807
1902	GTT|764|GCA	V764A	764	GTT	GCA	V	A	2	0.000179182	0.000179413	0.000232702	2.36e-05	0.000209664	0.000182638	0.000140283	9.88e-05	0.000110216	0.000160642	0.000140316	0.000186647	0.000171323	9e-05	7.36e-05	0.000187285
1903	TGG|765|GAG	W765E	765	TGG	GAG	W	E	2	0.000115239	0.000206886	0.000171038	0.0004212	0.000760954	0.000223812	0.000105778	0.000134204	0.00046585	0.000658367	0.000148525	0.000213273	0.000196833	0.000433112	0.000479378	0.000193197
1904	TGG|765|AAT	W765N	765	TGG	AAT	W	N	3	0.000120828	0.000120428	0.000113139	0.000179759	8.31e-05	0.000125701	0.000101253	0.000104599	0.000161858	2.67e-05	8.48e-05	0.000196026	0.000139276	0.000132567	7.72e-05	0.000136992
1905	TGG|765|TTA	W765L	765	TGG	TTA	W	L	2	0.000139239	0.000174512	0.000117025	0.000187153	0.000152361	0.000155855	0.000145711	8.81e-05	0.000190901	6.09e-05	7.03e-05	0.000143288	0.000155534	0.000216436	8.75e-05	0.00013302
1906	TGG|765|TGC	W765C	765	TGG	TGC	W	C	1	0.000119193	0.000144829	0.000151493	0.000166956	0.00013398	0.0001679	0.000146208	0.000142766	0.000182684	0.000124449	0.000151523	0.000201918	0.000186361	0.000149498	0.000103897	0.00014116
1907	TGG|765|TAT	W765Y	765	TGG	TAT	W	Y	2	8.38e-05	0.000128256	8.73e-05	7.29e-05	3.24e-05	0.000102549	6.22e-05	8.01e-05	4.7e-05	2.67e-05	8.6e-05	0.000102548	0.000105858	9.53e-05	2.45e-05	0.000112032
1908	TGG|765|CAC	W765H	765	TGG	CAC	W	H	3	0.000173509	0.000145569	0.000143601	5.05e-05	0.0001231	0.000162873	9.54e-05	7.97e-05	0.000114937	0.000101649	0.000163906	0.000122648	0.000182182	6.46e-05	0.000106107	0.000182294
1909	TGG|765|GAC	W765D	765	TGG	GAC	W	D	3	8.91e-05	9.43e-05	0.000108805	0.000325931	0.000340525	0.000125406	0.000113939	9.97e-05	0.000199386	0.000283076	9.53e-05	0.000138392	0.000122651	0.000199159	0.00027918	0.000127757
1910	TGG|765|GGT	W765G	765	TGG	GGT	W	G	2	0.000142	0.000121442	0.000121568	0.000225914	8.88e-05	0.000130998	0.000123315	0.000103004	0.000183512	0.00010167	0.000149874	9.53e-05	0.000107678	0.000246297	0.000162359	0.000117465
1911	TGG|765|TAA	W765Z	765	TGG	TAA	W	Z	2	0.000114497	0.000152052	0.000126051	0.00023781	0.000510992	0.000124982	0.000120846	9.02e-05	0.000282465	0.000569382	0.000107628	0.000170541	0.00014836	0.000294701	0.000256424	0.000124277
1912	TGG|765|CCT	W765P	765	TGG	CCT	W	P	3	0.000106941	8.41e-05	8.14e-05	0.000218153	0.000228001	0.000108013	8.22e-05	5.86e-05	0.000263183	0.00046365	6.38e-05	0.000111074	0.000121876	0.00018702	0.000429252	0.000100473
1913	TGG|765|CAG	W765Q	765	TGG	CAG	W	Q	2	0.000116418	0.000139577	0.000106994	0.000167513	0.000116562	0.000161143	0.000113569	0.000110849	0.000204531	0.00016962	8.15e-05	0.000137221	0.000109252	0.000273205	0.000136104	0.000133994
1914	TGG|765|ACC	W765T	765	TGG	ACC	W	T	3	0.000216564	0.000210211	0.000220901	0.000216662	0.000186379	0.000251539	0.000163167	0.00015526	0.00035607	0.000203298	0.000199059	0.000257128	0.000204125	0.000368554	0.000232823	0.000226841
1915	TGG|765|TTT	W765F	765	TGG	TTT	W	F	2	0.000114888	0.000147445	9.71e-05	0.000132417	3.31e-05	0.000120559	9.51e-05	0.000122873	3.72e-05	5.43e-05	0.000120957	0.000157729	0.000146055	5.98e-05	2.34e-05	0.000130595
1916	TGG|765|AAA	W765K	765	TGG	AAA	W	K	3	0.000109071	0.000120697	0.000105353	6.05e-05	0.000115124	9.96e-05	7.31e-05	8.07e-05	5.82e-05	8.97e-05	7.12e-05	0.00016489	0.000136385	0.000137413	8.46e-05	0.000116137
1917	TGG|765|ATG	W765M	765	TGG	ATG	W	M	2	0.00010322	0.000157495	0.000125555	0.000180306	4.52e-05	0.000145753	9.87e-05	0.000124199	0.000183816	2.91e-05	0.00011238	0.0002143	0.000131488	0.000206789	7.76e-05	0.000141894
1918	TGG|765|GCC	W765A	765	TGG	GCC	W	A	3	0.000140712	0.000120739	0.00014306	0.000171048	0.000112069	0.000136978	9.5e-05	9.31e-05	0.000239058	0.000117161	0.000125031	0.000144343	0.000124794	9.01e-05	2.87e-05	0.000140735
1919	TGG|765|ATC	W765I	765	TGG	ATC	W	I	3	0.000120197	0.000133878	0.000109086	0.00017408	4.62e-05	0.000144776	0.00011552	9.6e-05	0.000287704	0.000105276	8.35e-05	0.000113558	0.000106361	0.000226134	7.28e-05	0.00013657
1920	TGG|765|AGC	W765S	765	TGG	AGC	W	S	2	0.000144946	0.000151342	0.000149441	0.000104232	5.53e-05	0.000157257	0.000108515	0.000147311	0.000148292	0.000103377	8.25e-05	0.000128739	0.000173301	9.96e-05	7.89e-05	0.000142787
1921	TGG|765|CGC	W765R	765	TGG	CGC	W	R	2	8.83e-05	9.5e-05	7.08e-05	0.000166422	0.000121484	0.000100443	6.92e-05	6.36e-05	7.52e-05	5.67e-05	0.00014197	0.0001051	8.3e-05	8.8e-05	9.17e-05	0.000101077
1922	TGG|765|GTT	W765V	765	TGG	GTT	W	V	3	0.000168591	9.07e-05	0.000126223	8.2e-05	0.00014405	0.000119495	0.000133161	0.000119245	3.15e-05	0.000145368	0.000119845	0.000132511	0.000132409	7.7e-05	7.1e-05	0.000127304
1923	TAT|766|ATG	Y766M	766	TAT	ATG	Y	M	3	6.94e-05	5.48e-05	4.78e-05	8.87e-05	4.1e-05	5.46e-05	5.21e-05	4.23e-05	3.07e-05	1.74e-05	4.93e-05	8.13e-05	7.98e-05	8.39e-05	3.37e-05	5.3e-05
1924	TAT|766|ACA	Y766T	766	TAT	ACA	Y	T	3	0.000101586	0.000128371	9.02e-05	0.000202809	0.000131443	0.000121036	5.67e-05	7.65e-05	0.000290018	0.00015589	6.39e-05	0.000141835	0.000107204	0.000152003	0.000109439	9.24e-05
1925	TAT|766|AAC	Y766N	766	TAT	AAC	Y	N	2	8.4e-05	6.48e-05	6.87e-05	0.000217935	6.41e-05	5.46e-05	5.89e-05	5.29e-05	0.000154489	6.14e-05	6.16e-05	6.82e-05	6.22e-05	0.000166494	3.13e-05	6.79e-05
1926	TAT|766|ATC	Y766I	766	TAT	ATC	Y	I	3	6.03e-06	7.71e-06	1.42e-05	2.93e-05	1.49e-06	1.58e-05	1.08e-05	1.57e-05	1.33e-06	NA	5.83e-06	7.72e-07	8.61e-06	6.36e-06	NA	9.86e-06
1927	TAT|766|CTC	Y766L	766	TAT	CTC	Y	L	3	7e-05	0.000127833	0.000110185	0.00010833	3.99e-05	0.000100656	6.69e-05	9.67e-05	0.00016531	5.46e-05	9.07e-05	0.000103219	0.000112562	0.000176574	3.78e-05	0.000105202
1928	TAT|766|TGG	Y766W	766	TAT	TGG	Y	W	2	6.02e-05	2.56e-05	5.35e-05	6.5e-05	1.53e-06	3.7e-05	4.14e-05	6.99e-05	7.72e-06	2.5e-05	7.08e-05	5.65e-05	7.11e-05	5.34e-05	2.4e-05	5.98e-05
1929	TAT|766|TGC	Y766C	766	TAT	TGC	Y	C	2	8.38e-05	7.71e-05	7.65e-05	0.000116483	4.4e-05	9.48e-05	5.4e-05	8.77e-05	7.66e-05	5.9e-05	5.67e-05	0.00011088	8.44e-05	0.000112429	3.14e-05	8.57e-05
1930	TAT|766|GTC	Y766V	766	TAT	GTC	Y	V	3	9.63e-05	9.08e-05	8.67e-05	0.000164661	0.000103165	8.72e-05	9.14e-05	9.63e-05	0.000268496	6.84e-05	7.71e-05	0.000127916	0.000109923	0.000182171	0.000138687	8.67e-05
1931	TAT|766|TGA	Y766Z	766	TAT	TGA	Y	Z	2	0.000117521	7.02e-05	9.88e-05	0.000214339	0.00023028	8.81e-05	8.04e-05	0.00010018	0.00021255	8.7e-05	0.000107438	0.000113324	7.62e-05	0.000227332	0.000165124	8.97e-05
1932	TAT|766|CCC	Y766P	766	TAT	CCC	Y	P	3	3.45e-05	6e-05	5.05e-05	0.000211369	0.000200324	6.53e-05	3.09e-05	5.15e-05	0.000122992	0.000189807	7.22e-05	6.74e-05	6.66e-05	0.000158644	0.00031152	6.11e-05
1933	TAT|766|GAA	Y766E	766	TAT	GAA	Y	E	2	9.29e-05	0.000109463	7.95e-05	0.00027105	0.000417021	6.07e-05	0.000119263	8.03e-05	0.000273617	0.000400721	6.23e-05	0.000125215	0.00013162	0.000227519	0.000322494	8.64e-05
1934	TAT|766|CAC	Y766H	766	TAT	CAC	Y	H	2	0.000103105	9.43e-05	5.57e-05	4.77e-05	0.000143089	8.18e-05	5.71e-05	7.33e-05	7.23e-05	4.06e-05	7.78e-05	7.41e-05	6.92e-05	7.22e-05	7.54e-05	7.17e-05
1935	TAT|766|GCC	Y766A	766	TAT	GCC	Y	A	3	9.4e-05	8.45e-05	6.96e-05	0.000161365	4.56e-05	7.3e-05	8.84e-05	7.1e-05	0.000280453	7.27e-05	7.33e-05	0.000113536	7.39e-05	0.000139481	0.000152133	7.57e-05
1936	TAT|766|GGG	Y766G	766	TAT	GGG	Y	G	3	0.0001005	0.000101387	0.000111767	0.000335118	0.00050042	0.000114814	0.000113624	7.53e-05	0.000248062	0.000417491	7.38e-05	0.000104679	0.000113948	0.000304718	0.000535457	9.34e-05
1937	TAT|766|TTC	Y766F	766	TAT	TTC	Y	F	2	6.71e-05	4.24e-05	5.32e-05	6.75e-05	1.2e-05	7.4e-05	4.07e-05	4.7e-05	8.03e-05	2.06e-05	0.000101925	6.53e-05	6.78e-05	1.22e-05	4.54e-05	6.93e-05
1938	TAT|766|AGA	Y766R	766	TAT	AGA	Y	R	3	0.000101341	8.22e-05	5.63e-05	0.000104369	0.00015651	7.37e-05	6.78e-05	8.3e-05	0.000149803	0.000115313	4.39e-05	8.04e-05	9.31e-05	0.000167775	0.000158694	7.77e-05
1939	TAT|766|CAG	Y766Q	766	TAT	CAG	Y	Q	2	3.42e-05	3.2e-05	2.46e-05	1.2e-05	2.03e-05	2.58e-05	2.57e-05	1.93e-05	1.54e-05	NA	2.14e-05	2.03e-05	1.72e-05	2.81e-05	2.65e-05	2.34e-05
1940	TAT|766|GAC	Y766D	766	TAT	GAC	Y	D	2	7e-05	9.43e-05	6.58e-05	0.000268418	0.00036378	6.42e-05	6.98e-05	8.44e-05	0.000189899	0.000305408	7.14e-05	0.000112563	7.99e-05	0.000259655	0.000312698	6.9e-05
1941	TAT|766|TCA	Y766S	766	TAT	TCA	Y	S	2	8.86e-05	4.52e-05	6.95e-05	0.0001252	4.04e-05	6.86e-05	6.16e-05	6.51e-05	0.000140303	6.88e-05	5.01e-05	0.000105825	9.37e-05	0.000163405	2.26e-05	6.96e-05
1942	TAT|766|AAG	Y766K	766	TAT	AAG	Y	K	2	5.35e-05	3.09e-05	3.58e-05	0.000152592	0.000178887	4.14e-05	3.58e-05	4.86e-05	0.000152774	0.00017266	4.78e-05	5.54e-05	4.02e-05	0.000181626	0.000303942	4.78e-05
1943	CTT|767|TAT	L767Y	767	CTT	TAT	L	Y	2	8.53e-05	6.6e-05	8.55e-05	1.61e-05	2.47e-05	0.000108349	9.3e-05	6.43e-05	0.00012689	9.61e-05	0.000103175	0.000105693	9.43e-05	3.82e-05	5.37e-05	9.98e-05
1944	CTT|767|CCA	L767P	767	CTT	CCA	L	P	2	6.11e-05	8.24e-05	6.12e-05	0.000134664	0.000275103	7.56e-05	6.61e-05	7.99e-05	0.000203983	0.000391297	7.11e-05	9.06e-05	9.4e-05	0.000228623	0.00016791	7.61e-05
1945	CTT|767|TTC	L767F	767	CTT	TTC	L	F	2	0.000100648	6e-05	7.03e-05	5.97e-05	5.14e-05	8.87e-05	0.000101725	7.73e-05	6.13e-05	2.22e-05	0.000105847	0.000111156	0.000102035	7.37e-05	0.000184504	9.9e-05
1946	CTT|767|ATC	L767I	767	CTT	ATC	L	I	2	9.88e-05	0.000118827	0.000121801	5.12e-05	2.4e-06	0.000136269	6.46e-05	0.000107426	0.000109224	1.46e-05	0.000118202	9.31e-05	0.000122676	0.000110657	7.08e-05	0.00013592
1947	CTT|767|GGA	L767G	767	CTT	GGA	L	G	3	6.92e-05	0.000108597	6.91e-05	0.000186526	0.000241885	9.75e-05	9.74e-05	7.07e-05	0.00015732	0.000334994	7.72e-05	0.000102706	9.82e-05	0.000191679	0.000180723	9.55e-05
1948	CTT|767|GTG	L767V	767	CTT	GTG	L	V	2	0.00015129	9.94e-05	0.000113961	7.48e-05	5.61e-05	0.00013448	0.000118366	9.47e-05	8.11e-05	7.16e-05	0.000130385	0.000105815	0.000111249	0.000124942	6.31e-05	0.000115477
1949	CTT|767|TTG	L767B	767	CTT	TTG	L	B	2	9.07e-05	7.06e-05	8.22e-05	4.92e-05	2.35e-05	8.29e-05	3.76e-05	7.29e-05	5.79e-05	5.21e-05	0.000115744	9.48e-05	9.05e-05	7.94e-05	3.65e-05	0.000101088
1950	CTT|767|AGA	L767R	767	CTT	AGA	L	R	3	8.38e-05	0.000139456	0.000120294	0.000175138	0.000385183	0.000118401	0.000127036	0.00012193	0.000270903	0.000484132	7.43e-05	6.95e-05	0.000136576	0.000339694	0.000651188	0.000119493
1951	CTT|767|CAG	L767Q	767	CTT	CAG	L	Q	2	5.92e-05	5.68e-05	7.19e-05	0.000141942	7.54e-05	6.39e-05	0.000107951	9.49e-05	0.000185018	0.000254175	9.57e-05	9.04e-05	6.52e-05	0.000254358	0.000175634	7.92e-05
1952	CTT|767|AAA	L767K	767	CTT	AAA	L	K	3	0.000130588	8.17e-05	0.000109867	0.000320649	0.000417365	0.000146614	0.00010963	9.5e-05	0.000334717	0.000396902	0.00011538	0.000114242	0.00013288	0.000142078	0.000345869	0.000108845
1953	CTT|767|TTA	L767B	767	CTT	TTA	L	B	2	5.86e-05	7.38e-05	8.3e-05	3.31e-05	4e-05	0.000132508	0.000107512	0.000100954	2.37e-05	3.83e-05	7.55e-05	0.000111085	0.00010823	5.39e-05	2.15e-05	0.000125364
1954	CTT|767|AAT	L767N	767	CTT	AAT	L	N	2	5.85e-05	7.06e-05	8.84e-05	9.57e-05	0.000103162	6.08e-05	4.12e-05	5.38e-05	0.000122917	6.73e-05	6.47e-05	9.65e-05	6.27e-05	0.000197946	0.00013154	7.41e-05
1955	CTT|767|TGA	L767Z	767	CTT	TGA	L	Z	3	9.06e-05	0.000103187	0.000120681	0.000273849	0.000334295	0.000102873	0.000161585	7.6e-05	0.000373364	0.00043808	9.37e-05	8.48e-05	0.00011747	0.000269269	0.0004898	0.000105895
1956	CTT|767|TGG	L767W	767	CTT	TGG	L	W	3	0.000131543	8.42e-05	9.12e-05	0.00033637	0.000256023	0.000128172	0.000134483	0.000146172	0.000242578	0.000246009	0.000151247	0.000178495	9.61e-05	0.00032316	0.000169991	0.000135768
1957	CTT|767|ACC	L767T	767	CTT	ACC	L	T	3	4.37e-05	4.04e-05	5.99e-05	0.000190988	2.71e-05	9.54e-05	6.62e-05	6.87e-05	0.000120488	4.87e-05	6.4e-05	5.14e-05	9.06e-05	8.05e-05	1.91e-05	7.67e-05
1958	CTT|767|GAG	L767E	767	CTT	GAG	L	E	3	0.000134516	8.26e-05	0.000159659	0.00022915	0.000102874	0.000127874	9.93e-05	8.7e-05	0.000241211	0.000260955	0.000114654	0.000136316	0.000116273	0.000188247	0.000174814	0.000119645
1959	CTT|767|GCC	L767A	767	CTT	GCC	L	A	3	0.000130747	0.000129457	8.84e-05	0.000131866	0.000120738	0.000102873	0.000110875	6.84e-05	0.000273071	9.21e-05	4.59e-05	0.000130406	0.000100629	8.01e-05	8.38e-05	8.97e-05
1960	CTT|767|GAC	L767D	767	CTT	GAC	L	D	3	9.07e-05	0.000136551	8.02e-05	0.000246401	0.000330416	7.8e-05	0.000138086	7.2e-05	0.000245053	0.000253113	7.19e-05	6.13e-05	0.000113983	0.00024659	0.000296851	9.81e-05
1961	CTT|767|ATG	L767M	767	CTT	ATG	L	M	2	9.13e-05	9.91e-05	0.000160494	6.78e-05	4.51e-05	0.000134274	0.000127101	0.00010523	0.000130904	8.71e-05	0.000102192	0.000101044	0.000104013	8.3e-05	7.99e-05	0.000137745
1962	CTT|767|TCT	L767S	767	CTT	TCT	L	S	2	8.44e-05	3.56e-05	5.98e-05	0.000139216	0.000111562	6.53e-05	5.52e-05	3.7e-05	6.07e-05	0.000124925	4.03e-05	5.82e-05	6.17e-05	0.000131748	0.000155522	5.75e-05
1963	CTT|767|TGT	L767C	767	CTT	TGT	L	C	2	0.000250031	0.000108293	0.000196603	0.00016883	0.000244581	0.000174584	0.000145807	0.000150648	0.000154422	8.62e-05	0.000149312	0.000205772	0.000226699	0.000156705	8.96e-05	0.000188116
1964	CTT|767|CAC	L767H	767	CTT	CAC	L	H	2	0.000108801	5.08e-05	8.25e-05	0.000146786	5.13e-05	9.11e-05	8.51e-05	0.000105822	0.000217464	0.000229271	8.26e-05	9.87e-05	0.000110225	0.000199509	0.000193346	9.32e-05
1965	ACT|768|CAG	T768Q	768	ACT	CAG	T	Q	3	0.00012833	0.000150574	0.000171537	0.00038204	0.000106122	0.000175393	0.000177651	0.000174941	0.000309938	0.000232299	0.00014115	0.000166865	0.000139177	0.000202436	0.000235224	0.000167694
1966	ACT|768|AAG	T768K	768	ACT	AAG	T	K	2	0.000170862	0.000101692	0.000136354	0.000410864	0.000713176	0.000229616	0.000165562	0.00015585	0.000374183	0.000816333	0.000185079	0.000236025	0.000181948	0.00038168	0.000662204	0.000182549
1967	ACT|768|TTT	T768F	768	ACT	TTT	T	F	2	5.81e-05	7.62e-05	7.86e-05	6.52e-05	1.15e-05	9.11e-05	7.35e-05	6.05e-05	8.99e-05	1.22e-05	4.89e-05	6.24e-05	9.54e-05	8.44e-05	2.8e-05	8.24e-05
1968	ACT|768|TTG	T768L	768	ACT	TTG	T	L	3	0.000219608	0.000223651	0.000177971	0.000282357	2.96e-05	0.000193477	0.000213134	0.000221165	0.000254635	0.000182955	0.000172673	0.000250053	0.000209255	0.000313151	0.000130634	0.000206928
1969	ACT|768|TAG	T768Z	768	ACT	TAG	T	Z	3	9.99e-05	0.000122526	0.000156616	0.000264249	0.000242938	0.00013873	0.000121577	0.000110791	0.000261851	0.000523326	0.000117908	0.000125005	0.000112798	0.00041535	0.000479477	0.000161534
1970	ACT|768|CCC	T768P	768	ACT	CCC	T	P	2	0.000111796	9.94e-05	7.95e-05	0.000140136	0.000359391	0.000129266	8.12e-05	0.00010042	0.00015519	0.000589976	8.26e-05	0.000112677	7.67e-05	0.000263075	0.000305967	9.94e-05
1971	ACT|768|GTT	T768V	768	ACT	GTT	T	V	2	0.000144456	0.000170954	0.000124607	0.000115363	4.92e-05	0.000143045	0.000142634	0.000106021	8.52e-05	5.17e-05	0.000122031	0.000170036	0.000133672	0.000132649	2.56e-05	0.000127852
1972	ACT|768|ATC	T768I	768	ACT	ATC	T	I	2	0.000171931	0.000130683	0.000174872	0.000243482	0.000166862	0.000214719	0.000144358	0.000102102	0.000234921	4.72e-05	0.000175633	0.000238558	0.000166676	0.000205584	0.000134367	0.000194643
1973	ACT|768|CAC	T768H	768	ACT	CAC	T	H	3	0.000183655	0.000131214	0.000128295	0.000148125	0.000400484	0.000141507	0.00016274	8.47e-05	0.00031209	0.000474256	0.000132	0.000138711	0.000178301	0.000468036	0.00065264	0.000160877
1974	ACT|768|AGA	T768R	768	ACT	AGA	T	R	2	0.000107106	0.00013281	0.000120246	0.00040045	0.000318602	0.000145625	0.000110637	8.77e-05	0.000228046	0.000436457	0.000133384	0.000138788	0.000136967	0.000297393	0.000296317	0.000118567
1975	ACT|768|AGC	T768S	768	ACT	AGC	T	S	2	0.000167346	0.00014467	0.000172954	0.00012863	9.66e-05	0.000191196	0.000158212	0.00013131	4.92e-06	6.9e-05	0.000149583	0.000136487	0.000178461	6.76e-05	5.59e-05	0.000192628
1976	ACT|768|GGG	T768G	768	ACT	GGG	T	G	3	0.00024411	0.000231131	0.000172674	0.000165839	8.95e-05	0.000167348	0.000123194	0.000128405	0.000167766	0.00027774	0.000150165	0.000132314	0.000195342	0.000359846	0.000166794	0.000166791
1977	ACT|768|TGC	T768C	768	ACT	TGC	T	C	3	0.00017206	0.000123564	0.00014318	0.000113415	5.85e-05	0.000151198	9.45e-05	0.000178485	7.63e-05	7.14e-05	0.00010316	0.000119794	0.000145409	0.000129231	7.11e-05	0.000162575
1978	ACT|768|ATG	T768M	768	ACT	ATG	T	M	2	0.000105705	8.85e-05	0.000102494	0.000118377	6.47e-05	0.000124069	0.00012398	6.33e-05	2.89e-05	5.59e-05	9.9e-05	0.0001	0.000119439	6.24e-05	5.29e-05	0.000122571
1979	ACT|768|AAC	T768N	768	ACT	AAC	T	N	2	0.000166206	9.62e-05	0.000123296	0.000220073	0.000138375	0.000175295	0.000161828	0.00014288	0.000280522	0.000259522	0.0001259	0.000180211	0.000172185	0.000412726	0.00011725	0.000149809
1980	ACT|768|GCC	T768A	768	ACT	GCC	T	A	2	0.000134103	0.000124622	0.000163802	0.000121705	2.18e-05	0.000147474	0.000139407	0.000118998	0.000160993	7.41e-05	9.63e-05	0.000194043	0.000158155	0.00015931	2.01e-05	0.000159371
1981	ACT|768|TGG	T768W	768	ACT	TGG	T	W	3	0.00016037	0.000140054	0.000242825	0.000373496	0.000568383	0.000195185	0.000146251	0.000201388	0.00046574	0.000838801	0.000211667	0.000242279	0.000216445	0.0005006	0.000699856	0.000215552
1982	ACT|768|TAT	T768Y	768	ACT	TAT	T	Y	2	0.000218457	0.000147943	0.000197289	0.000381532	0.000506834	0.000198407	0.000191175	0.00012525	0.000362254	0.000631336	0.0001542	0.000121657	0.000146182	0.000386956	0.000674747	0.000160238
1983	ACT|768|GAC	T768D	768	ACT	GAC	T	D	3	0.00017342	0.000256138	0.000203249	0.000462968	0.000666443	0.000232362	0.000159821	0.000156233	0.000483844	0.000831991	0.000146903	0.000229378	0.000148024	0.000366631	0.000590373	0.000196908
1984	ACT|768|GAA	T768E	768	ACT	GAA	T	E	3	9.29e-05	0.000141961	9.12e-05	0.000206662	0.000490916	0.000172615	0.00013921	0.000107351	0.000324433	0.000481533	0.000105303	0.000116807	0.000166419	0.000223602	0.000271179	0.000139713
1985	ACA|769|TGG	T769W	769	ACA	TGG	T	W	3	0.000156094	0.00019602	0.000155569	0.000381215	0.000180489	0.000199564	0.000174357	0.000193969	0.00031113	0.000436347	0.000179635	0.000196866	0.000165533	0.000379924	0.000252916	0.000173479
1986	ACA|769|AAG	T769K	769	ACA	AAG	T	K	2	6.43e-05	5.81e-05	0.000119705	5.73e-05	0.000100217	8.49e-05	7.99e-05	8.28e-05	8.16e-05	4.93e-05	0.000121417	0.000124826	0.000116047	8.08e-05	3.45e-05	0.00010433
1987	ACA|769|AAC	T769N	769	ACA	AAC	T	N	2	7.92e-05	9.81e-05	8.45e-05	1.67e-05	8.39e-05	8.75e-05	0.000103371	7.14e-05	7.32e-05	1.87e-05	9.49e-05	7.03e-05	0.000108975	5.56e-05	5.31e-05	9.1e-05
1988	ACA|769|CAC	T769H	769	ACA	CAC	T	H	3	6.61e-05	5.2e-05	4.72e-05	3.76e-05	4.83e-05	6.72e-05	7.36e-05	5.55e-05	4.51e-05	2.99e-05	6.82e-05	5.55e-05	5.72e-05	3.8e-05	7.67e-06	6.39e-05
1989	ACA|769|TAT	T769Y	769	ACA	TAT	T	Y	3	0.000100502	9.03e-05	7.87e-05	0.000194093	0.000109374	0.000111535	0.000116975	9.6e-05	0.000136118	0.000125245	6.42e-05	0.000109372	8.92e-05	0.000250385	9.92e-05	9.16e-05
1990	ACA|769|CCG	T769P	769	ACA	CCG	T	P	2	9.11e-05	8.52e-05	7.3e-05	0.00020143	0.000314182	6.61e-05	6.1e-05	4.89e-05	0.000225634	0.00025219	7.41e-05	7.56e-05	9.15e-05	0.000262887	0.000400351	7.84e-05
1991	ACA|769|TGC	T769C	769	ACA	TGC	T	C	3	0.00013631	0.000132863	0.000111656	8.93e-05	5.98e-05	9.97e-05	9.33e-05	9.42e-05	5.86e-05	7.37e-05	0.000104416	0.000141159	0.000107284	0.000104472	0.000131583	0.000119218
1992	ACA|769|AGT	T769S	769	ACA	AGT	T	S	2	6.26e-05	6.32e-05	7.26e-05	1.54e-05	1.31e-05	3.62e-05	3.68e-05	4.21e-05	1.19e-05	1.24e-05	7.22e-05	1.42e-05	7.18e-05	1.6e-05	5.16e-05	6.59e-05
1993	ACA|769|GTC	T769V	769	ACA	GTC	T	V	3	7.41e-05	9.12e-05	6.37e-05	4.79e-05	3.39e-05	8.66e-05	0.00011083	7.65e-05	3.45e-05	9.69e-05	6.91e-05	9.98e-05	7.59e-05	9.77e-05	8.65e-05	9.68e-05
1994	ACA|769|GCT	T769A	769	ACA	GCT	T	A	2	5.59e-05	4.66e-05	4.02e-05	2.71e-05	5e-07	4.32e-05	5.88e-05	4.47e-05	8.4e-06	4.61e-05	5.12e-05	6.1e-05	6.82e-05	3.68e-05	2.41e-05	5.83e-05
1995	ACA|769|TGA	T769Z	769	ACA	TGA	T	Z	2	0.000110865	0.00011465	9.26e-05	0.000138285	0.00046564	0.00012839	6.65e-05	8.57e-05	0.000248605	0.000269596	0.000126397	0.000135512	0.00014291	0.000327699	0.00032717	0.000117709
1996	ACA|769|GAG	T769E	769	ACA	GAG	T	E	3	5.86e-05	6.99e-05	7.66e-05	0.000210005	9.22e-05	8.25e-05	0.000100614	4.9e-05	0.000159618	9.04e-05	9.13e-05	9.82e-05	8.04e-05	0.000233059	4.93e-05	8.06e-05
1997	ACA|769|CTA	T769L	769	ACA	CTA	T	L	2	0.000111172	0.000169891	9.68e-05	0.000335278	0.00059696	0.000166475	0.000112776	0.000107185	0.000226803	0.000382813	0.000114592	0.000142005	0.000114624	0.000357045	0.000323054	0.000122496
1998	ACA|769|GAT	T769D	769	ACA	GAT	T	D	3	0.000110996	8.76e-05	5.74e-05	0.000154128	0.000205829	0.000101321	7.97e-05	6.24e-05	0.000150318	0.000332897	9.16e-05	0.000125613	0.000103186	0.000220349	0.000153179	8.95e-05
1999	ACA|769|AGG	T769R	769	ACA	AGG	T	R	2	0.000124018	0.000103255	9.54e-05	0.000101504	0.000148455	9.25e-05	0.000108646	8.33e-05	0.000105561	9.5e-05	7.66e-05	0.0001498	0.000147642	0.000110842	8.43e-05	0.000101412
[truncated: 7,558 more rows]

## Sheet: Read count ratios for plots
variant_by_nt	variant_by_aa	POS	wt_codon	vt_codon	wt_aa	vt_aa	delta_nt	avglfc_100_nM_DNMDP_LFC_vs_t0_V_DMSO_LFC_vs_t0	avglfc_100_nM_Trequinsin_LFC_vs_t0_V_DMSO_LFC_vs_t0	100 nM DNMDP:DMSO zscore
GAC|668|GAA	D668E	668	GAC	GAA	D	E	1	-0.645513	-0.36594	0.0342115
GAC|668|AGC	D668S	668	GAC	AGC	D	S	2	-0.903083	0.113325	-0.149511
GAC|668|TGG	D668W	668	GAC	TGG	D	W	3	-1.01003	-0.358287	-0.225795
GAC|668|CCG	D668P	668	GAC	CCG	D	P	3	-0.078024	-0.0290954	0.438997
GAC|668|TAT	D668Y	668	GAC	TAT	D	Y	2	-1.08807	0.00928101	-0.281458
GAC|668|AAG	D668K	668	GAC	AAG	D	K	2	-1.26187	-0.274775	-0.405434
GAC|668|ATT	D668I	668	GAC	ATT	D	I	3	-1.01769	-0.226196	-0.231257
GAC|668|CAA	D668Q	668	GAC	CAA	D	Q	2	-1.13895	0.0555609	-0.317753
GAC|668|AAT	D668N	668	GAC	AAT	D	N	2	-1.531	-0.140099	-0.597399
GAC|668|ATG	D668M	668	GAC	ATG	D	M	3	-1.90107	0.052395	-0.861366
GAC|668|TGA	D668Z	668	GAC	TGA	D	Z	3	2.23714	0.131326	2.09039
GAC|668|GTG	D668V	668	GAC	GTG	D	V	2	-1.398	-0.359509	-0.502534
GAC|668|ACA	D668T	668	GAC	ACA	D	T	3	-2.35347	0.106737	-1.18406
GAC|668|TTC	D668F	668	GAC	TTC	D	F	2	-0.537514	0.167153	0.111246
GAC|668|GGA	D668G	668	GAC	GGA	D	G	2	-1.87319	0.0432535	-0.841482
GAC|668|GCA	D668A	668	GAC	GCA	D	A	2	-1.33696	0.261822	-0.458995
GAC|668|TTA	D668L	668	GAC	TTA	D	L	3	-1.14709	0.166136	-0.323559
GAC|668|TGC	D668C	668	GAC	TGC	D	C	2	-1.00193	0.381304	-0.220016
GAC|668|CAT	D668H	668	GAC	CAT	D	H	2	-1.58576	0.0421159	-0.63646
GAC|668|AGA	D668R	668	GAC	AGA	D	R	3	-1.75004	0.222276	-0.753639
AAA|669|ATG	K669M	669	AAA	ATG	K	M	2	-0.691704	0.0962411	0.0012645
AAA|669|CAC	K669H	669	AAA	CAC	K	H	2	-1.32336	0.0903867	-0.449288
AAA|669|GTA	K669V	669	AAA	GTA	K	V	2	-1.41821	-0.286242	-0.516946
AAA|669|TCA	K669S	669	AAA	TCA	K	S	2	-1.50299	-0.155119	-0.577419
AAA|669|TGA	K669Z	669	AAA	TGA	K	Z	2	1.80094	-0.341461	1.77925
AAA|669|CTG	K669L	669	AAA	CTG	K	L	3	-0.863591	0.0685656	-0.121342
AAA|669|GCC	K669A	669	AAA	GCC	K	A	3	-0.659458	0.0997993	0.0242648
AAA|669|TGG	K669W	669	AAA	TGG	K	W	3	-1.73588	-0.226493	-0.743537
AAA|669|TTC	K669F	669	AAA	TTC	K	F	3	-0.954698	0.0410721	-0.186327
AAA|669|ATT	K669I	669	AAA	ATT	K	I	2	-1.00634	0.0735276	-0.223162
AAA|669|CCT	K669P	669	AAA	CCT	K	P	3	-1.85912	0.275496	-0.831446
AAA|669|ACC	K669T	669	AAA	ACC	K	T	2	-0.552743	-0.0649285	0.100384
AAA|669|CAG	K669Q	669	AAA	CAG	K	Q	2	-1.04357	0.205273	-0.249721
AAA|669|GAT	K669D	669	AAA	GAT	K	D	2	-0.687929	-0.00363866	0.00395683
AAA|669|GAG	K669E	669	AAA	GAG	K	E	2	-0.971051	0.138714	-0.197992
AAA|669|CGG	K669R	669	AAA	CGG	K	R	3	-1.6278	0.0492591	-0.666444
AAA|669|AAT	K669N	669	AAA	AAT	K	N	1	-0.586806	0.207672	0.076087
AAA|669|TAC	K669Y	669	AAA	TAC	K	Y	2	-1.1759	-0.0724331	-0.344107
AAA|669|GGC	K669G	669	AAA	GGC	K	G	3	-1.35484	-0.10228	-0.471743
AAA|669|TGC	K669C	669	AAA	TGC	K	C	3	-0.787594	0.100964	-0.0671336
CCA|670|ACC	P670T	670	CCA	ACC	P	T	2	-1.29179	-0.210288	-0.426772
CCA|670|GCT	P670A	670	CCA	GCT	P	A	2	-0.444235	-0.201607	0.177782
CCA|670|CAC	P670H	670	CCA	CAC	P	H	2	-0.583623	-0.215874	0.0783578
CCA|670|GAT	P670D	670	CCA	GAT	P	D	3	-1.71106	-0.133655	-0.725835
CCA|670|TTT	P670F	670	CCA	TTT	P	F	3	-1.31024	0.415423	-0.439936
CCA|670|GTC	P670V	670	CCA	GTC	P	V	3	-0.441583	0.162673	0.179674
CCA|670|GAG	P670E	670	CCA	GAG	P	E	3	-0.996158	0.138813	-0.215901
CCA|670|ATG	P670M	670	CCA	ATG	P	M	3	0.528592	-0.22892	0.871692
CCA|670|TAC	P670Y	670	CCA	TAC	P	Y	3	-0.583887	0.0168657	0.0781695
CCA|670|CAG	P670Q	670	CCA	CAG	P	Q	2	-0.91276	0.0819916	-0.156413
CCA|670|CTG	P670L	670	CCA	CTG	P	L	2	-0.71304	0.15338	-0.0139546
CCA|670|TAA	P670Z	670	CCA	TAA	P	Z	2	2.31906	0.116733	2.14882
CCA|670|TCT	P670S	670	CCA	TCT	P	S	2	-1.92901	-0.290014	-0.881298
CCA|670|CGT	P670R	670	CCA	CGT	P	R	2	-0.0404731	0.0667026	0.465782
CCA|670|TGG	P670W	670	CCA	TGG	P	W	3	-1.60588	0.0384148	-0.650812
CCA|670|TGT	P670C	670	CCA	TGT	P	C	3	-3.61445	0.454597	-2.08351
CCA|670|AAC	P670N	670	CCA	AAC	P	N	3	-1.25621	0.186586	-0.401394
CCA|670|GGA	P670G	670	CCA	GGA	P	G	2	-0.0736082	0.352125	0.442147
CCA|670|AAG	P670K	670	CCA	AAG	P	K	3	-0.58949	0.0768167	0.0741724
CCA|670|ATC	P670I	670	CCA	ATC	P	I	3	-0.164114	-0.0885967	0.37759
ATT|671|CCC	I671P	671	ATT	CCC	I	P	3	-0.851951	0.565177	-0.113038
ATT|671|TGA	I671Z	671	ATT	TGA	I	Z	3	1.76695	-0.205591	1.755
ATT|671|GCA	I671A	671	ATT	GCA	I	A	3	-1.17635	0.464948	-0.34443
ATT|671|GAG	I671E	671	ATT	GAG	I	E	3	-1.35542	0.040796	-0.472158
ATT|671|TAC	I671Y	671	ATT	TAC	I	Y	3	-1.30469	0.101265	-0.435973
ATT|671|GAC	I671D	671	ATT	GAC	I	D	3	-0.817357	0.0719307	-0.0883628
ATT|671|TGG	I671W	671	ATT	TGG	I	W	3	-1.2792	-0.135114	-0.417791
ATT|671|CGA	I671R	671	ATT	CGA	I	R	3	-0.581358	0.0783963	0.0799733
ATT|671|AAG	I671K	671	ATT	AAG	I	K	2	-1.11704	-0.0160949	-0.302122
ATT|671|CAG	I671Q	671	ATT	CAG	I	Q	3	-0.102121	-0.0346266	0.421809
ATT|671|AAC	I671N	671	ATT	AAC	I	N	2	-0.773648	-0.0133265	-0.0571861
ATT|671|ATG	I671M	671	ATT	ATG	I	M	1	-0.59702	0.292629	0.0688019
ATT|671|TGC	I671C	671	ATT	TGC	I	C	3	-0.670503	0.124646	0.0163866
ATT|671|GGT	I671G	671	ATT	GGT	I	G	2	-0.950416	0.0834237	-0.183273
ATT|671|GTG	I671V	671	ATT	GTG	I	V	2	-0.987894	0.580187	-0.210006
ATT|671|ACC	I671T	671	ATT	ACC	I	T	2	-1.04814	0.455173	-0.252982
ATT|671|TTG	I671L	671	ATT	TTG	I	L	2	-1.80083	-0.146274	-0.789863
ATT|671|TCC	I671S	671	ATT	TCC	I	S	3	0.106687	0.369565	0.57075
ATT|671|CAT	I671H	671	ATT	CAT	I	H	2	-1.65392	-0.124007	-0.685076
ATT|671|TTC	I671F	671	ATT	TTC	I	F	2	-0.178237	0.286205	0.367516
CTT|672|TGG	L672W	672	CTT	TGG	L	W	3	-1.39852	-0.00915439	-0.5029
CTT|672|TGA	L672Z	672	CTT	TGA	L	Z	3	1.77651	-0.490095	1.76182
CTT|672|GCA	L672A	672	CTT	GCA	L	A	3	-1.4704	-0.15125	-0.554171
CTT|672|TTG	L672B	672	CTT	TTG	L	B	2	-2.15946	0.00201077	-1.04567
CTT|672|TTG	L672B	672	CTT	TTG	L	B	2	-2.15946	0.00201077	-1.04567
CTT|672|TCT	L672S	672	CTT	TCT	L	S	2	-0.453284	0.0555514	0.171327
CTT|672|GAT	L672D	672	CTT	GAT	L	D	2	-0.196861	0.185124	0.354232
CTT|672|TTC	L672F	672	CTT	TTC	L	F	2	-1.07779	-0.317745	-0.274125
CTT|672|CAC	L672H	672	CTT	CAC	L	H	2	-0.608062	-0.198284	0.0609251
CTT|672|CCA	L672P	672	CTT	CCA	L	P	2	-0.762572	0.0624451	-0.0492853
CTT|672|AGG	L672R	672	CTT	AGG	L	R	3	-1.1868	-0.06184	-0.351882
CTT|672|GTC	L672V	672	CTT	GTC	L	V	2	-1.3885	-0.00924903	-0.495758
CTT|672|GAG	L672E	672	CTT	GAG	L	E	3	-1.11731	-0.178751	-0.302314
CTT|672|ATA	L672I	672	CTT	ATA	L	I	2	-0.762256	-0.179777	-0.0490599
CTT|672|AAT	L672N	672	CTT	AAT	L	N	2	-1.22956	-0.340885	-0.382382
CTT|672|ACT	L672T	672	CTT	ACT	L	T	2	-0.148261	0.405916	0.388898
CTT|672|AAA	L672K	672	CTT	AAA	L	K	3	-2.33884	-0.167445	-1.17362
CTT|672|CAA	L672Q	672	CTT	CAA	L	Q	2	-0.324476	0.388673	0.263205
CTT|672|GGG	L672G	672	CTT	GGG	L	G	3	-0.838139	0.191692	-0.103187
CTT|672|ATG	L672M	672	CTT	ATG	L	M	2	-1.0359	-0.181356	-0.244252
CTT|672|TAC	L672Y	672	CTT	TAC	L	Y	3	-0.395771	-0.138595	0.212351
CTT|672|TTA	L672B	672	CTT	TTA	L	B	2	-0.499956	0.310545	0.138036
CTT|672|TTA	L672B	672	CTT	TTA	L	B	2	-0.499956	0.310545	0.138036
CTT|672|TGT	L672C	672	CTT	TGT	L	C	2	-0.00254448	-0.00388519	0.492836
GCT|673|CCC	A673P	673	GCT	CCC	A	P	2	-1.44554	-0.184505	-0.536441
GCT|673|GAC	A673D	673	GCT	GAC	A	D	2	-0.434355	-0.168967	0.184829
GCT|673|ATC	A673I	673	GCT	ATC	A	I	3	-1.08925	-0.434273	-0.282301
GCT|673|TTC	A673F	673	GCT	TTC	A	F	3	-1.39714	-0.125776	-0.501917
GCT|673|GGC	A673G	673	GCT	GGC	A	G	2	-0.495432	0.0945946	0.141264
GCT|673|ATG	A673M	673	GCT	ATG	A	M	3	-1.34252	-0.128365	-0.46296
GCT|673|TAC	A673Y	673	GCT	TAC	A	Y	3	-1.35093	0.0744936	-0.468959
GCT|673|TGG	A673W	673	GCT	TGG	A	W	3	-0.830032	-0.0550128	-0.0974038
GCT|673|CAC	A673H	673	GCT	CAC	A	H	3	-0.650486	-0.222369	0.0306648
GCT|673|TAG	A673Z	673	GCT	TAG	A	Z	3	1.84267	-0.178136	1.80901
GCT|673|AGC	A673S	673	GCT	AGC	A	S	3	-1.00526	0.165745	-0.222396
GCT|673|CTT	A673L	673	GCT	CTT	A	L	2	-1.40627	-0.0822989	-0.508431
GCT|673|GAG	A673E	673	GCT	GAG	A	E	2	-0.0970491	0.108897	0.425427
GCT|673|AAT	A673N	673	GCT	AAT	A	N	2	-1.01698	0.278222	-0.230753
GCT|673|AGA	A673R	673	GCT	AGA	A	R	3	-1.11476	0.197007	-0.300498
GCT|673|ACC	A673T	673	GCT	ACC	A	T	2	-0.758875	-0.0266593	-0.0466481
GCT|673|CAG	A673Q	673	GCT	CAG	A	Q	3	-0.253479	0.0512721	0.313846
GCT|673|AAG	A673K	673	GCT	AAG	A	K	3	-0.968542	-0.189684	-0.196202
GCT|673|GTA	A673V	673	GCT	GTA	A	V	2	-1.02892	-0.0574927	-0.239268
CCA|674|TGA	P674Z	674	CCA	TGA	P	Z	2	2.2255	0.25057	2.08208
CCA|674|ATC	P674I	674	CCA	ATC	P	I	3	-1.07178	0.268148	-0.269838
CCA|674|GGG	P674G	674	CCA	GGG	P	G	3	-0.619398	0.0952068	0.0528396
CCA|674|TCG	P674S	674	CCA	TCG	P	S	2	-1.54995	-0.25492	-0.610915
CCA|674|CTC	P674L	674	CCA	CTC	P	L	2	-0.0113064	0.223958	0.486586
CCA|674|TGT	P674C	674	CCA	TGT	P	C	3	-1.09187	0.252257	-0.284174
CCA|674|GAC	P674D	674	CCA	GAC	P	D	3	-0.358271	-0.0288882	0.239099
CCA|674|TTT	P674F	674	CCA	TTT	P	F	3	-0.59116	0.00772128	0.0729813
CCA|674|AAA	P674K	674	CCA	AAA	P	K	2	-0.397621	-0.153297	0.211031
CCA|674|ACT	P674T	674	CCA	ACT	P	T	2	-1.4948	0.167308	-0.57158
CCA|674|TGG	P674W	674	CCA	TGG	P	W	3	-1.66506	-0.0633112	-0.693019
CCA|674|CAT	P674H	674	CCA	CAT	P	H	2	-0.438858	-0.183688	0.181617
CCA|674|GAG	P674E	674	CCA	GAG	P	E	3	-0.819006	-0.172497	-0.0895394
CCA|674|AGG	P674R	674	CCA	AGG	P	R	3	-0.247676	0.144813	0.317986
CCA|674|CAG	P674Q	674	CCA	CAG	P	Q	2	-1.26785	-0.08387	-0.409695
CCA|674|GCT	P674A	674	CCA	GCT	P	A	2	-0.818509	-0.0823252	-0.0891846
CCA|674|TAC	P674Y	674	CCA	TAC	P	Y	3	-1.38411	-0.265209	-0.492626
CCA|674|GTG	P674V	674	CCA	GTG	P	V	3	-1.00448	0.109751	-0.22184
CCA|674|AAC	P674N	674	CCA	AAC	P	N	3	-1.78061	0.109683	-0.775444
CCA|674|ATG	P674M	674	CCA	ATG	P	M	3	-0.785824	0.0690735	-0.0658712
GAA|675|CCT	E675P	675	GAA	CCT	E	P	3	-0.615626	-0.0432538	0.0555302
GAA|675|AAC	E675N	675	GAA	AAC	E	N	2	-2.42849	0.392499	-1.23757
GAA|675|AGC	E675S	675	GAA	AGC	E	S	3	-1.54452	0.169915	-0.607043
GAA|675|TGG	E675W	675	GAA	TGG	E	W	3	-1.14407	0.0805042	-0.321402
GAA|675|CAC	E675H	675	GAA	CAC	E	H	2	-0.642134	-0.239779	0.0366218
GAA|675|TTT	E675F	675	GAA	TTT	E	F	3	-0.611262	-0.555025	0.0586427
GAA|675|TAT	E675Y	675	GAA	TAT	E	Y	2	-0.240373	-0.214561	0.323195
GAA|675|AGG	E675R	675	GAA	AGG	E	R	3	-1.06309	-0.00414141	-0.26364
GAA|675|TGC	E675C	675	GAA	TGC	E	C	3	-0.428632	-0.0507674	0.188911
GAA|675|ACG	E675T	675	GAA	ACG	E	T	3	-0.88117	0.337944	-0.13388
GAA|675|AAG	E675K	675	GAA	AAG	E	K	2	-1.84148	0.0512885	-0.818863
GAA|675|ATG	E675M	675	GAA	ATG	E	M	3	-1.84565	0.109778	-0.82184
GAA|675|ATT	E675I	675	GAA	ATT	E	I	3	-0.973345	0.326155	-0.199628
GAA|675|CTA	E675L	675	GAA	CTA	E	L	2	-1.4118	0.018098	-0.512377
GAA|675|GAC	E675D	675	GAA	GAC	E	D	1	-0.721745	0.149426	-0.0201641
GAA|675|GGG	E675G	675	GAA	GGG	E	G	2	-0.370649	0.109863	0.23027
GAA|675|GCC	E675A	675	GAA	GCC	E	A	2	-0.461276	-0.371397	0.165626
GAA|675|GTG	E675V	675	GAA	GTG	E	V	2	-0.716092	-0.0728273	-0.0161319
GAA|675|CAG	E675Q	675	GAA	CAG	E	Q	2	-1.67341	-0.0357713	-0.698978
CCT|676|GGA	P676G	676	CCT	GGA	P	G	3	-1.62147	0.405725	-0.66193
CCT|676|CAC	P676H	676	CCT	CAC	P	H	2	0.00752086	0.259948	0.500016
CCT|676|GAT	P676D	676	CCT	GAT	P	D	2	-1.10608	-0.0161867	-0.294309
CCT|676|TTC	P676F	676	CCT	TTC	P	F	3	-0.884061	-0.200911	-0.135942
CCT|676|TAC	P676Y	676	CCT	TAC	P	Y	3	-1.15742	0.076716	-0.330925
CCT|676|AAT	P676N	676	CCT	AAT	P	N	2	-0.661983	0.048556	0.0224642
CCT|676|GTT	P676V	676	CCT	GTT	P	V	2	-1.57094	-0.0897285	-0.62589
CCT|676|GCC	P676A	676	CCT	GCC	P	A	2	-1.16757	0.182638	-0.338164
CCT|676|TAA	P676Z	676	CCT	TAA	P	Z	3	2.10508	-0.0828563	1.99619
CCT|676|CAG	P676Q	676	CCT	CAG	P	Q	2	-0.699611	0.083776	-0.00437551
CCT|676|GAG	P676E	676	CCT	GAG	P	E	3	-1.36159	-0.518416	-0.476557
CCT|676|TTA	P676L	676	CCT	TTA	P	L	3	0.094797	-0.448664	0.562269
CCT|676|CGG	P676R	676	CCT	CGG	P	R	2	-0.129799	-0.342561	0.402067
CCT|676|TGC	P676C	676	CCT	TGC	P	C	3	-1.36011	-0.315412	-0.475505
CCT|676|ACA	P676T	676	CCT	ACA	P	T	2	-1.1566	-0.124348	-0.330344
CCT|676|AGC	P676S	676	CCT	AGC	P	S	3	-0.0108178	0.129708	0.486935
CCT|676|TGG	P676W	676	CCT	TGG	P	W	3	-0.141714	0.107794	0.393568
CCT|676|ATT	P676I	676	CCT	ATT	P	I	2	-0.602855	-0.16474	0.0646392
CCT|676|AAA	P676K	676	CCT	AAA	P	K	3	-0.9623	-0.144142	-0.19175
CCT|676|ATG	P676M	676	CCT	ATG	P	M	3	-1.08856	0.0538048	-0.281809
CTT|677|TTA	L677B	677	CTT	TTA	L	B	2	-0.528197	0.165342	0.117892
CTT|677|TTA	L677B	677	CTT	TTA	L	B	2	-0.528197	0.165342	0.117892
CTT|677|AAC	L677N	677	CTT	AAC	L	N	3	-1.27022	0.0137301	-0.411389
CTT|677|GAT	L677D	677	CTT	GAT	L	D	2	-0.61159	0.253605	0.0584085
CTT|677|TGA	L677Z	677	CTT	TGA	L	Z	3	1.45012	-0.623911	1.52901
[truncated: 8,553 more rows]

## Sheet: Read count ratios zs>1 TCGAmut
variant_by_nt	variant_by_aa	POS	wt_codon	vt_codon	wt_aa	vt_aa	delta_nt	avglfc_100_nM_DNMDP_LFC_vs_t0_V_DMSO_LFC_vs_t0	avglfc_100_nM_Trequinsin_LFC_vs_t0_V_DMSO_LFC_vs_t0	100 nM DNMDP:DMSO zscore	Number of incidents in TCGA (tcga_pan_can_atlas_2018)	Sample ID	TCGA tumor type
[truncated: 1,561 more rows]
