# Supplementary material for: Structure of PDE3A-SLFN12 complex reveals requirements for activation of SLFN12 RNase
Source: Nat Commun. 2021 Jul 16;12:4375. doi: 10.1038/s41467-021-24495-w (PMC8285493; doi:10.1038/s41467-021-24495-w)
Supplement: Supplementary file 8 — Source Data [file 41467_2021_24495_MOESM8_ESM.xlsx]

## Sheet: Fig. 1g data
Concentration (nM)	DMSO				DNMDP
	Run 1	Run 2	Run 3	Run 4	Run 1	Run 2	Run 3	Run 4
12.5	0.0066	0.0002	0.005	0.0041	0.0255	0.0228	0.0243	0.0225
25	0.0116	0.0096	0.0132	0.014	0.0576	0.0515	0.0544	0.0463
50	0.0304	0.0212	0.0251	0.0285	0.0865	0.0855	0.0824	0.0821
100	0.0509	0.05	0.045	0.0524	0.1358	0.1183	0.1305	0.121
200	0.0813	0.0636	0.0692	0.0666	0.1603	0.152	0.1511	0.1502
400	0.1084	0.0929	0.0968	0.0976	0.1707	0.1652	0.1629	0.1599
800	0.1399	0.1295	0.1353	0.1363	0.1849	0.1803	0.1805	0.1802

## Sheet: Fig. 5b data
2 uM Dox + DNMDP (log uM)	% viabiliy pSLFN12_WT Rep1	% viabiliy pSLFN12_WT Rep2	% viabiliy pSLFN12_WT Rep3	% viabiliy pSLFN12_WT Rep4	% viability pSLFN12_1-548 Rep1	% viability pSLFN12_1-548 Rep2	% viability pSLFN12_1-548 Rep3	% viability pSLFN12_1-548 Rep4	% viability pSLFN12_1-568 Rep1	% viability pSLFN12_1-568 Rep2	% viability pSLFN12_1-568 Rep3	% viability pSLFN12_1-568 Rep4	% viability pGFP Rep1	% viability pGFP Rep2	% viability pGFP Rep3	% viability pGFP Rep4
-3.58503	101.28	103.421	81.8913	102.982	100.408	101.287	100.025	100.606	103.243	103.629	104.029	97.9769	98.9016	101.248	99.1346	116.725
-3.09691	100.805	100.988	104.957	94.6406	105.853	106.959	100.28	108.192	99.0109	105.27	101.492	104.842	94.4583	105.026	109.968	120.17
-2.79588	107.719	101.719	100.055	117.048	107.342	103.669	107.81	108.901	100.224	98.5146	102.388	107.034	106.657	104.76	114.728	118.023
-2.35655	89.5006	94.1467	92.1712	84.3973	95.1611	98.8053	93.1334	101.386	75.2714	73.6585	77.684	80.1103	85.4052	109.669	106.69	105.492
-1.98297	81.5804	65.9594	80.1354	79.0379	111.581	111.213	111.638	109.681	71.4389	69.8122	70.6118	68.8885	99.584	108.121	130.055	123.015
-1.60556	42.8023	49.6799	61.917	53.4845	97.8269	93.6864	93.6722	98.465	61.0856	49.0367	58.8937	48.2785	87.2192	101.648	107.173	103.412
-1.21899	48.2714	60.1427	57.2526	63.3437	108.561	94.7074	105.498	102.379	56.3019	50.5532	53.8894	63.0295	101.731	122	123.165	125.662
-0.841701	46.9179	32.7785	44.3388	46.6252	98.068	91.134	97.1605	92.4102	57.3634	52.4005	51.3527	61.8852	96.2889	104.177	103.744	116.026
-0.453611	39.3635	41.4121	70.7884	54.582	102.733	106.718	105.583	103.697	53.9169	61.2097	47.6581	54.8957	100.1	103.029	125.562	115.56
-0.0678969	44.6131	40.4061	44.1376	50.064	92.552	92.8923	88.8794	92.3677	56.0124	50.1947	48.9953	54.6338	94.0589	102.629	92.2117	104.36
0.315491	38.7964	43.5156	53.5943	44.6863	99.4718	96.6642	102.152	95.4731	47.8511	52.497	45.4799	60.2585	95.8396	101.464	108.537	115.943
0.698873	45.0887	40.1866	41.7048	37.5526	90.7654	93.105	92.2401	94.835	53.7239	47.2859	44.1289	46.7069	89.3826	88.6337	96.5885	110.717

## Sheet: Fig. 6e data
DNMDP (log uM)	% viability pPDE3A_wildtype Rep1	% viability pPDE3A_wildtype Rep1	% viability pPDE3A_F914D Rep1	% viability pPDE3A_F914D Rep2	% viability pPDE3A_F914A Rep1	% viability pPDE3A_F914A Rep2	% viability pPDE3A_N867R Rep1	% viability pPDE3A_N867R Rep2	% viability pGFP Rep1	% viability pGFP Rep2
-3.58503	92.5613	105.481	100.574	105.148	94.5456	107.86	107.194	95.4494	90.0922	92.8546
-3.39794	88.9903	104.799	101.921	108.198	95.0115	110.906	98.5706	99.3672	78.9069	93.99
-3.09691	95.6831	97.5018	104.904	104.3	100.066	102.26	103.583	98.9619	98.3399	91.4875
-2.79588	84.5655	93.9309	101.522	103.213	95.9851	102.488	96.5022	97.6994	89.5781	84.9797
-2.55284	88.3471	90.8756	113.46	101.538	111.703	110.198	109.975	98.5985	88.4596	95.5774
-2.31876	76.8082	61.6927	111.869	92.3339	103.63	107.538	106.788	107.529	98.6506	97.2157
-2.07572	62.7296	68.5407	108.508	105.392	104.012	104.389	105.27	99.1483	98.5828	98.0235
-1.81816	54.6784	48.0134	114.164	115.667	100.69	102.819	113.949	101.683	103	90.352
-1.57188	40.1563	46.6327	104.145	103.956	101.11	110.296	94.8717	97.6016	103.486	98.3738
-1.31878	31.0848	34.0125	96.9806	96.8808	89.519	98.0908	88.741	83.3976	86.7874	82.2851
-1.05555	22.1686	29.0554	80.5953	92.1898	84.2222	81.3292	81.0171	86.463	90.3238	84.0137
-0.818223	25.1684	26.7653	89.6058	87.6318	77.1179	84.0452	72.7342	77.4952	78.4098	91.8603
-0.56555	17.2502	19.7676	93.0492	88.264	69.4685	79.0419	71.1689	74.374	82.9856	75.2915
-0.311793	20.2556	18.4867	87.1106	88.8295	68.1176	71.0851	70.3397	78.4735	68.6989	88.2618
-0.055898	21.9856	24.1592	97.3022	85.4582	85.1679	85.6477	87.432	84.7673	83.9064	76.5795
0.194665	26.1221	26.8263	90.127	90.1825	73.3771	80.7376	84.2455	79.3261	80.4152	78.5905
0.44718	21.1705	19.2686	99.875	92.3284	76.0837	75.5386	95.6404	83.7983	91.1937	85.2226
0.698873	21.0097	21.8359	73.5367	81.0445	75.2498	70.6891	75.3756	78.3431	75.1107	76.9297

## Sheet: Fig. 7b data
2 uM Dox + DNMDP (log uM)	% viability pSLFN12_WT Rep1	% viability pSLFN12_WT Rep2	% viability pSLFN12_WT Rep3	% viability pSLFN12_WT Rep4	% viability pSLFN12_E200A Rep1	% viability pSLFN12_E200A Rep2	% viability pSLFN12_E200A Rep3	% viability pSLFN12_E200A Rep4	% viability pSLFN12_E205A Rep1	% viability pSLFN12_E205A Rep2	% viability pSLFN12_E205A Rep3	% viability pSLFN12_E205A Rep4	% viability pSLFN12_E200A/E205A Rep1	% viability pSLFN12_E200A/E205A Rep2	% viability pSLFN12_E200A/E205A Rep3	% viability pSLFN12_E200A/E205A Rep4	% viability pGFP Rep1	% viability pGFP Rep2	% viability pGFP Rep3	% viability pGFP Rep4
-3.58503	108.475	89.5756	94.2825	103.121	106.744	101.364	97.0273	107.85	107.735	101.473	96.749	100.415	98.8713	96.1277	102.486	99.9165	101.199	94.0833	112.199	100.7
-3.09691	97.7498	103.804	106.733	106.337	106.595	96.8409	99.239	107.912	114.563	107.674	102.642	108.424	101.383	103.778	103.996	107.218	99.2395	107.214	111.528	124.539
-2.79588	96.0611	99.3128	103.445	116.452	111.291	106.11	102.966	110.446	111.057	114.084	106.308	113.075	115.841	113.344	107.218	106.638	106.888	115.619	123.559	117.303
-2.35655	88.4437	79.0119	80.8084	81.2037	99.4999	103.227	95.7351	99.152	106.714	110.417	92.603	96.4783	103.575	105.026	100.962	99.6117	89.4255	102.832	110.016	102.918
-1.98297	71.5024	64.927	80.9162	75.6164	110.21	111.105	119.243	105.476	116.421	103.208	108.646	112.632	106.972	110.397	110.572	110.543	101.783	106.733	113.625	123.731
-1.60556	49.1534	56.4653	43.2248	56.4473	103.091	90.2681	109.266	104.582	99.1726	91.3481	99.2834	93.4149	94.9809	94.6616	101.092	100.047	87.724	107.335	113.746	113.11
-1.21899	41.3744	62.358	53.8424	54.1478	105.327	111.068	110.856	115.64	110.983	115.215	101.621	111.205	109.047	108.467	104.46	111.922	92.7255	117.853	113.247	125.055
-0.841701	39.6497	49.2971	52.7644	54.561	101.376	98.1207	96.0209	93.4737	110.196	101.24	97.7701	100.378	100.86	107.059	96.0842	97.3762	80.0241	96.352	108.796	102.127
-0.453611	47.5904	54.8305	52.5309	61.0465	82.5521	104.408	109.9	103.439	116.901	116.766	106.53	112.816	112.604	107.175	108.51	114.97	102.935	94.3239	116.444	117.888
-0.0678969	53.1956	42.3804	49.4229	53.0878	84.7762	88.2179	93.2625	103.041	97.6717	101.719	98.1023	94.7436	92.2083	105.36	92.9632	96.0261	90.0786	87.0193	100.082	93.5505
0.315491	40.6557	46.9796	39.1826	49.2432	99.972	92.7034	92.2437	103.625	95.5925	102.211	96.749	95.6171	96.4471	87.084	94.0374	94.6761	80.3506	95.5958	97.0567	110.652
0.698873	37.7453	46.1172	35.0505	39.0748	87.2612	88.1061	80.4523	84.2046	100.317	85.8856	88.1986	90.3639	86.6195	94.7632	88.4776	94.4584	78.3397	91.2474	83.5818	97.0567

## Sheet: Suppl. Fig 6b data
DNMDP (log uM)	% viability GB1_parental Rep1	% viability GB1_parental Rep2	% viability GB1sg6F12 Rep1	% viability GB1sg6F12 Rep2	% viability GB1sg6F12+MT-3Apam Rep1	% viability GB1sg6F12+MT-3Apam Rep2
-3.8	100	100	100	100	100	100
-3.52	95.1173	103.143	81.1245	97.2092	86.7743	100.447
-3.34	84.0181	106.704	99.3476	108.835	79.7585	82.8194
-3.16	100.092	83.4065	100.893	88.9338	71.2726	67.52
-2.98	86.2275	107.169	99.9665	106.562	79.8337	62.9417
-2.7956	88.9447	86.6019	91.3228	109.407	49.5564	49.6886
-2.61	87.1838	81.597	94.1347	97.939	40.2424	40.0829
-2.43	71.687	74.5501	102.881	89.3982	30.3729	27.6361
-2.25	55.3208	63.7554	88.2925	120.23	23.1291	24.6734
-2.07	48.6156	52.6662	91.5503	104.673	26.4532	20.4852
-1.89	44.0669	39.8327	87.961	94.4272	18.401	19.7947
-1.7	27.7473	26.8576	90.4911	105.195	14.7165	18.0632
-1.52	29.9721	26.7852	90.6809	94.0517	14.0619	16.0005
-1.34	24.0824	24.7754	100.059	97.557	13.7757	15.1468
-1.16	17.9782	20.3916	93.2897	98.4347	8.41442	14.6814
-0.98	18.5665	22.8103	92.756	101.303	14.2622	19.5871
-0.8	16.6056	16.1864	95.5267	95.4945	12.8152	16.0391
-0.61	20.0292	19.096	91.6661	105.799	11.9996	13.6462
-0.43	18.1479	15.7019	95.8575	106.087	11.7743	11.6597
-0.25	18.3063	18.3143	94.9909	92.7373	9.29172	12.5462
-0.07	12.9665	15.8033	106.65	102.386	14.5063	11.1537
0.113	14.4156	16.4669	98.2961	90.3606	11.4416	11.7872
0.295	13.1276	14.1996	95.0718	93.0245	10.7727	11.0861
0.477	13.1579	13.7672	79.8539	90.6974	10.2593	11.7186
